# Supplementary material for: Assessment of complementarity of WGCNA and NERI results for identification of modules associated to schizophrenia spectrum disorders
Source: PLoS One. 2019 Jan 15;14(1):e0210431. doi: 10.1371/journal.pone.0210431 (PMC6333352; doi:10.1371/journal.pone.0210431)
Supplement: S1 Table — (XLSX) [file pone.0210431.s008.xlsx]

## Sheet: SEED_LIST_SCHIZO_neri
Table 1_supplementary. List of the 37 “core genes” related to schizophreniaused in NERI method (based on Jia et al. 2011)
Gene_symbol	GENE_NAME	Entrez_gene
AKT1	v-akt murine thymoma viral oncogene homolog 1	207
APOE	apolipoprotein E	348
CHRNA7	cholinergic receptor, nicotinic, alpha 7	1139
COMT	catechol-O-methyltransferase	1312
DAO	D-amino-acid oxidase	1610
DAOA	D-amino acid oxidase activator	267012
DISC1	disrupted in schizophrenia 1	27185
DRD1	dopamine receptor D1	1812
DRD2	dopamine receptor D2	1813
DRD4	dopamine receptor D4	1815
DTNBP1	dystrobrevin binding protein 1	84062
ERBB4	v-erb-a erythroblastic leukemia viral oncogene homolog 4 (avian)	2066
FEZ1	fasciculation and elongation protein zeta 1 (zygin I)	9638
GABRB2	gamma-aminobutyric acid (GABA) A receptor, beta 2	2561
GAD1	glutamate decarboxylase 1 (brain, 67kDa)	2571
GRIK4	glutamate receptor, ionotropic, kainate 4	2900
GRIN2B	glutamate receptor, ionotropic, N-methyl D-aspartate 2B	2904
GRM3	glutamate receptor, metabotropic 3	2913
HP	haptoglobin	3240
HTR2A	5-hydroxytryptamine (serotonin) receptor 2A	3356
IL1B	interleukin 1, beta	3553
MTHFR	5,10-methylenetetrahydrofolate reductase (NADPH)	4524
NPAS3	neuronal PAS domain protein 3	64067
NRG1	neuregulin 1	3084
OFCC1	orofacial cleft 1 candidate 1	266553
OPCML	opioid binding protein/cell adhesion molecule-like	4978
PLXNA2	plexin A2	5362
PPP3CC	protein phosphatase 3 (formerly 2B), catalytic subunit, gamma isoform	5533
PRODH	proline dehydrogenase (oxidase) 1	5625
RELN	reelin	5649
RGS4	regulator of G-protein signaling 4	5999
RPGRIP1L	RPGRIP1-like	23322
SLC18A1	solute carrier family 18 (vesicular monoamine), member 1	6570
SLC6A4	solute carrier family 6 (neurotransmitter transporter, serotonin), member 4	6532
TP53	tumor protein p53	7157
TPH1	tryptophan hydroxylase 1	7166
ZNF804A	zinc finger protein 804A	91752
