# Supplementary material for: Assessment of complementarity of WGCNA and NERI results for identification of modules associated to schizophrenia spectrum disorders
Source: PLoS One. 2019 Jan 15;14(1):e0210431. doi: 10.1371/journal.pone.0210431 (PMC6333352; doi:10.1371/journal.pone.0210431)
Supplement: S2 Table — (XLSX) [file pone.0210431.s009.xlsx]

## Sheet: Sheet1
Table 2_supplementary. List of genes related to the SZDB database used on MSET analysis.
SZDB Database	Gene Symbol	Gene Name	Entrez Gene
copy number variant	ABCC1	ATP binding cassette subfamily C member 1	4363
copy number variant	ACP6	acid phosphatase 6, lysophosphatidic	51205
copy number variant	BCL9	B-cell CLL/lymphoma 9	607
copy number variant	CHRNA7	cholinergic receptor nicotinic alpha 7 subunit	1139
copy number variant	COMT	catechol-O-methyltransferase	1312
copy number variant	CRKL	CRK like proto-oncogene, adaptor protein	1399
copy number variant	CYFIP1	cytoplasmic FMR1 interacting protein 1	23191
copy number variant	DGCR6L	DiGeorge syndrome critical region gene 6-like	85359
copy number variant	DLG2	discs large MAGUK scaffold protein 2	1740
copy number variant	FMO5	flavin containing monooxygenase 5	2330
copy number variant	GJA5	gap junction protein alpha 5	2702
copy number variant	GJA8	gap junction protein alpha 8	2703
copy number variant	KLHL22	kelch like family member 22	84861
copy number variant	MYH11	myosin heavy chain 11	4629
copy number variant	NDE1	nudE neurodevelopment protein 1	54820
copy number variant	NIPA1	non imprinted in Prader-Willi/Angelman syndrome 1	123606
copy number variant	NRXN1	neurexin 1	9378
copy number variant	NTAN1	N-terminal asparagine amidase	123803
copy number variant	PARK2	parkin RBR E3 ubiquitin protein ligase	5071
copy number variant	PRKAB2	protein kinase AMP-activated non-catalytic subunit beta 2	5565
copy number variant	PRODH	proline dehydrogenase 1	5625
copy number variant	RBFOX1	RNA binding protein, fox-1 homolog 1	54715
copy number variant	RTN4R	reticulon 4 receptor	65078
copy number variant	SNAP29	synaptosome associated protein 29	9342
copy number variant	THAP7	THAP domain containing 7	80764
copy number variant	TUBGCP5	tubulin gamma complex associated protein 5	114791
copy number variant	VIPR2	vasoactive intestinal peptide receptor 2	7434
copy number variant	ZDHHC8	zinc finger DHHC-type containing 8	29801
DEG	A2M	alpha-2-macroglobulin	2
DEG	A4GNT	alpha-1,4-N-acetylglucosaminyltransferase	51146
DEG	AAAS	aladin WD repeat nucleoporin	8086
DEG	AACS	acetoacetyl-CoA synthetase	65985
DEG	AARS	alanyl-tRNA synthetase	16
DEG	ABCC12	ATP binding cassette subfamily C member 12	94160
DEG	ABCC13	ATP binding cassette subfamily C member 13 (pseudogene)	150000
DEG	ABCC2	ATP binding cassette subfamily C member 2	1244
DEG	ABCG2	ATP binding cassette subfamily G member 2 (Junior blood group)	9429
DEG	ABHD13	abhydrolase domain containing 13	84945
DEG	ABI3BP	ABI family member 3 binding protein	25890
DEG	ACAA2	acetyl-CoA acyltransferase 2	10449
DEG	ACADSB	acyl-CoA dehydrogenase, short/branched chain	36
DEG	ACBD6	acyl-CoA binding domain containing 6	84320
DEG	ACBD7	acyl-CoA binding domain containing 7	414149
DEG	ACO1	aconitase 1	48
DEG	ACOT6	acyl-CoA thioesterase 6	641372
DEG	ACPT	acid phosphatase, testicular	93650
DEG	ACSL6	acyl-CoA synthetase long-chain family member 6	23305
DEG	ACSS3	acyl-CoA synthetase short-chain family member 3	79611
DEG	ACTR3C	ARP3 actin-related protein 3 homolog C	653857
DEG	ACTRT3	actin related protein T3	84517
DEG	ACVR1	activin A receptor type 1	90
DEG	ACY3	aminoacylase 3	91703
DEG	ACYP2	acylphosphatase 2	98
DEG	ADAM19	ADAM metallopeptidase domain 19	8728
DEG	ADAM21	ADAM metallopeptidase domain 21	8747
DEG	ADAM22	ADAM metallopeptidase domain 22	53616
DEG	ADAMTS12	ADAM metallopeptidase with thrombospondin type 1 motif 12	81792
DEG	ADAMTS9	ADAM metallopeptidase with thrombospondin type 1 motif 9	56999
DEG	ADCY10	adenylate cyclase 10, soluble	55811
DEG	ADCY8	adenylate cyclase 8	114
DEG	ADCYAP1R1	ADCYAP receptor type I	117
DEG	ADGRG6	adhesion G protein-coupled receptor G6	57211
DEG	ADGRG7	adhesion G protein-coupled receptor G7	84873
DEG	ADIRF	adipogenesis regulatory factor	10974
DEG	ADM	adrenomedullin	133
DEG	ADORA2B	adenosine A2b receptor	136
DEG	ADRA1D	adrenoceptor alpha 1D	146
DEG	ADRA2B	adrenoceptor alpha 2B	151
DEG	AGMO	alkylglycerol monooxygenase	392636
DEG	AGT	angiotensinogen	183
DEG	AGTR1	angiotensin II receptor type 1	185
DEG	AHCYL1	adenosylhomocysteinase like 1	10768
DEG	AHI1	Abelson helper integration site 1	54806
DEG	AIM1L	absent in melanoma 1-like	55057
DEG	AK4	adenylate kinase 4	205
DEG	AKR1C1	aldo-keto reductase family 1 member C1	1645
DEG	AKR1C2	aldo-keto reductase family 1 member C2	1646
DEG	AKR1C3	aldo-keto reductase family 1 member C3	8644
DEG	AKTIP	AKT interacting protein	64400
DEG	ALDH1L1	aldehyde dehydrogenase 1 family member L1	10840
DEG	ALDH6A1	aldehyde dehydrogenase 6 family member A1	4329
DEG	ALDH7A1	aldehyde dehydrogenase 7 family member A1	501
DEG	ALDH9A1	aldehyde dehydrogenase 9 family member A1	223
DEG	ALDOB	aldolase, fructose-bisphosphate B	229
DEG	ALOX12	arachidonate 12-lipoxygenase, 12S type	239
DEG	ALOXE3	arachidonate lipoxygenase 3	59344
DEG	ALYREF	Aly/REF export factor	10189
DEG	AMN	amnion associated transmembrane protein	81693
DEG	AMN1	antagonist of mitotic exit network 1 homolog	196394
DEG	ANAPC5	anaphase promoting complex subunit 5	51433
DEG	ANAPC7	anaphase promoting complex subunit 7	51434
DEG	ANGPTL4	angiopoietin like 4	51129
DEG	ANKDD1A	ankyrin repeat and death domain containing 1A	348094
DEG	ANKLE2	ankyrin repeat and LEM domain containing 2	23141
DEG	ANKRD22	ankyrin repeat domain 22	118932
DEG	ANKRD27	ankyrin repeat domain 27	84079
DEG	ANKRD36	ankyrin repeat domain 36	375248
DEG	ANKRD37	ankyrin repeat domain 37	353322
DEG	ANP32B	acidic nuclear phosphoprotein 32 family member B	10541
DEG	ANP32E	acidic nuclear phosphoprotein 32 family member E	81611
DEG	ANXA2	annexin A2	302
DEG	AP1S2	adaptor related protein complex 1 sigma 2 subunit	8905
DEG	AP2S1	adaptor related protein complex 2 sigma 1 subunit	1175
DEG	APCDD1L-AS1	APCDD1L antisense RNA 1 (head to head)	149773
DEG	APOD	apolipoprotein D	347
DEG	APOL4	apolipoprotein L4	80832
DEG	AQP1	aquaporin 1 (Colton blood group)	358
DEG	AQP4	aquaporin 4	361
DEG	ARC	activity regulated cytoskeleton associated protein	23237
DEG	ARHGAP21	Rho GTPase activating protein 21	57584
DEG	ARHGEF2	Rho/Rac guanine nucleotide exchange factor 2	9181
DEG	ARHGEF26	Rho guanine nucleotide exchange factor 26	26084
DEG	ARHGEF5	Rho guanine nucleotide exchange factor 5	7984
DEG	ARID3C	AT-rich interaction domain 3C	138715
DEG	ARID5A	AT-rich interaction domain 5A	10865
DEG	ARL4A	ADP ribosylation factor like GTPase 4A	10124
DEG	ARL4D	ADP ribosylation factor like GTPase 4D	379
DEG	ARL6	ADP ribosylation factor like GTPase 6	84100
DEG	ARL6IP5	ADP ribosylation factor like GTPase 6 interacting protein 5	10550
DEG	ARPC5L	actin related protein 2/3 complex subunit 5 like	81873
DEG	ARRDC3	arrestin domain containing 3	57561
DEG	ARRDC5	arrestin domain containing 5	645432
DEG	ART1	ADP-ribosyltransferase 1	417
DEG	ASB14	ankyrin repeat and SOCS box containing 14	142686
DEG	ASGR1	asialoglycoprotein receptor 1	432
DEG	ASGR2	asialoglycoprotein receptor 2	433
DEG	ASH1L	ASH1 like histone lysine methyltransferase	55870
DEG	ASNA1	arsA arsenite transporter, ATP-binding, homolog 1 (bacterial)	439
DEG	ASPH	aspartate beta-hydroxylase	444
DEG	ASXL1	additional sex combs like 1, transcriptional regulator	171023
DEG	ATF4	activating transcription factor 4	468
DEG	ATF6	activating transcription factor 6	22926
DEG	ATF6B	activating transcription factor 6 beta	1388
DEG	ATG5	autophagy related 5	9474
DEG	ATP13A4	ATPase 13A4	84239
DEG	ATP1A2	ATPase Na+/K+ transporting subunit alpha 2	477
DEG	ATP1B2	ATPase Na+/K+ transporting subunit beta 2	482
DEG	ATP2B4	ATPase plasma membrane Ca2+ transporting 4	493
DEG	ATP5J2	ATP synthase, H+ transporting, mitochondrial Fo complex subunit F2	9551
DEG	ATP6AP1	ATPase H+ transporting accessory protein 1	537
DEG	ATP6V0E1	ATPase H+ transporting V0 subunit e1	8992
DEG	ATP6V1E1	ATPase H+ transporting V1 subunit E1	529
DEG	ATXN1L	ataxin 1 like	342371
DEG	ATXN7L1	ataxin 7 like 1	222255
DEG	B4GALT6	beta-1,4-galactosyltransferase 6	9331
DEG	BAALC-AS1	BAALC antisense RNA 1	100499183
DEG	BAG3	BCL2 associated athanogene 3	9531
DEG	BARHL2	BarH like homeobox 2	343472
DEG	BATF	basic leucine zipper ATF-like transcription factor	10538
DEG	BBOF1	basal body orientation factor 1	80127
DEG	BBOX1	gamma-butyrobetaine hydroxylase 1	8424
DEG	BBS2	Bardet-Biedl syndrome 2	583
DEG	BBS7	Bardet-Biedl syndrome 7	55212
DEG	BCAR4	breast cancer anti-estrogen resistance 4 (non-protein coding)	400500
DEG	BCL2L2	BCL2 like 2	599
DEG	BCL6	B-cell CLL/lymphoma 6	604
DEG	BCS1L	BCS1 homolog, ubiquinol-cytochrome c reductase complex chaperone	617
DEG	BDNF	brain derived neurotrophic factor	627
DEG	BEND5	BEN domain containing 5	79656
DEG	BEX5	brain expressed X-linked 5	340542
DEG	BID	BH3 interacting domain death agonist	637
DEG	BMP2	bone morphogenetic protein 2	650
DEG	BMP3	bone morphogenetic protein 3	651
DEG	BMPR1B	bone morphogenetic protein receptor type 1B	658
DEG	BNIPL	BCL2 interacting protein like	149428
DEG	BOK-AS1	BOK antisense RNA 1	100379249
DEG	BPGM	bisphosphoglycerate mutase	669
DEG	BPTF	bromodomain PHD finger transcription factor	2186
DEG	BRD8	bromodomain containing 8	10902
DEG	BRWD1	bromodomain and WD repeat domain containing 1	54014
DEG	BTBD11	BTB domain containing 11	121551
DEG	BTN2A3P	butyrophilin subfamily 2 member A3, pseudogene	54718
DEG	C10orf10	chromosome 10 open reading frame 10	11067
DEG	C10orf105	chromosome 10 open reading frame 105	414152
DEG	C10orf128	chromosome 10 open reading frame 128	170371
DEG	C10orf55	chromosome 10 open reading frame 55	414236
DEG	C11orf21	chromosome 11 open reading frame 21	29125
DEG	C11orf58	chromosome 11 open reading frame 58	10944
DEG	C11orf65	chromosome 11 open reading frame 65	160140
DEG	C11orf91	chromosome 11 open reading frame 91	100131378
DEG	C12orf50	chromosome 12 open reading frame 50	160419
DEG	C12orf56	chromosome 12 open reading frame 56	115749
DEG	C12orf57	chromosome 12 open reading frame 57	113246
DEG	C14orf159	chromosome 14 open reading frame 159	80017
DEG	C15orf62	chromosome 15 open reading frame 62	643338
DEG	C17orf47	chromosome 17 open reading frame 47	284083
DEG	C17orf80	chromosome 17 open reading frame 80	55028
DEG	C18orf21	chromosome 18 open reading frame 21	83608
DEG	C1D	C1D nuclear receptor corepressor	10438
DEG	C1orf127	chromosome 1 open reading frame 127	148345
DEG	C1orf145	chromosome 1 open reading frame 145	574407
DEG	C1orf74	chromosome 1 open reading frame 74	148304
DEG	C20orf196	chromosome 20 open reading frame 196	149840
DEG	C2CD4A	C2 calcium dependent domain containing 4A	145741
DEG	C2orf61	chromosome 2 open reading frame 61	285051
DEG	C3orf38	chromosome 3 open reading frame 38	285237
DEG	C4BPB	complement component 4 binding protein beta	725
DEG	C4orf22	chromosome 4 open reading frame 22	255119
DEG	C5orf51	chromosome 5 open reading frame 51	285636
DEG	C6orf120	chromosome 6 open reading frame 120	387263
DEG	C6orf141	chromosome 6 open reading frame 141	135398
DEG	C6orf62	chromosome 6 open reading frame 62	81688
DEG	C8orf33	chromosome 8 open reading frame 33	65265
DEG	C8orf88	chromosome 8 open reading frame 88	100127983
DEG	C9orf153	chromosome 9 open reading frame 153	389766
DEG	CA11	carbonic anhydrase 11	770
DEG	CA12	carbonic anhydrase 12	771
DEG	CA4	carbonic anhydrase 4	762
DEG	CAB39L	calcium binding protein 39 like	81617
DEG	CABLES1	Cdk5 and Abl enzyme substrate 1	91768
DEG	CACHD1	cache domain containing 1	57685
DEG	CACNB3	calcium voltage-gated channel auxiliary subunit beta 3	784
DEG	CACNG3	calcium voltage-gated channel auxiliary subunit gamma 3	10368
DEG	CADM2	cell adhesion molecule 2	253559
DEG	CALCB	calcitonin related polypeptide beta	797
DEG	CAMKK2	calcium/calmodulin dependent protein kinase kinase 2	10645
DEG	CAMTA1	calmodulin binding transcription activator 1	23261
DEG	CAPN6	calpain 6	827
DEG	CAPN7	calpain 7	23473
DEG	CAPN9	calpain 9	10753
DEG	CAPNS2	calpain small subunit 2	84290
DEG	CARD10	caspase recruitment domain family member 10	29775
DEG	CASP1	caspase 1	834
DEG	CASP12	caspase 12 (gene/pseudogene)	100506742
DEG	CASP14	caspase 14	23581
DEG	CASP6	caspase 6	839
DEG	CATSPERG	cation channel sperm associated auxiliary subunit gamma	57828
DEG	CBARP	CACN beta subunit associated regulatory protein	255057
DEG	CBFB	core-binding factor beta subunit	865
DEG	CBL	Cbl proto-oncogene	867
DEG	CBLN4	cerebellin 4 precursor	140689
DEG	CBWD1	COBW domain containing 1	55871
DEG	CC2D2A	coiled-coil and C2 domain containing 2A	57545
DEG	CC2D2B	coiled-coil and C2 domain containing 2B	387707
DEG	CCDC115	coiled-coil domain containing 115	84317
DEG	CCDC168	coiled-coil domain containing 168	643677
DEG	CCDC190	coiled-coil domain containing 190	339512
DEG	CCDC25	coiled-coil domain containing 25	55246
DEG	CCDC81	coiled-coil domain containing 81	60494
DEG	CCDC88A	coiled-coil domain containing 88A	55704
DEG	CCL1	C-C motif chemokine ligand 1	6346
DEG	CCL3L3	C-C motif chemokine ligand 3 like 3	414062
DEG	CCNA2	cyclin A2	890
DEG	CCND1	cyclin D1	595
DEG	CCND2	cyclin D2	894
DEG	CCNDBP1	cyclin D1 binding protein 1	23582
DEG	CCT7	chaperonin containing TCP1 subunit 7	10574
DEG	CCZ1B	CCZ1 homolog B, vacuolar protein trafficking and biogenesis associated	221960
DEG	CD109	CD109 molecule	135228
DEG	CD151	CD151 molecule (Raph blood group)	977
DEG	CD163	CD163 molecule	9332
DEG	CD2BP2	CD2 cytoplasmic tail binding protein 2	10421
DEG	CD4	CD4 molecule	920
DEG	CD44	CD44 molecule (Indian blood group)	960
DEG	CD48	CD48 molecule	962
DEG	CD52	CD52 molecule	1043
DEG	CD69	CD69 molecule	969
DEG	CD99	CD99 molecule	4267
DEG	CDC16	cell division cycle 16	8881
DEG	CDC20	cell division cycle 20	991
DEG	CDC20B	cell division cycle 20B	166979
DEG	CDC42	cell division cycle 42	998
DEG	CDC42EP5	CDC42 effector protein 5	148170
DEG	CDC45	cell division cycle 45	8318
DEG	CDCP1	CUB domain containing protein 1	64866
DEG	CDH1	cadherin 1	999
DEG	CDH16	cadherin 16	1014
DEG	CDK8	cyclin dependent kinase 8	1024
DEG	CDKN1A	cyclin dependent kinase inhibitor 1A	1026
DEG	CDKN2A	cyclin dependent kinase inhibitor 2A	1029
DEG	CDRT1	CMT1A duplicated region transcript 1	374286
DEG	CEACAM5	carcinoembryonic antigen related cell adhesion molecule 5	1048
DEG	CEBPD	CCAAT/enhancer binding protein delta	1052
DEG	CEP126	centrosomal protein 126	57562
DEG	CEP350	centrosomal protein 350	9857
DEG	CEP76	centrosomal protein 76	79959
DEG	CEP95	centrosomal protein 95	90799
DEG	CFAP126	cilia and flagella associated protein 126	257177
DEG	CFHR3	complement factor H related 3	10878
DEG	CGA	glycoprotein hormones, alpha polypeptide	1081
DEG	CHAD	chondroadherin	1101
DEG	CHCHD4	coiled-coil-helix-coiled-coil-helix domain containing 4	131474
DEG	CHD7	chromodomain helicase DNA binding protein 7	55636
DEG	CHGB	chromogranin B	1114
DEG	CHI3L1	chitinase 3 like 1	1116
DEG	CHI3L2	chitinase 3 like 2	1117
DEG	CHMP5	charged multivesicular body protein 5	51510
DEG	CHODL	chondrolectin	140578
DEG	CHORDC1	cysteine and histidine rich domain containing 1	26973
DEG	CHPT1	choline phosphotransferase 1	56994
DEG	CHRDL1	chordin like 1	91851
DEG	CHST1	carbohydrate sulfotransferase 1	8534
DEG	CHST3	carbohydrate sulfotransferase 3	9469
DEG	CIPC	CLOCK interacting pacemaker	85457
DEG	CISD1	CDGSH iron sulfur domain 1	55847
DEG	CISD3	CDGSH iron sulfur domain 3	284106
DEG	CITED1	Cbp/p300 interacting transactivator with Glu/Asp rich carboxy-terminal domain 1	4435
DEG	CITED4	Cbp/p300 interacting transactivator with Glu/Asp rich carboxy-terminal domain 4	163732
DEG	CLC	Charcot-Leyden crystal galectin	1178
DEG	CLEC5A	C-type lectin domain family 5 member A	23601
DEG	CLEC7A	C-type lectin domain family 7 member A	64581
DEG	CLK4	CDC like kinase 4	57396
DEG	CLMP	CXADR like membrane protein	79827
DEG	CLTA	clathrin light chain A	1211
DEG	CLU	clusterin	1191
DEG	CLVS2	clavesin 2	134829
DEG	CMYA5	cardiomyopathy associated 5	202333
DEG	CNN2	calponin 2	1265
DEG	CNOT4	CCR4-NOT transcription complex subunit 4	4850
DEG	CNPY1	canopy FGF signaling regulator 1	285888
DEG	CNR1	cannabinoid receptor 1	1268
DEG	CNRIP1	cannabinoid receptor interacting protein 1	25927
DEG	CNTD2	cyclin N-terminal domain containing 2	79935
DEG	CNTNAP2	contactin associated protein-like 2	26047
DEG	CNTRL	centriolin	11064
DEG	COA1	cytochrome c oxidase assembly factor 1 homolog	55744
DEG	COG6	component of oligomeric golgi complex 6	57511
DEG	COG8	component of oligomeric golgi complex 8	84342
DEG	COL17A1	collagen type XVII alpha 1 chain	1308
DEG	COL1A1	collagen type I alpha 1 chain	1277
DEG	COL27A1	collagen type XXVII alpha 1 chain	85301
DEG	COL4A1	collagen type IV alpha 1 chain	1282
DEG	COL6A2	collagen type VI alpha 2 chain	1292
DEG	COL6A4P1	collagen type VI alpha 4 pseudogene 1	344875
DEG	COL8A2	collagen type VIII alpha 2 chain	1296
DEG	COMMD5	COMM domain containing 5	28991
DEG	COQ10A	coenzyme Q10A	93058
DEG	COQ2	coenzyme Q2, polyprenyltransferase	27235
DEG	CORO1A	coronin 1A	11151
DEG	COX6B1	cytochrome c oxidase subunit 6B1	1340
DEG	COX6C	cytochrome c oxidase subunit 6C	1345
DEG	COX7B	cytochrome c oxidase subunit 7B	1349
DEG	CP	ceruloplasmin	1356
DEG	CPA1	carboxypeptidase A1	1357
DEG	CPED1	cadherin like and PC-esterase domain containing 1	79974
DEG	CPNE4	copine 4	131034
DEG	CPSF6	cleavage and polyadenylation specific factor 6	11052
DEG	CPVL	carboxypeptidase, vitellogenic like	54504
DEG	CPXM1	carboxypeptidase X, M14 family member 1	56265
DEG	CR1L	complement C3b/C4b receptor 1 like	1379
DEG	CRB1	crumbs 1, cell polarity complex component	23418
DEG	CRB3	crumbs 3, cell polarity complex component	92359
DEG	CREBL2	cAMP responsive element binding protein like 2	1389
DEG	CRH	corticotropin releasing hormone	1392
DEG	CRHBP	corticotropin releasing hormone binding protein	1393
DEG	CRIP1	cysteine rich protein 1	1396
DEG	CRISP3	cysteine rich secretory protein 3	10321
DEG	CRISPLD1	cysteine rich secretory protein LCCL domain containing 1	83690
DEG	CRTAC1	cartilage acidic protein 1	55118
DEG	CRYAB	crystallin alpha B	1410
DEG	CRYBA2	crystallin beta A2	1412
DEG	CRYM	crystallin mu	1428
DEG	CRYM-AS1	CRYM antisense RNA 1	400508
DEG	CSAD	cysteine sulfinic acid decarboxylase	51380
DEG	CSF1	colony stimulating factor 1	1435
DEG	CSNK1G1	casein kinase 1 gamma 1	53944
DEG	CSNK1G2-AS1	CSNK1G2 antisense RNA 1	255193
DEG	CSPG4P5	chondroitin sulfate proteoglycan 4 pseudogene 5	114817
DEG	CSRNP1	cysteine and serine rich nuclear protein 1	64651
DEG	CSRP2	cysteine and glycine rich protein 2	1466
DEG	CST4	cystatin S	1472
DEG	CST7	cystatin F	8530
DEG	CSTF3-AS1	CSTF3 antisense RNA 1 (head to head)	338739
DEG	CT45A1	cancer/testis antigen family 45 member A1	541466
DEG	CTBP1	C-terminal binding protein 1	1487
DEG	CTBP2	C-terminal binding protein 2	1488
DEG	CTDSP2	CTD small phosphatase 2	10106
DEG	CTNNB1	catenin beta 1	1499
DEG	CWH43	cell wall biogenesis 43 C-terminal homolog	80157
DEG	CXADR	coxsackie virus and adenovirus receptor	1525
DEG	CXCL12	C-X-C motif chemokine ligand 12	6387
DEG	CXCL8	C-X-C motif chemokine ligand 8	3576
DEG	CXCL9	C-X-C motif chemokine ligand 9	4283
DEG	CXCR1	C-X-C motif chemokine receptor 1	3577
DEG	CXorf21	chromosome X open reading frame 21	80231
DEG	CXorf38	chromosome X open reading frame 38	159013
DEG	CXXC5	CXXC finger protein 5	51523
DEG	CYB561A3	cytochrome b561 family member A3	220002
DEG	CYB5D2	cytochrome b5 domain containing 2	124936
DEG	CYBRD1	cytochrome b reductase 1	79901
DEG	CYCS	cytochrome c, somatic	54205
DEG	CYP19A1	cytochrome P450 family 19 subfamily A member 1	1588
DEG	CYP24A1	cytochrome P450 family 24 subfamily A member 1	1591
DEG	CYP39A1	cytochrome P450 family 39 subfamily A member 1	51302
DEG	CYR61	cysteine rich angiogenic inducer 61	3491
DEG	CYTL1	cytokine like 1	54360
DEG	DBH-AS1	DBH antisense RNA 1	138948
DEG	DCAF4L1	DDB1 and CUL4 associated factor 4 like 1	285429
DEG	DCBLD1	discoidin, CUB and LCCL domain containing 1	285761
DEG	DCLK1	doublecortin like kinase 1	9201
DEG	DCSTAMP	dendrocyte expressed seven transmembrane protein	81501
DEG	DCTD	dCMP deaminase	1635
DEG	DCTN4	dynactin subunit 4	51164
DEG	DCXR	dicarbonyl and L-xylulose reductase	51181
DEG	DDAH1	dimethylarginine dimethylaminohydrolase 1	23576
DEG	DDAH2	dimethylarginine dimethylaminohydrolase 2	23564
DEG	DDB1	damage specific DNA binding protein 1	1642
DEG	DDIT4	DNA damage inducible transcript 4	54541
DEG	DDIT4L	DNA damage inducible transcript 4 like	115265
DEG	DDR1	discoidin domain receptor tyrosine kinase 1	780
DEG	DDR1-AS1	DDR1 antisense RNA 1 (head to head)	414771
DEG	DDT	D-dopachrome tautomerase	1652
DEG	DDX11L2	DEAD/H-box helicase 11 like 2	84771
DEG	DDX27	DEAD-box helicase 27	55661
DEG	DECR1	2,4-dienoyl-CoA reductase 1	1666
DEG	DEF8	differentially expressed in FDCP 8 homolog	54849
DEG	DEGS1	delta 4-desaturase, sphingolipid 1	8560
DEG	DEGS2	delta 4-desaturase, sphingolipid 2	123099
DEG	DGKE	diacylglycerol kinase epsilon	8526
DEG	DGKG	diacylglycerol kinase gamma	1608
DEG	DGKH	diacylglycerol kinase eta	160851
DEG	DHDDS	dehydrodolichyl diphosphate synthase subunit	79947
DEG	DHDH	dihydrodiol dehydrogenase	27294
DEG	DHRS1	dehydrogenase/reductase 1	115817
DEG	DHRS9	dehydrogenase/reductase 9	10170
DEG	DHX15	DEAH-box helicase 15	1665
DEG	DIAPH2	diaphanous related formin 2	1730
DEG	DIO3OS	DIO3 opposite strand/antisense RNA (head to head)	64150
DEG	DIP2C	disco interacting protein 2 homolog C	22982
DEG	DIRAS1	DIRAS family GTPase 1	148252
DEG	DIRAS2	DIRAS family GTPase 2	54769
DEG	DKK2	dickkopf WNT signaling pathway inhibitor 2	27123
DEG	DLGAP1-AS1	DLGAP1 antisense RNA 1	649446
DEG	DLL1	delta like canonical Notch ligand 1	28514
DEG	DLX4	distal-less homeobox 4	1748
DEG	DLX6-AS1	DLX6 antisense RNA 1	285987
DEG	DMD	dystrophin	1756
DEG	DMRTA2	DMRT like family A2	63950
DEG	DMTN	dematin actin binding protein	2039
DEG	DNAH3	dynein axonemal heavy chain 3	55567
DEG	DNAJA4	DnaJ heat shock protein family (Hsp40) member A4	55466
DEG	DNAJB1	DnaJ heat shock protein family (Hsp40) member B1	3337
DEG	DNAJB12	DnaJ heat shock protein family (Hsp40) member B12	54788
DEG	DNAJB4	DnaJ heat shock protein family (Hsp40) member B4	11080
DEG	DNAJB5	DnaJ heat shock protein family (Hsp40) member B5	25822
DEG	DNAJB6	DnaJ heat shock protein family (Hsp40) member B6	10049
DEG	DNAJC19	DnaJ heat shock protein family (Hsp40) member C19	131118
DEG	DNAJC3	DnaJ heat shock protein family (Hsp40) member C3	5611
DEG	DNAJC30	DnaJ heat shock protein family (Hsp40) member C30	84277
DEG	DNAJC5B	DnaJ heat shock protein family (Hsp40) member C5 beta	85479
DEG	DNAJC9	DnaJ heat shock protein family (Hsp40) member C9	23234
DEG	DNASE2B	deoxyribonuclease 2 beta	58511
DEG	DNM1	dynamin 1	1759
DEG	DOC2A	double C2 domain alpha	8448
DEG	DOCK7	dedicator of cytokinesis 7	85440
DEG	DONSON	downstream neighbor of SON	29980
DEG	DOPEY1	dopey family member 1	23033
DEG	DOPEY2	dopey family member 2	9980
DEG	DPP10	dipeptidyl peptidase like 10	57628
DEG	DPY19L2P2	DPY19L2 pseudogene 2	349152
DEG	DPY30	dpy-30, histone methyltransferase complex regulatory subunit	84661
DEG	DPYSL4	dihydropyrimidinase like 4	10570
DEG	DR1	down-regulator of transcription 1	1810
DEG	DRD1	dopamine receptor D1	1812
DEG	DRD4	dopamine receptor D4	1815
DEG	DSC2	desmocollin 2	1824
DEG	DSC3	desmocollin 3	1825
DEG	DST	dystonin	667
DEG	DSTN	destrin, actin depolymerizing factor	11034
DEG	DUOX1	dual oxidase 1	53905
DEG	DUSP1	dual specificity phosphatase 1	1843
DEG	DUSP13	dual specificity phosphatase 13	51207
DEG	DUSP27	dual specificity phosphatase 27 (putative)	92235
DEG	DUSP4	dual specificity phosphatase 4	1846
DEG	DUSP6	dual specificity phosphatase 6	1848
DEG	DUSP7	dual specificity phosphatase 7	1849
DEG	DYDC2	DPY30 domain containing 2	84332
DEG	DYNC1I2	dynein cytoplasmic 1 intermediate chain 2	1781
DEG	DYNLL1	dynein light chain LC8-type 1	8655
DEG	DYNLL2	dynein light chain LC8-type 2	140735
DEG	DYNLT3	dynein light chain Tctex-type 3	6990
DEG	DYRK1A	dual specificity tyrosine phosphorylation regulated kinase 1A	1859
DEG	DZIP1	DAZ interacting zinc finger protein 1	22873
DEG	ECD	ecdysoneless cell cycle regulator	11319
DEG	ECM1	extracellular matrix protein 1	1893
DEG	EDAR	ectodysplasin A receptor	10913
DEG	EDC3	enhancer of mRNA decapping 3	80153
DEG	EDN3	endothelin 3	1908
DEG	EDRF1	erythroid differentiation regulatory factor 1	26098
DEG	EEF1A2	eukaryotic translation elongation factor 1 alpha 2	1917
DEG	EEF2	eukaryotic translation elongation factor 2	1938
DEG	EFR3B	EFR3 homolog B	22979
DEG	EGFR	epidermal growth factor receptor	1956
DEG	EGR1	early growth response 1	1958
DEG	EGR2	early growth response 2	1959
DEG	EIF2S2	eukaryotic translation initiation factor 2 subunit beta	8894
DEG	EIF4E3	eukaryotic translation initiation factor 4E family member 3	317649
DEG	ELAVL2	ELAV like RNA binding protein 2	1993
DEG	ELOVL5	ELOVL fatty acid elongase 5	60481
DEG	ELP3	elongator acetyltransferase complex subunit 3	55140
DEG	ELP5	elongator acetyltransferase complex subunit 5	23587
DEG	ELP6	elongator acetyltransferase complex subunit 6	54859
DEG	EMG1	EMG1, N1-specific pseudouridine methyltransferase	10436
DEG	EMX2	empty spiracles homeobox 2	2018
DEG	ENDOU	endonuclease, poly(U) specific	8909
DEG	EP300	E1A binding protein p300	2033
DEG	EPB41	erythrocyte membrane protein band 4.1	2035
DEG	EPB41L5	erythrocyte membrane protein band 4.1 like 5	57669
DEG	EPCAM	epithelial cell adhesion molecule	4072
DEG	EPHX1	epoxide hydrolase 1	2052
DEG	EPM2A	EPM2A, laforin glucan phosphatase	7957
DEG	ERAP1	endoplasmic reticulum aminopeptidase 1	51752
DEG	ERCC3	ERCC excision repair 3, TFIIH core complex helicase subunit	2071
DEG	ERCC6L	ERCC excision repair 6 like, spindle assembly checkpoint helicase	54821
DEG	ERICH6B	glutamate rich 6B	220081
DEG	ERN2	endoplasmic reticulum to nucleus signaling 2	10595
DEG	ETNPPL	ethanolamine-phosphate phospho-lyase	64850
DEG	ETV4	ETS variant 4	2118
DEG	ETV5	ETS variant 5	2119
DEG	F11	coagulation factor XI	2160
DEG	F3	coagulation factor III, tissue factor	2152
DEG	FADS3	fatty acid desaturase 3	3995
DEG	FAM103A1	family with sequence similarity 103 member A1	83640
DEG	FAM107A	family with sequence similarity 107 member A	11170
DEG	FAM117B	family with sequence similarity 117 member B	150864
DEG	FAM13A	family with sequence similarity 13 member A	10144
DEG	FAM13B	family with sequence similarity 13 member B	51306
DEG	FAM157A	family with sequence similarity 157 member A	728262
DEG	FAM161A	family with sequence similarity 161 member A	84140
DEG	FAM166B	family with sequence similarity 166 member B	730112
DEG	FAM172A	family with sequence similarity 172 member A	83989
DEG	FAM173A	family with sequence similarity 173 member A	65990
DEG	FAM177B	family with sequence similarity 177 member B	400823
DEG	FAM182B	family with sequence similarity 182 member B	728882
DEG	FAM188A	MINDY lysine 48 deubiquitinase 3	80013
DEG	FAM189A2	family with sequence similarity 189 member A2	9413
DEG	FAM213A	family with sequence similarity 213 member A	84293
DEG	FAM217B	family with sequence similarity 217 member B	63939
DEG	FAM27E5	family with sequence similarity E5	284123
DEG	FAM3C	family with sequence similarity 3 member C	10447
DEG	FAM46A	family with sequence similarity 46 member A	55603
DEG	FAM72A	family with sequence similarity 72 member A	729533
DEG	FAM83A-AS1	FAM83A antisense RNA 1	100131726
DEG	FAM83C	family with sequence similarity 83 member C	128876
DEG	FAM83E	family with sequence similarity 83 member E	54854
DEG	FAM86B3P	family with sequence similarity 86, member A pseudogene	286042
DEG	FAM98A	family with sequence similarity 98 member A	25940
DEG	FAM98B	family with sequence similarity 98 member B	283742
DEG	FASLG	Fas ligand	356
DEG	FBLN7	fibulin 7	129804
DEG	FBXL17	F-box and leucine rich repeat protein 17	64839
DEG	FBXL21	F-box and leucine rich repeat protein 21 (gene/pseudogene)	26223
DEG	FBXO8	F-box protein 8	26269
DEG	FCGR1A	Fc fragment of IgG receptor Ia	2209
DEG	FCMR	Fc fragment of IgM receptor	9214
DEG	FCN1	ficolin 1	2219
DEG	FCN3	ficolin 3	8547
DEG	FDPSP2	farnesyl diphosphate synthase pseudogene 2	619190
DEG	FEN1	flap structure-specific endonuclease 1	2237
DEG	FER1L4	fer-1 like family member 4, pseudogene	80307
DEG	FERMT2	fermitin family member 2	10979
DEG	FERMT3	fermitin family member 3	83706
DEG	FFAR1	free fatty acid receptor 1	2864
DEG	FGF12	fibroblast growth factor 12	2257
DEG	FGF13	fibroblast growth factor 13	2258
DEG	FGF2	fibroblast growth factor 2	2247
DEG	FGF5	fibroblast growth factor 5	2250
DEG	FGFBP2	fibroblast growth factor binding protein 2	83888
DEG	FGL1	fibrinogen like 1	2267
DEG	FHAD1	forkhead associated phosphopeptide binding domain 1	114827
DEG	FHL1	four and a half LIM domains 1	2273
DEG	FKBP14	FK506 binding protein 14	55033
DEG	FKBP4	FK506 binding protein 4	2288
DEG	FKBP5	FK506 binding protein 5	2289
DEG	FLJ43879	long intergenic non-protein coding RNA 1940	401039
DEG	FLRT2	fibronectin leucine rich transmembrane protein 2	23768
DEG	FLVCR1	feline leukemia virus subgroup C cellular receptor 1	28982
DEG	FLVCR1-AS1	FLVCR1 antisense RNA 1 (head to head)	642946
DEG	FOS	Fos proto-oncogene, AP-1 transcription factor subunit	2353
DEG	FOSB	FosB proto-oncogene, AP-1 transcription factor subunit	2354
DEG	FOSL1	FOS like 1, AP-1 transcription factor subunit	8061
DEG	FOXD4L1	forkhead box D4-like 1	200350
DEG	FPR1	formyl peptide receptor 1	2357
DEG	FREM3	FRAS1 related extracellular matrix 3	166752
DEG	FRMPD2	FERM and PDZ domain containing 2	143162
DEG	FRMPD3	FERM and PDZ domain containing 3	84443
DEG	FRS2	fibroblast growth factor receptor substrate 2	10818
DEG	FUBP1	far upstream element binding protein 1	8880
DEG	FUT7	fucosyltransferase 7	2529
DEG	FXYD3	FXYD domain containing ion transport regulator 3	5349
DEG	FYB	FYN binding protein	2533
DEG	G0S2	G0/G1 switch 2	50486
DEG	GABRB1	gamma-aminobutyric acid type A receptor beta1 subunit	2560
DEG	GABRE	gamma-aminobutyric acid type A receptor epsilon subunit	2564
DEG	GADD45A	growth arrest and DNA damage inducible alpha	1647
DEG	GADD45B	growth arrest and DNA damage inducible beta	4616
DEG	GALNT4	polypeptide N-acetylgalactosaminyltransferase 4	8693
DEG	GALNT5	polypeptide N-acetylgalactosaminyltransferase 5	11227
DEG	GALNT9	polypeptide N-acetylgalactosaminyltransferase 9	50614
DEG	GALNTL6	polypeptide N-acetylgalactosaminyltransferase-like 6	442117
DEG	GAP43	growth associated protein 43	2596
DEG	GAS2L1	growth arrest specific 2 like 1	10634
DEG	GAS7	growth arrest specific 7	8522
DEG	GBA2	glucosylceramidase beta 2	57704
DEG	GBAS	glioblastoma amplified sequence	2631
DEG	GBP7	guanylate binding protein 7	388646
DEG	GCLC	glutamate-cysteine ligase catalytic subunit	2729
DEG	GCNT2	glucosaminyl (N-acetyl) transferase 2, I-branching enzyme (I blood group)	2651
DEG	GDPD1	glycerophosphodiester phosphodiesterase domain containing 1	284161
DEG	GEMIN7	gem nuclear organelle associated protein 7	79760
DEG	GEMIN8	gem nuclear organelle associated protein 8	54960
DEG	GFI1B	growth factor independent 1B transcriptional repressor	8328
DEG	GFM1	G elongation factor mitochondrial 1	85476
DEG	GFRA1	GDNF family receptor alpha 1	2674
DEG	GGTA1P	glycoprotein, alpha-galactosyltransferase 1 pseudogene	2681
DEG	GHRL	ghrelin and obestatin prepropeptide	51738
DEG	GIP	gastric inhibitory polypeptide	2695
DEG	GJA1	gap junction protein alpha 1	2697
DEG	GJA3	gap junction protein alpha 3	2700
DEG	GJB6	gap junction protein beta 6	10804
DEG	GJC3	gap junction protein gamma 3	349149
DEG	GLI1	GLI family zinc finger 1	2735
DEG	GLI2	GLI family zinc finger 2	2736
DEG	GLI3	GLI family zinc finger 3	2737
DEG	GLIPR1	GLI pathogenesis related 1	11010
DEG	GLIPR1L1	GLI pathogenesis related 1 like 1	256710
DEG	GLIS3-AS1	GLIS3 antisense RNA 1	84850
DEG	GLUD1	glutamate dehydrogenase 1	2746
DEG	GLYAT	glycine-N-acyltransferase	10249
DEG	GLYR1	glyoxylate reductase 1 homolog	84656
DEG	GMCL1	germ cell-less, spermatogenesis associated 1	64395
DEG	GMPR2	guanosine monophosphate reductase 2	51292
DEG	GNAZ	G protein subunit alpha z	2781
DEG	GNG12	G protein subunit gamma 12	55970
DEG	GNLY	granulysin	10578
DEG	GNS	glucosamine (N-acetyl)-6-sulfatase	2799
DEG	GOLGA2P5	golgin A2 pseudogene 5	55592
DEG	GOT1	glutamic-oxaloacetic transaminase 1	2805
DEG	GP1BA	glycoprotein Ib platelet alpha subunit	2811
DEG	GPATCH4	G-patch domain containing 4	54865
DEG	GPC5	glypican 5	2262
DEG	GPD2	glycerol-3-phosphate dehydrogenase 2	2820
DEG	GPHN	gephyrin	10243
DEG	GPR1	G protein-coupled receptor 1	2825
DEG	GPR137	G protein-coupled receptor 137	56834
DEG	GPR149	G protein-coupled receptor 149	344758
DEG	GPR171	G protein-coupled receptor 171	29909
DEG	GPR20	G protein-coupled receptor 20	2843
DEG	GPR22	G protein-coupled receptor 22	2845
DEG	GPR4	G protein-coupled receptor 4	2828
DEG	GPR6	G protein-coupled receptor 6	2830
DEG	GPR61	G protein-coupled receptor 61	83873
DEG	GPR75-ASB3	GPR75-ASB3 readthrough	100302652
DEG	GPR84	G protein-coupled receptor 84	53831
DEG	GRAMD1C	GRAM domain containing 1C	54762
DEG	GRAMD3	GRAM domain containing 3	65983
DEG	GRAP2	GRB2-related adaptor protein 2	9402
DEG	GRB10	growth factor receptor bound protein 10	2887
DEG	GRPEL1	GrpE like 1, mitochondrial	80273
DEG	GSX1	GS homeobox 1	219409
DEG	GTSF1	gametocyte specific factor 1	121355
DEG	GZMA	granzyme A	3001
DEG	HADHA	hydroxyacyl-CoA dehydrogenase/3-ketoacyl-CoA thiolase/enoyl-CoA hydratase (trifunctional protein), alpha subunit	3030
DEG	HAL	histidine ammonia-lyase	3034
DEG	HAO2	hydroxyacid oxidase 2	51179
DEG	HAPLN1	hyaluronan and proteoglycan link protein 1	1404
DEG	HAVCR1	hepatitis A virus cellular receptor 1	26762
DEG	HBA1	hemoglobin subunit alpha 1	3039
DEG	HBB	hemoglobin subunit beta	3043
DEG	HBE1	hemoglobin subunit epsilon 1	3046
DEG	HCFC2	host cell factor C2	29915
DEG	HCN2	hyperpolarization activated cyclic nucleotide gated potassium channel 2	610
DEG	HCN3	hyperpolarization activated cyclic nucleotide gated potassium channel 3	57657
DEG	HDAC9	histone deacetylase 9	9734
DEG	HEPH	hephaestin	9843
DEG	HERC3	HECT and RLD domain containing E3 ubiquitin protein ligase 3	8916
DEG	HES1	hes family bHLH transcription factor 1	3280
DEG	HGC6.3	uncharacterized LOC100128124	100128124
DEG	HIBCH	3-hydroxyisobutyryl-CoA hydrolase	26275
DEG	HIF3A	hypoxia inducible factor 3 alpha subunit	64344
DEG	HILPDA	hypoxia inducible lipid droplet associated	29923
DEG	HIST1H3A	histone cluster 1 H3 family member a	8350
DEG	HIST2H2BE	histone cluster 2 H2B family member e	8349
DEG	HIVEP2	human immunodeficiency virus type I enhancer binding protein 2	3097
DEG	HJURP	Holliday junction recognition protein	55355
DEG	HK2	hexokinase 2	3099
DEG	HLA-C	major histocompatibility complex, class I, C	3107
DEG	HLA-DQA1	major histocompatibility complex, class II, DQ alpha 1	3117
DEG	HLA-DRB3	major histocompatibility complex, class II, DR beta 3	3125
DEG	HLA-F	major histocompatibility complex, class I, F	3134
DEG	HLA-F-AS1	HLA-F antisense RNA 1	285830
DEG	HLF	HLF, PAR bZIP transcription factor	3131
DEG	HMGN1	high mobility group nucleosome binding domain 1	3150
DEG	HNRNPCL3	heterogeneous nuclear ribonucleoprotein C-like 3	649330
DEG	HNRNPDL	heterogeneous nuclear ribonucleoprotein D like	9987
DEG	HNRNPU	heterogeneous nuclear ribonucleoprotein U	3192
DEG	HOMER3	homer scaffolding protein 3	9454
DEG	HOXB5	homeobox B5	3215
DEG	HPD	4-hydroxyphenylpyruvate dioxygenase	3242
DEG	HPR	haptoglobin-related protein	3250
DEG	HRAS	HRas proto-oncogene, GTPase	3265
DEG	HRASLS2	HRAS like suppressor 2	54979
DEG	HRH4	histamine receptor H4	59340
DEG	HS2ST1	heparan sulfate 2-O-sulfotransferase 1	9653
DEG	HS3ST1	heparan sulfate-glucosamine 3-sulfotransferase 1	9957
DEG	HS3ST3B1	heparan sulfate-glucosamine 3-sulfotransferase 3B1	9953
DEG	HS3ST5	heparan sulfate-glucosamine 3-sulfotransferase 5	222537
DEG	HS6ST3	heparan sulfate 6-O-sulfotransferase 3	266722
DEG	HSD11B1	hydroxysteroid 11-beta dehydrogenase 1	3290
DEG	HSDL2	hydroxysteroid dehydrogenase like 2	84263
DEG	HSH2D	hematopoietic SH2 domain containing	84941
DEG	HSPA1A	heat shock protein family A (Hsp70) member 1A	3303
DEG	HSPA1L	heat shock protein family A (Hsp70) member 1 like	3305
DEG	HSPA6	heat shock protein family A (Hsp70) member 6	3310
DEG	HSPA7	heat shock protein family A (Hsp70) member 7	3311
DEG	HSPA8	heat shock protein family A (Hsp70) member 8	3312
DEG	HSPB1	heat shock protein family B (small) member 1	3315
DEG	HSPD1	heat shock protein family D (Hsp60) member 1	3329
DEG	HSPH1	heat shock protein family H (Hsp110) member 1	10808
DEG	ICAM1	intercellular adhesion molecule 1	3383
DEG	ID2	inhibitor of DNA binding 2, HLH protein	3398
DEG	ID4	inhibitor of DNA binding 4, HLH protein	3400
DEG	IDH3A	isocitrate dehydrogenase 3 (NAD(+)) alpha	3419
DEG	IFFO2	intermediate filament family orphan 2	126917
DEG	IFI44	interferon induced protein 44	10561
DEG	IFI44L	interferon induced protein 44 like	10964
DEG	IFITM1	interferon induced transmembrane protein 1	8519
DEG	IFITM2	interferon induced transmembrane protein 2	10581
DEG	IFITM3	interferon induced transmembrane protein 3	10410
DEG	IGDCC4	immunoglobulin superfamily DCC subclass member 4	57722
DEG	IGFBP6	insulin like growth factor binding protein 6	3489
DEG	IGFLR1	IGF like family receptor 1	79713
DEG	IKZF5	IKAROS family zinc finger 5	64376
DEG	IL17RB	interleukin 17 receptor B	55540
DEG	IL17REL	interleukin 17 receptor E like	400935
DEG	IL1B	interleukin 1 beta	3553
DEG	IL1R1	interleukin 1 receptor type 1	3554
DEG	IL1RL1	interleukin 1 receptor like 1	9173
DEG	IL33	interleukin 33	90865
DEG	IL6	interleukin 6	3569
DEG	IL6ST	interleukin 6 signal transducer	3572
DEG	INO80D	INO80 complex subunit D	54891
DEG	INS-IGF2	INS-IGF2 readthrough	723961
DEG	INTS3	integrator complex subunit 3	65123
DEG	IP6K3	inositol hexakisphosphate kinase 3	117283
DEG	IQCA1	IQ motif containing with AAA domain 1	79781
DEG	IQCF3	IQ motif containing F3	401067
DEG	IRX5	iroquois homeobox 5	10265
DEG	ISG15	ISG15 ubiquitin-like modifier	9636
DEG	ITCH	itchy E3 ubiquitin protein ligase	83737
DEG	ITFG1	integrin alpha FG-GAP repeat containing 1	81533
DEG	ITGA8	integrin subunit alpha 8	8516
DEG	ITGAV	integrin subunit alpha V	3685
DEG	ITGB1BP2	integrin subunit beta 1 binding protein 2	26548
DEG	ITGB8	integrin subunit beta 8	3696
DEG	ITIH2	inter-alpha-trypsin inhibitor heavy chain 2	3698
DEG	ITIH4	inter-alpha-trypsin inhibitor heavy chain family member 4	3700
DEG	ITPR2	inositol 1,4,5-trisphosphate receptor type 2	3709
DEG	IZUMO4	IZUMO family member 4	113177
DEG	JAK1	Janus kinase 1	3716
DEG	JAK2	Janus kinase 2	3717
DEG	JCHAIN	joining chain of multimeric IgA and IgM	3512
DEG	JKAMP	JNK1/MAPK8-associated membrane protein	51528
DEG	JMJD6	arginine demethylase and lysine hydroxylase	23210
DEG	JUND	JunD proto-oncogene, AP-1 transcription factor subunit	3727
DEG	KALRN	kalirin, RhoGEF kinase	8997
DEG	KAZALD1	Kazal type serine peptidase inhibitor domain 1	81621
DEG	KCNE4	potassium voltage-gated channel subfamily E regulatory subunit 4	23704
DEG	KCNIP1	potassium voltage-gated channel interacting protein 1	30820
DEG	KCNJ15	potassium voltage-gated channel subfamily J member 15	3772
DEG	KCNK17	potassium two pore domain channel subfamily K member 17	89822
DEG	KCNMB1	potassium calcium-activated channel subfamily M regulatory beta subunit 1	3779
DEG	KCNN3	potassium calcium-activated channel subfamily N member 3	3782
DEG	KCNV1	potassium voltage-gated channel modifier subfamily V member 1	27012
DEG	KDF1	keratinocyte differentiation factor 1	126695
DEG	KDM5A	lysine demethylase 5A	5927
DEG	KIAA0100	KIAA0100	9703
DEG	KIAA0101	PCNA clamp associated factor	9768
DEG	KIAA0894	KIAA0894 protein	22833
DEG	KIAA1456	KIAA1456	57604
DEG	KIAA1644	KIAA1644	85352
DEG	KIAA1671	KIAA1671	85379
DEG	KIF19	kinesin family member 19	124602
DEG	KIF25	kinesin family member 25	3834
DEG	KIF26A	kinesin family member 26A	26153
DEG	KIF3B	kinesin family member 3B	9371
DEG	KLF4	Kruppel like factor 4	9314
DEG	KLHL15	kelch like family member 15	80311
DEG	KLHL28	kelch like family member 28	54813
DEG	KLHL33	kelch like family member 33	123103
DEG	KLK3	kallikrein related peptidase 3	354
DEG	KLRA1P	killer cell lectin like receptor A1, pseudogene	10748
DEG	KLRC1	killer cell lectin like receptor C1	3821
DEG	KPNB1	karyopherin subunit beta 1	3837
DEG	KRBOX4	KRAB box domain containing 4	55634
DEG	KRT6A	keratin 6A	3853
DEG	KRT6B	keratin 6B	3854
DEG	KRT80	keratin 80	144501
DEG	KRTAP8-1	keratin associated protein 8-1	337879
DEG	LAMB1	laminin subunit beta 1	3912
DEG	LAMB3	laminin subunit beta 3	3914
DEG	LAMC2	laminin subunit gamma 2	3918
DEG	LAMTOR4	late endosomal/lysosomal adaptor, MAPK and MTOR activator 4	389541
DEG	LAMTOR5	late endosomal/lysosomal adaptor, MAPK and MTOR activator 5	10542
DEG	LANCL1	LanC like 1	10314
DEG	LANCL3	LanC like 3	347404
DEG	LARP4B	La ribonucleoprotein domain family member 4B	23185
DEG	LATS2	large tumor suppressor kinase 2	26524
DEG	LBH	limb bud and heart development	81606
DEG	LCAT	lecithin-cholesterol acyltransferase	3931
DEG	LCK	LCK proto-oncogene, Src family tyrosine kinase	3932
DEG	LCN9	lipocalin 9	392399
DEG	LDHC	lactate dehydrogenase C	3948
DEG	LDHD	lactate dehydrogenase D	197257
DEG	LDLRAD1	low density lipoprotein receptor class A domain containing 1	388633
DEG	LENEP	lens epithelial protein	55891
DEG	LEPROT	leptin receptor overlapping transcript	54741
DEG	LEXM	lymphocyte expansion molecule	163747
DEG	LGI2	leucine rich repeat LGI family member 2	55203
DEG	LGI4	leucine rich repeat LGI family member 4	163175
DEG	LGR4	leucine rich repeat containing G protein-coupled receptor 4	55366
DEG	LGR6	leucine rich repeat containing G protein-coupled receptor 6	59352
DEG	LHCGR	luteinizing hormone/choriogonadotropin receptor	3973
DEG	LHFPL1	lipoma HMGIC fusion partner-like 1	340596
DEG	LHX2	LIM homeobox 2	9355
DEG	LIF	leukemia inhibitory factor	3976
DEG	LILRA3	leukocyte immunoglobulin like receptor A3	11026
DEG	LINC00094	long intergenic non-protein coding RNA 94	266655
DEG	LINC00469	long intergenic non-protein coding RNA 469	283982
DEG	LINC00470	long intergenic non-protein coding RNA 470	56651
DEG	LINC00472	long intergenic non-protein coding RNA 472	79940
DEG	LINC00473	long intergenic non-protein coding RNA 473	90632
DEG	LINC00482	long intergenic non-protein coding RNA 482	284185
DEG	LINC00616	long intergenic non-protein coding RNA 616	641365
DEG	LINC00654	long intergenic non-protein coding RNA 654	149837
DEG	LINC00671	long intergenic non-protein coding RNA 671	388387
DEG	LINC00890	long intergenic non-protein coding RNA 890	401613
DEG	LINC00909	long intergenic non-protein coding RNA 909	400657
DEG	LINC00930	long intergenic non-protein coding RNA 930	100144604
DEG	LINC00942	long intergenic non-protein coding RNA 942	100292680
DEG	LINC00965	long intergenic non-protein coding RNA 965	349196
DEG	LINC00994	long intergenic non-protein coding RNA 994	100287879
DEG	LINC00998	long intergenic non-protein coding RNA 998	401397
DEG	LINC01098	long intergenic non-protein coding RNA 1098	285501
DEG	LINC01102	long intergenic non-protein coding RNA 1102	150568
DEG	LINC01115	long intergenic non-protein coding RNA 1115	339822
DEG	LINC01118	long intergenic non-protein coding RNA 1118	388948
DEG	LINC01119	long intergenic non-protein coding RNA 1119	100134259
DEG	LINC01268	long intergenic non-protein coding RNA 1268	285758
DEG	LINC01501	long intergenic non-protein coding RNA 1501	340515
DEG	LINC01547	long intergenic non-protein coding RNA 1547	84536
DEG	LINC01565	long intergenic non-protein coding RNA 1565	23434
DEG	LIPI	lipase I	149998
DEG	LMBR1	limb development membrane protein 1	64327
DEG	LMO1	LIM domain only 1	4004
DEG	LOC100129046	uncharacterized LOC100129046	100129046
DEG	LOC100129397	uncharacterized LOC100129397	100129397
DEG	LOC100129534	small nuclear ribonucleoprotein polypeptide N pseudogene	100129534
DEG	LOC100129617	uncharacterized LOC100129617	100129617
DEG	LOC100129973	competing endogenous lncRNA 1 for miR-4707-5p and miR-4767	100129973
DEG	LOC100130927	uncharacterized LOC100130927	100130927
DEG	LOC100132146	uncharacterized LOC100132146	100132146
DEG	LOC100289026	ankyrin repeat domain-containing protein 20A4-like	100289026
DEG	LOC100289058	uncharacterized LOC100289058	100289058
DEG	LOC100506085	uncharacterized LOC100506085	100506085
DEG	LOC100506354	uncharacterized LOC100506354	100506354
DEG	LOC100506990	uncharacterized LOC100506990	100506990
DEG	LOC100507391	long intergenic non-protein coding RNA 1968	100507391
DEG	LOC100507663	uncharacterized LOC100507663	100507663
DEG	LOC158435	uncharacterized LOC158435	158435
DEG	LOC283683	uncharacterized LOC283683	283683
DEG	LOC284009	uncharacterized LOC284009	284009
DEG	LOC284219	uncharacterized LOC284219	284219
DEG	LOC285847	uncharacterized LOC285847	285847
DEG	LOC285957	uncharacterized LOC285957	285957
DEG	LOC286382	uncharacterized LOC286382	286382
DEG	LOC339539	uncharacterized LOC339539	339539
DEG	LOC400655	uncharacterized LOC400655	400655
DEG	LOC440434	aminopeptidase puromycin sensitive pseudogene	440434
DEG	LOC442028	uncharacterized LOC442028	442028
DEG	LOC653513	phosphodiesterase 4D interacting protein-like	653513
DEG	LOX	lysyl oxidase	4015
DEG	LOXHD1	lipoxygenase homology domains 1	125336
DEG	LPA	lipoprotein(a)	4018
DEG	LPCAT1	lysophosphatidylcholine acyltransferase 1	79888
DEG	LPGAT1	lysophosphatidylglycerol acyltransferase 1	9926
DEG	LRMP	lymphoid restricted membrane protein	4033
DEG	LRRC17	leucine rich repeat containing 17	10234
DEG	LRRC28	leucine rich repeat containing 28	123355
DEG	LRRC31	leucine rich repeat containing 31	79782
DEG	LRRC8A	leucine rich repeat containing 8 family member A	56262
DEG	LRRCC1	leucine rich repeat and coiled-coil centrosomal protein 1	85444
DEG	LRRIQ4	leucine rich repeats and IQ motif containing 4	344657
DEG	LST1	leukocyte specific transcript 1	7940
DEG	LY6G6E	lymphocyte antigen 6 family member G6E	79136
DEG	LYSMD3	LysM domain containing 3	116068
DEG	MAB21L2	mab-21 like 2	10586
DEG	MAD2L1BP	MAD2L1 binding protein	9587
DEG	MAEA	macrophage erythroblast attacher	10296
DEG	MAFF	MAF bZIP transcription factor F	23764
DEG	MAGEA6	MAGE family member A6	4105
DEG	MAGEF1	MAGE family member F1	64110
DEG	MAGI2	membrane associated guanylate kinase, WW and PDZ domain containing 2	9863
DEG	MALAT1	metastasis associated lung adenocarcinoma transcript 1 (non-protein coding)	378938
DEG	MAN1A1	mannosidase alpha class 1A member 1	4121
DEG	MAOA	monoamine oxidase A	4128
DEG	MAP1LC3A	microtubule associated protein 1 light chain 3 alpha	84557
DEG	MAP2K6	mitogen-activated protein kinase kinase 6	5608
DEG	MAP3K5	mitogen-activated protein kinase kinase kinase 5	4217
DEG	MAP7	microtubule associated protein 7	9053
DEG	MAPK15	mitogen-activated protein kinase 15	225689
DEG	MAPK9	mitogen-activated protein kinase 9	5601
DEG	MAPT	microtubule associated protein tau	4137
DEG	MARC2	mitochondrial amidoxime reducing component 2	54996
DEG	MASP2	mannan binding lectin serine peptidase 2	10747
DEG	MATR3	matrin 3	9782
DEG	MAX	MYC associated factor X	4149
DEG	MB21D1	Mab-21 domain containing 1	115004
DEG	MBIP	MAP3K12 binding inhibitory protein 1	51562
DEG	MBNL1	muscleblind like splicing regulator 1	4154
DEG	MC1R	melanocortin 1 receptor	4157
DEG	MC2R	melanocortin 2 receptor	4158
DEG	MC4R	melanocortin 4 receptor	4160
DEG	MCCC1	methylcrotonoyl-CoA carboxylase 1	56922
DEG	MCEE	methylmalonyl-CoA epimerase	84693
DEG	MCHR2	melanin concentrating hormone receptor 2	84539
DEG	MCM6	minichromosome maintenance complex component 6	4175
DEG	MCTS1	MCTS1, re-initiation and release factor	28985
DEG	MDFIC	MyoD family inhibitor domain containing	29969
DEG	MDGA1	MAM domain containing glycosylphosphatidylinositol anchor 1	266727
DEG	MED13L	mediator complex subunit 13 like	23389
DEG	MED23	mediator complex subunit 23	9439
DEG	MED6	mediator complex subunit 6	10001
DEG	MEF2C	myocyte enhancer factor 2C	4208
DEG	MEGF11	multiple EGF like domains 11	84465
DEG	MEIG1	meiosis/spermiogenesis associated 1	644890
DEG	MEOX2	mesenchyme homeobox 2	4223
DEG	MEP1A	meprin A subunit alpha	4224
DEG	MEP1B	meprin A subunit beta	4225
DEG	MERTK	MER proto-oncogene, tyrosine kinase	10461
DEG	METAP1	methionyl aminopeptidase 1	23173
DEG	METTL12	methyltransferase like 12	751071
DEG	METTL15	methyltransferase like 15	196074
DEG	METTL7A	methyltransferase like 7A	25840
DEG	METTL8	methyltransferase like 8	79828
DEG	MEX3A	mex-3 RNA binding family member A	92312
DEG	MFF	mitochondrial fission factor	56947
DEG	MFGE8	milk fat globule-EGF factor 8 protein	4240
DEG	MFSD11	major facilitator superfamily domain containing 11	79157
DEG	MFSD4B	major facilitator superfamily domain containing 4B	91749
DEG	MFSD5	major facilitator superfamily domain containing 5	84975
DEG	MGEA5	meningioma expressed antigen 5 (hyaluronidase)	10724
DEG	MGMT	O-6-methylguanine-DNA methyltransferase	4255
DEG	MGST1	microsomal glutathione S-transferase 1	4257
DEG	MIA	melanoma inhibitory activity	8190
DEG	MICU3	mitochondrial calcium uptake family member 3	286097
DEG	MINOS1	mitochondrial inner membrane organizing system 1	440574
DEG	MIR100HG	mir-100-let-7a-2 cluster host gene	399959
DEG	MIR103B2	microRNA 103b-2	100302282
DEG	MIR1182	microRNA 1182	100302132
DEG	MIR1205	microRNA 1205	100302161
DEG	MIR1234	microRNA 1234	100302196
DEG	MIR124-1	microRNA 124-1	406907
DEG	MIR1243	microRNA 1243	100302188
DEG	MIR1252	microRNA 1252	100302136
DEG	MIR1288	microRNA 1288	100302124
DEG	MIR146A	microRNA 146a	406938
DEG	MIR148B	microRNA 148b	442892
DEG	MIR153-1	microRNA 153-1	406944
DEG	MIR154	microRNA 154	406946
DEG	MIR155	microRNA 155	406947
DEG	MIR15A	microRNA 15a	406948
DEG	MIR17	microRNA 17	406952
DEG	MIR181B1	microRNA 181b-1	406955
DEG	MIR186	microRNA 186	406962
DEG	MIR190A	microRNA 190a	406965
DEG	MIR1912	microRNA 1912	100302144
DEG	MIR198	microRNA 198	406975
DEG	MIR202	microRNA 202	574448
DEG	MIR219A1	microRNA 219a-1	407002
DEG	MIR221	microRNA 221	407006
DEG	MIR2276	microRNA 2276	100313842
DEG	MIR2861	microRNA 2861	100422910
DEG	MIR29B2	microRNA 29b-2	407025
DEG	MIR29C	microRNA 29c	407026
DEG	MIR30E	microRNA 30e	407034
DEG	MIR3125	microRNA 3125	100422986
DEG	MIR3127	microRNA 3127	100422928
DEG	MIR3134	microRNA 3134	100422990
DEG	MIR3160-1	microRNA 3160-1	100422827
DEG	MIR3184	microRNA 3184	100423003
DEG	MIR3609	microRNA 3609	100500819
DEG	MIR3659	microRNA 3659	100500801
DEG	MIR376C	microRNA 376c	442913
DEG	MIR379	microRNA 379	494328
DEG	MIR3914-1	microRNA 3914-1	100500836
DEG	MIR3922	microRNA 3922	100500843
DEG	MIR4296	microRNA 4296	100423041
DEG	MIR4306	microRNA 4306	100422861
DEG	MIR4312	microRNA 4312	100422971
DEG	MIR4317	microRNA 4317	100422840
DEG	MIR432	microRNA 432	574451
DEG	MIR433	microRNA 433	574034
DEG	MIR454	microRNA 454	768216
DEG	MIR495	microRNA 495	574453
DEG	MIR541	microRNA 541	100126308
DEG	MIR600HG	MIR600 host gene	81571
DEG	MIR605	microRNA 605	693190
DEG	MIR613	microRNA 613	693198
DEG	MIR627	microRNA 627	693212
DEG	MIR643	microRNA 643	693228
DEG	MIR644A	microRNA 644a	693229
DEG	MIR645	microRNA 645	693230
DEG	MIR648	microRNA 648	693233
DEG	MIR651	microRNA 651	723779
DEG	MIR663AHG	MIR663A host gene	284801
DEG	MIR942	microRNA 942	100126331
DEG	MIRLET7G	microRNA let-7g	406890
DEG	MKL2	MKL1/myocardin like 2	57496
DEG	MKLN1	muskelin 1	4289
DEG	MKNK1	MAP kinase interacting serine/threonine kinase 1	8569
DEG	MKNK2	MAP kinase interacting serine/threonine kinase 2	2872
DEG	MLKL	mixed lineage kinase domain like pseudokinase	197259
DEG	MLLT11	myeloid/lymphoid or mixed-lineage leukemia; translocated to, 11	10962
DEG	MMP13	matrix metallopeptidase 13	4322
DEG	MMP19	matrix metallopeptidase 19	4327
DEG	MMP21	matrix metallopeptidase 21	118856
DEG	MMP8	matrix metallopeptidase 8	4317
DEG	MOB3C	MOB kinase activator 3C	148932
DEG	MOCS2	molybdenum cofactor synthesis 2	4338
DEG	MOGAT3	monoacylglycerol O-acyltransferase 3	346606
DEG	MON1B	MON1 homolog B, secretory trafficking associated	22879
DEG	MORC4	MORC family CW-type zinc finger 4	79710
DEG	MORF4L1	mortality factor 4 like 1	10933
DEG	MORF4L2	mortality factor 4 like 2	9643
DEG	MPZL1	myelin protein zero like 1	9019
DEG	MPZL2	myelin protein zero like 2	10205
DEG	MRAP2	melanocortin 2 receptor accessory protein 2	112609
DEG	MRFAP1	Morf4 family associated protein 1	93621
DEG	MRO	maestro	83876
DEG	MRPL14	mitochondrial ribosomal protein L14	64928
DEG	MRPL37	mitochondrial ribosomal protein L37	51253
DEG	MRPL44	mitochondrial ribosomal protein L44	65080
DEG	MRPL46	mitochondrial ribosomal protein L46	26589
DEG	MRVI1	murine retrovirus integration site 1 homolog	10335
DEG	MS4A1	membrane spanning 4-domains A1	931
DEG	MSANTD3	Myb/SANT DNA binding domain containing 3	91283
DEG	MSANTD4	Myb/SANT DNA binding domain containing 4 with coiled-coils	84437
DEG	MSC	musculin	9242
DEG	MSH2	mutS homolog 2	4436
DEG	MSH6	mutS homolog 6	2956
DEG	MT1A	metallothionein 1A	4489
DEG	MT1B	metallothionein 1B	4490
DEG	MT1DP	metallothionein 1D, pseudogene	326343
DEG	MT1E	metallothionein 1E	4493
DEG	MT1G	metallothionein 1G	4495
DEG	MT1H	metallothionein 1H	4496
DEG	MT1HL1	metallothionein 1H like 1	645745
DEG	MT1L	metallothionein 1L, pseudogene	4500
DEG	MT1M	metallothionein 1M	4499
DEG	MT1X	metallothionein 1X	4501
DEG	MT2A	metallothionein 2A	4502
DEG	MT3	metallothionein 3	4504
DEG	MT4	metallothionein 4	84560
DEG	MTCH2	mitochondrial carrier 2	23788
DEG	MTG1	mitochondrial ribosome associated GTPase 1	92170
DEG	MTR	5-methyltetrahydrofolate-homocysteine methyltransferase	4548
DEG	MTRNR2L4	MT-RNR2-like 4	100463285
DEG	MTX2	metaxin 2	10651
DEG	MUC15	mucin 15, cell surface associated	143662
DEG	MURC	muscle related coiled-coil protein	347273
DEG	MYBPC1	myosin binding protein C, slow type	4604
DEG	MYCNOS	MYCN opposite strand	10408
DEG	MYH1	myosin heavy chain 1	4619
DEG	MYH6	myosin heavy chain 6	4624
DEG	MYO3A	myosin IIIA	53904
DEG	MYOCD	myocardin	93649
DEG	NAB2	NGFI-A binding protein 2	4665
DEG	NABP1	nucleic acid binding protein 1	64859
DEG	NADK2	NAD kinase 2, mitochondrial	133686
DEG	NANOS2	nanos C2HC-type zinc finger 2	339345
DEG	NAP1L5	nucleosome assembly protein 1 like 5	266812
DEG	NAT2	N-acetyltransferase 2	10
DEG	NAV3	neuron navigator 3	89795
DEG	NCBP2-AS2	NCBP2 antisense RNA 2 (head to head)	152217
DEG	NCR3	natural cytotoxicity triggering receptor 3	259197
DEG	NDUFA10	NADH:ubiquinone oxidoreductase subunit A10	4705
DEG	NDUFA5	NADH:ubiquinone oxidoreductase subunit A5	4698
DEG	NDUFA6-AS1	NDUFA6 antisense RNA 1 (head to head)	100132273
DEG	NDUFA8	NADH:ubiquinone oxidoreductase subunit A8	4702
DEG	NDUFAB1	NADH:ubiquinone oxidoreductase subunit AB1	4706
DEG	NDUFB10	NADH:ubiquinone oxidoreductase subunit B10	4716
DEG	NDUFB3	NADH:ubiquinone oxidoreductase subunit B3	4709
DEG	NDUFB9	NADH:ubiquinone oxidoreductase subunit B9	4715
DEG	NDUFS1	NADH:ubiquinone oxidoreductase core subunit S1	4719
DEG	NDUFS3	NADH:ubiquinone oxidoreductase core subunit S3	4722
DEG	NDUFS4	NADH:ubiquinone oxidoreductase subunit S4	4724
DEG	NDUFV2	NADH:ubiquinone oxidoreductase core subunit V2	4729
DEG	NECAB1	N-terminal EF-hand calcium binding protein 1	64168
DEG	NECAB2	N-terminal EF-hand calcium binding protein 2	54550
DEG	NEK1	NIMA related kinase 1	4750
DEG	NEUROD6	neuronal differentiation 6	63974
DEG	NEUROG2	neurogenin 2	63973
DEG	NGFR	nerve growth factor receptor	4804
DEG	NHLRC2	NHL repeat containing 2	374354
DEG	NHP2	NHP2 ribonucleoprotein	55651
DEG	NIPBL	NIPBL, cohesin loading factor	25836
DEG	NISCH	nischarin	11188
DEG	NKAPP1	NFKB activating protein pseudogene 1	158801
DEG	NKG7	natural killer cell granule protein 7	4818
DEG	NKPD1	NTPase KAP family P-loop domain containing 1	284353
DEG	NLRP6	NLR family pyrin domain containing 6	171389
DEG	NME1	NME/NM23 nucleoside diphosphate kinase 1	4830
DEG	NME1-NME2	NME1-NME2 readthrough	654364
DEG	NME5	NME/NM23 family member 5	8382
DEG	NMI	N-myc and STAT interactor	9111
DEG	NMU	neuromedin U	10874
DEG	NOL12	nucleolar protein 12	79159
DEG	NOP14-AS1	NOP14 antisense RNA 1	317648
DEG	NOS1	nitric oxide synthase 1	4842
DEG	NOTCH2	notch 2	4853
DEG	NOTCH2NL	notch 2 N-terminal like	388677
DEG	NOX5	NADPH oxidase 5	79400
DEG	NPAS3	neuronal PAS domain protein 3	64067
DEG	NPAS4	neuronal PAS domain protein 4	266743
DEG	NPB	neuropeptide B	256933
DEG	NPC1L1	NPC1 like intracellular cholesterol transporter 1	29881
DEG	NPHP3-ACAD11	NPHP3-ACAD11 readthrough (NMD candidate)	100532724
DEG	NPY	neuropeptide Y	4852
DEG	NPY6R	neuropeptide Y receptor Y6 (pseudogene)	4888
DEG	NQO1	NAD(P)H quinone dehydrogenase 1	1728
DEG	NR1D1	nuclear receptor subfamily 1 group D member 1	9572
DEG	NR3C1	nuclear receptor subfamily 3 group C member 1	2908
DEG	NR4A1	nuclear receptor subfamily 4 group A member 1	3164
DEG	NR4A2	nuclear receptor subfamily 4 group A member 2	4929
DEG	NR4A3	nuclear receptor subfamily 4 group A member 3	8013
DEG	NREP	neuronal regeneration related protein	9315
DEG	NRIP2	nuclear receptor interacting protein 2	83714
DEG	NSUN5P1	NOP2/Sun RNA methyltransferase family member 5 pseudogene 1	155400
DEG	NTRK2	neurotrophic receptor tyrosine kinase 2	4915
DEG	NUBP2	nucleotide binding protein 2	10101
DEG	NUDT6	nudix hydrolase 6	11162
DEG	NUP210L	nucleoporin 210 like	91181
DEG	NUP214	nucleoporin 214	8021
DEG	NUP85	nucleoporin 85	79902
DEG	NXNL1	nucleoredoxin-like 1	115861
DEG	NXPH4	neurexophilin 4	11247
DEG	OAS2	2'-5'-oligoadenylate synthetase 2	4939
DEG	OASL	2'-5'-oligoadenylate synthetase like	8638
DEG	OAZ1	ornithine decarboxylase antizyme 1	4946
DEG	OCEL1	occludin/ELL domain containing 1	79629
DEG	OCIAD1	OCIA domain containing 1	54940
DEG	ODC1	ornithine decarboxylase 1	4953
DEG	OFCC1	orofacial cleft 1 candidate 1	266553
DEG	OIT3	oncoprotein induced transcript 3	170392
DEG	OLFML3	olfactomedin like 3	56944
DEG	OLR1	oxidized low density lipoprotein receptor 1	4973
DEG	OPA1	OPA1, mitochondrial dynamin like GTPase	4976
DEG	OPHN1	oligophrenin 1	4983
DEG	OPRK1	opioid receptor kappa 1	4986
DEG	OR13C3	olfactory receptor family 13 subfamily C member 3	138803
DEG	OR13C4	olfactory receptor family 13 subfamily C member 4	138804
DEG	OR14C36	olfactory receptor family 14 subfamily C member 36	127066
DEG	OR1J2	olfactory receptor family 1 subfamily J member 2	26740
DEG	OR2AT4	olfactory receptor family 2 subfamily AT member 4	341152
DEG	OR2K2	olfactory receptor family 2 subfamily K member 2	26248
DEG	OR2W3	olfactory receptor family 2 subfamily W member 3	343171
DEG	OR52B4	olfactory receptor family 52 subfamily B member 4 (gene/pseudogene)	143496
DEG	OR52E8	olfactory receptor family 52 subfamily E member 8	390079
DEG	OR52K1	olfactory receptor family 52 subfamily K member 1	390036
DEG	OR7E14P	olfactory receptor family 7 subfamily E member 14 pseudogene	10819
DEG	OR7G3	olfactory receptor family 7 subfamily G member 3	390883
DEG	OR8D1	olfactory receptor family 8 subfamily D member 1	283159
DEG	ORC3	origin recognition complex subunit 3	23595
DEG	OSBP2	oxysterol binding protein 2	23762
DEG	OSMR	oncostatin M receptor	9180
DEG	OSTN	osteocrin	344901
DEG	OTC	ornithine carbamoyltransferase	5009
DEG	OTOP2	otopetrin 2	92736
DEG	P2RX2	purinergic receptor P2X 2	22953
DEG	P4HA1	prolyl 4-hydroxylase subunit alpha 1	5033
DEG	P4HA2	prolyl 4-hydroxylase subunit alpha 2	8974
DEG	PACRG	PARK2 coregulated	135138
DEG	PADI1	peptidyl arginine deiminase 1	29943
DEG	PAK2	p21 (RAC1) activated kinase 2	5062
DEG	PALB2	partner and localizer of BRCA2	79728
DEG	PALLD	palladin, cytoskeletal associated protein	23022
DEG	PAM	peptidylglycine alpha-amidating monooxygenase	5066
DEG	PAPOLB	poly(A) polymerase beta	56903
DEG	PAPOLG	poly(A) polymerase gamma	64895
DEG	PARD6G-AS1	PARD6G antisense RNA 1	100130522
DEG	PAX1	paired box 1	5075
DEG	PAX4	paired box 4	5078
DEG	PAX6	paired box 6	5080
DEG	PAX9	paired box 9	5083
DEG	PBXIP1	PBX homeobox interacting protein 1	57326
DEG	PCDHA8	protocadherin alpha 8	56140
DEG	PCDHAC2	protocadherin alpha subfamily C, 2	56134
DEG	PCP4	Purkinje cell protein 4	5121
DEG	PCSK1	proprotein convertase subtilisin/kexin type 1	5122
DEG	PDCD1LG2	programmed cell death 1 ligand 2	80380
DEG	PDE11A	phosphodiesterase 11A	50940
DEG	PDE4C	phosphodiesterase 4C	5143
DEG	PDE6D	phosphodiesterase 6D	5147
DEG	PDGFD	platelet derived growth factor D	80310
DEG	PDHB	pyruvate dehydrogenase (lipoamide) beta	5162
DEG	PDK4	pyruvate dehydrogenase kinase 4	5166
DEG	PDZD2	PDZ domain containing 2	23037
DEG	PEG10	paternally expressed 10	23089
DEG	PEMT	phosphatidylethanolamine N-methyltransferase	10400
DEG	PEPD	peptidase D	5184
DEG	PER1	period circadian clock 1	5187
DEG	PEX7	peroxisomal biogenesis factor 7	5191
DEG	PFKFB1	6-phosphofructo-2-kinase/fructose-2,6-biphosphatase 1	5207
DEG	PFN4	profilin family member 4	375189
DEG	PGBD1	piggyBac transposable element derived 1	84547
DEG	PGBD5	piggyBac transposable element derived 5	79605
DEG	PGGT1B	protein geranylgeranyltransferase type I subunit beta	5229
DEG	PGK1	phosphoglycerate kinase 1	5230
DEG	PHACTR2	phosphatase and actin regulator 2	9749
DEG	PHF24	PHD finger protein 24	23349
DEG	PHF3	PHD finger protein 3	23469
DEG	PHF8	PHD finger protein 8	23133
DEG	PHKA1	phosphorylase kinase regulatory subunit alpha 1	5255
DEG	PHLDA1	pleckstrin homology like domain family A member 1	22822
DEG	PIAS1	protein inhibitor of activated STAT 1	8554
DEG	PID1	phosphotyrosine interaction domain containing 1	55022
DEG	PIGA	phosphatidylinositol glycan anchor biosynthesis class A	5277
DEG	PIGH	phosphatidylinositol glycan anchor biosynthesis class H	5283
DEG	PIH1D1	PIH1 domain containing 1	55011
DEG	PIK3CB	phosphatidylinositol-4,5-bisphosphate 3-kinase catalytic subunit beta	5291
DEG	PIK3R1	phosphoinositide-3-kinase regulatory subunit 1	5295
DEG	PIK3R4	phosphoinositide-3-kinase regulatory subunit 4	30849
DEG	PIK3R6	phosphoinositide-3-kinase regulatory subunit 6	146850
DEG	PITPNA	phosphatidylinositol transfer protein alpha	5306
DEG	PIWIL3	piwi like RNA-mediated gene silencing 3	440822
DEG	PKD1	polycystin 1, transient receptor potential channel interacting	5310
DEG	PLA2G12B	phospholipase A2 group XIIB	84647
DEG	PLA2G2F	phospholipase A2 group IIF	64600
DEG	PLBD1	phospholipase B domain containing 1	79887
DEG	PLCD1	phospholipase C delta 1	5333
DEG	PLCD4	phospholipase C delta 4	84812
DEG	PLCG1	phospholipase C gamma 1	5335
DEG	PLD5	phospholipase D family member 5	200150
DEG	PLEKHA5	pleckstrin homology domain containing A5	54477
DEG	PLEKHG4B	pleckstrin homology and RhoGEF domain containing G4B	153478
DEG	PLIN1	perilipin 1	5346
DEG	PLK4	polo like kinase 4	10733
DEG	PLOD2	procollagen-lysine,2-oxoglutarate 5-dioxygenase 2	5352
DEG	PLOD3	procollagen-lysine,2-oxoglutarate 5-dioxygenase 3	8985
DEG	PLPP5	phospholipid phosphatase 5	84513
DEG	PLPP6	phospholipid phosphatase 6	403313
DEG	PLSCR4	phospholipid scramblase 4	57088
DEG	PLTP	phospholipid transfer protein	5360
DEG	PMS2P1	PMS1 homolog 2, mismatch repair system component pseudogene 1	5379
DEG	PNLDC1	PARN like, ribonuclease domain containing 1	154197
DEG	PNOC	prepronociceptin	5368
DEG	POLR2E	RNA polymerase II subunit E	5434
DEG	POMP	proteasome maturation protein	51371
DEG	PON2	paraoxonase 2	5445
DEG	POP4	POP4 homolog, ribonuclease P/MRP subunit	10775
DEG	POTEA	POTE ankyrin domain family member A	340441
DEG	POU2F1	POU class 2 homeobox 1	5451
DEG	PP14571	uncharacterized LOC100130449	100130449
DEG	PPBP	pro-platelet basic protein	5473
DEG	PPFIA1	PTPRF interacting protein alpha 1	8500
DEG	PPIL1	peptidylprolyl isomerase like 1	51645
DEG	PPM1H	protein phosphatase, Mg2+/Mn2+ dependent 1H	57460
DEG	PPP1R14B	protein phosphatase 1 regulatory inhibitor subunit 14B	26472
DEG	PPP1R15A	protein phosphatase 1 regulatory subunit 15A	23645
DEG	PPP1R3B	protein phosphatase 1 regulatory subunit 3B	79660
DEG	PPP2CA	protein phosphatase 2 catalytic subunit alpha	5515
DEG	PPP2R5E	protein phosphatase 2 regulatory subunit B'epsilon	5529
DEG	PPP4R2	protein phosphatase 4 regulatory subunit 2	151987
DEG	PPP6C	protein phosphatase 6 catalytic subunit	5537
DEG	PRAME	preferentially expressed antigen in melanoma	23532
DEG	PRDM1	PR/SET domain 1	639
DEG	PRDX2	peroxiredoxin 2	7001
DEG	PRDX3	peroxiredoxin 3	10935
DEG	PRDX5	peroxiredoxin 5	25824
DEG	PREX2	phosphatidylinositol-3,4,5-trisphosphate dependent Rac exchange factor 2	80243
DEG	PRF1	perforin 1	5551
DEG	PRKAB2	protein kinase AMP-activated non-catalytic subunit beta 2	5565
DEG	PRKCA	protein kinase C alpha	5578
DEG	PRKCD	protein kinase C delta	5580
DEG	PRKG1	protein kinase, cGMP-dependent, type I	5592
DEG	PRMT1	protein arginine methyltransferase 1	3276
DEG	PRMT5	protein arginine methyltransferase 5	10419
DEG	PRMT6	protein arginine methyltransferase 6	55170
DEG	PROCR	protein C receptor	10544
DEG	PROKR1	prokineticin receptor 1	10887
DEG	PROM1	prominin 1	8842
DEG	PRPF40A	pre-mRNA processing factor 40 homolog A	55660
DEG	PRPH	peripherin	5630
DEG	PRPS1	phosphoribosyl pyrophosphate synthetase 1	5631
DEG	PRPS2	phosphoribosyl pyrophosphate synthetase 2	5634
DEG	PRR11	proline rich 11	55771
DEG	PRR4	proline rich 4 (lacrimal)	11272
DEG	PRRG3	proline rich and Gla domain 3	79057
DEG	PRSS3	protease, serine 3	5646
DEG	PRSS50	protease, serine 50	29122
DEG	PSMA1	proteasome subunit alpha 1	5682
DEG	PSMA3	proteasome subunit alpha 3	5684
DEG	PSMA6	proteasome subunit alpha 6	5687
DEG	PSMA7	proteasome subunit alpha 7	5688
DEG	PSMB2	proteasome subunit beta 2	5690
DEG	PSMB7	proteasome subunit beta 7	5695
DEG	PSMC3	proteasome 26S subunit, ATPase 3	5702
DEG	PSME3	proteasome activator subunit 3	10197
DEG	PTBP2	polypyrimidine tract binding protein 2	58155
DEG	PTCRA	pre T-cell antigen receptor alpha	171558
DEG	PTGER1	prostaglandin E receptor 1	5731
DEG	PTGES2	prostaglandin E synthase 2	80142
DEG	PTGES3	prostaglandin E synthase 3	10728
DEG	PTGR2	prostaglandin reductase 2	145482
DEG	PTH	parathyroid hormone	5741
DEG	PTH2	parathyroid hormone 2	113091
DEG	PTPN1	protein tyrosine phosphatase, non-receptor type 1	5770
DEG	PTPN7	protein tyrosine phosphatase, non-receptor type 7	5778
DEG	PTPRC	protein tyrosine phosphatase, receptor type C	5788
DEG	PTPRN2	protein tyrosine phosphatase, receptor type N2	5799
DEG	PTPRO	protein tyrosine phosphatase, receptor type O	5800
DEG	PTRHD1	peptidyl-tRNA hydrolase domain containing 1	391356
DEG	PTX3	pentraxin 3	5806
DEG	PYY	peptide YY	5697
DEG	PZP	PZP, alpha-2-macroglobulin like	5858
DEG	QARS	glutaminyl-tRNA synthetase	5859
DEG	QSER1	glutamine and serine rich 1	79832
DEG	RAB10	RAB10, member RAS oncogene family	10890
DEG	RAB20	RAB20, member RAS oncogene family	55647
DEG	RAB25	RAB25, member RAS oncogene family	57111
DEG	RAB31	RAB31, member RAS oncogene family	11031
DEG	RAB37	RAB37, member RAS oncogene family	326624
DEG	RAB40AL	RAB40A, member RAS oncogene family-like	282808
DEG	RAB9BP1	RAB9B, member RAS oncogene family pseudogene 1	9366
DEG	RABAC1	Rab acceptor 1	10567
DEG	RAD52	RAD52 homolog, DNA repair protein	5893
DEG	RAE1	ribonucleic acid export 1	8480
DEG	RANBP3L	RAN binding protein 3 like	202151
DEG	RANBP9	RAN binding protein 9	10048
DEG	RAPGEF4	Rap guanine nucleotide exchange factor 4	11069
DEG	RASD1	ras related dexamethasone induced 1	51655
DEG	RASSF10	Ras association domain family member 10	644943
DEG	RAX2	retina and anterior neural fold homeobox 2	84839
DEG	RBBP6	RB binding protein 6, ubiquitin ligase	5930
DEG	RBBP8NL	RBBP8 N-terminal like	140893
DEG	RBM12	RNA binding motif protein 12	10137
DEG	RBM18	RNA binding motif protein 18	92400
DEG	RBM48	RNA binding motif protein 48	84060
DEG	RBMS1	RNA binding motif single stranded interacting protein 1	5937
DEG	RBMX2	RNA binding motif protein, X-linked 2	51634
DEG	RBPMS	RNA binding protein with multiple splicing	11030
DEG	RCAN2	regulator of calcineurin 2	10231
DEG	RDM1	RAD52 motif containing 1	201299
DEG	RELL2	RELT like 2	285613
DEG	RERG	RAS like estrogen regulated growth inhibitor	85004
DEG	RFC4	replication factor C subunit 4	5984
DEG	RFPL4B	ret finger protein like 4B	442247
DEG	RFX4	regulatory factor X4	5992
DEG	RFX5	regulatory factor X5	5993
DEG	RGPD2	RANBP2-like and GRIP domain containing 2	729857
DEG	RGS1	regulator of G-protein signaling 1	5996
DEG	RGS20	regulator of G-protein signaling 20	8601
DEG	RGS6	regulator of G-protein signaling 6	9628
DEG	RGS8	regulator of G-protein signaling 8	85397
DEG	RHBG	Rh family B glycoprotein (gene/pseudogene)	57127
DEG	RHCE	Rh blood group CcEe antigens	6006
DEG	RHOBTB3	Rho related BTB domain containing 3	22836
DEG	RHOF	ras homolog family member F, filopodia associated	54509
DEG	RIDA	reactive intermediate imine deaminase A homolog	10247
DEG	RIMKLB	ribosomal modification protein rimK like family member B	57494
DEG	RIPPLY2	ripply transcriptional repressor 2	134701
DEG	RLBP1	retinaldehyde binding protein 1	6017
DEG	RLN1	relaxin 1	6013
DEG	RMND5B	required for meiotic nuclear division 5 homolog B	64777
DEG	RND2	Rho family GTPase 2	8153
DEG	RNF122	ring finger protein 122	79845
DEG	RNF138	ring finger protein 138	51444
DEG	RNF17	ring finger protein 17	56163
DEG	RNPC3	RNA binding region (RNP1, RRM) containing 3	55599
DEG	RNU1-1	RNA, U1 small nuclear 1	26871
DEG	RNY4	RNA, Ro-associated Y4	6086
DEG	ROBO2	roundabout guidance receptor 2	6092
DEG	ROBO3	roundabout guidance receptor 3	64221
DEG	ROR1	receptor tyrosine kinase like orphan receptor 1	4919
DEG	RPA3	replication protein A3	6119
DEG	RPH3A	rabphilin 3A	22895
DEG	RPL21	ribosomal protein L21	6144
DEG	RPL21P28	ribosomal protein L21 pseudogene 28	100131205
DEG	RPL27	ribosomal protein L27	6155
DEG	RPL37	ribosomal protein L37	6167
DEG	RPL7	ribosomal protein L7	6129
DEG	RPS27A	ribosomal protein S27a	6233
DEG	RPS6KA3	ribosomal protein S6 kinase A3	6197
DEG	RPS6KA5	ribosomal protein S6 kinase A5	9252
DEG	RPS6KL1	ribosomal protein S6 kinase like 1	83694
DEG	RPS9	ribosomal protein S9	6203
DEG	RRAD	RRAD, Ras related glycolysis inhibitor and calcium channel regulator	6236
DEG	RRAGA	Ras related GTP binding A	10670
DEG	RRAGB	Ras related GTP binding B	10325
DEG	RRN3	RRN3 homolog, RNA polymerase I transcription factor	54700
DEG	RRP12	ribosomal RNA processing 12 homolog	23223
DEG	RSBN1	round spermatid basic protein 1	54665
DEG	RSL24D1	ribosomal L24 domain containing 1	51187
DEG	RSPH9	radial spoke head 9 homolog	221421
DEG	RTN3	reticulon 3	10313
DEG	RTN4R	reticulon 4 receptor	65078
DEG	RTN4RL1	reticulon 4 receptor like 1	146760
DEG	RUNX1	runt related transcription factor 1	861
DEG	RUNX3	runt related transcription factor 3	864
DEG	RWDD2B	RWD domain containing 2B	10069
DEG	RXFP1	relaxin/insulin like family peptide receptor 1	59350
DEG	RXFP2	relaxin/insulin like family peptide receptor 2	122042
DEG	RYR3	ryanodine receptor 3	6263
DEG	S100A9	S100 calcium binding protein A9	6280
DEG	S1PR1	sphingosine-1-phosphate receptor 1	1901
DEG	SAE1	SUMO1 activating enzyme subunit 1	10055
DEG	SAMD3	sterile alpha motif domain containing 3	154075
DEG	SAMD4B	sterile alpha motif domain containing 4B	55095
DEG	SAMHD1	SAM and HD domain containing deoxynucleoside triphosphate triphosphohydrolase 1	25939
DEG	SARS2	seryl-tRNA synthetase 2, mitochondrial	54938
DEG	SAYSD1	SAYSVFN motif domain containing 1	55776
DEG	SBK1	SH3 domain binding kinase 1	388228
DEG	SBSN	suprabasin	374897
DEG	SCAF11	SR-related CTD associated factor 11	9169
DEG	SCARNA14	small Cajal body-specific RNA 14	692149
DEG	SCG2	secretogranin II	7857
DEG	SCGB1D1	secretoglobin family 1D member 1	10648
DEG	SCIMP	SLP adaptor and CSK interacting membrane protein	388325
DEG	SCML1	sex comb on midleg-like 1 (Drosophila)	6322
DEG	SCN1B	sodium voltage-gated channel beta subunit 1	6324
DEG	SCN8A	sodium voltage-gated channel alpha subunit 8	6334
DEG	SCO2	SCO2, cytochrome c oxidase assembly protein	9997
DEG	SCT	secretin	6343
DEG	SDC4	syndecan 4	6385
DEG	SDF4	stromal cell derived factor 4	51150
DEG	SELPLG	selectin P ligand	6404
DEG	SEMA3C	semaphorin 3C	10512
DEG	SEMA3E	semaphorin 3E	9723
DEG	SEMA4B	semaphorin 4B	10509
DEG	SEPT7	septin 7	989
DEG	SERBP1	SERPINE1 mRNA binding protein 1	26135
DEG	SERPINA3	serpin family A member 3	12
DEG	SERPINC1	serpin family C member 1	462
DEG	SERPIND1	serpin family D member 1	3053
DEG	SERPINE1	serpin family E member 1	5054
DEG	SERPINH1	serpin family H member 1	871
DEG	SERTAD1	SERTA domain containing 1	29950
DEG	SERTAD4-AS1	SERTAD4 antisense RNA 1	574036
DEG	SESN2	sestrin 2	83667
DEG	SF3A1	splicing factor 3a subunit 1	10291
DEG	SFN	stratifin	2810
DEG	SFXN2	sideroflexin 2	118980
DEG	SGTB	small glutamine rich tetratricopeptide repeat containing beta	54557
DEG	SH3BGR	SH3 domain binding glutamate rich protein	6450
DEG	SH3GL3	SH3 domain containing GRB2 like 3, endophilin A3	6457
DEG	SH3PXD2A	SH3 and PX domains 2A	9644
DEG	SH3RF3-AS1	SH3RF3 antisense RNA 1	100287216
DEG	SHC1	SHC adaptor protein 1	6464
DEG	SIRPB1	signal regulatory protein beta 1	10326
DEG	SIRPG	signal regulatory protein gamma	55423
DEG	SIX3	SIX homeobox 3	6496
DEG	SIX4	SIX homeobox 4	51804
DEG	SKP2	S-phase kinase associated protein 2	6502
DEG	SLC10A4	solute carrier family 10 member 4	201780
DEG	SLC10A5	solute carrier family 10 member 5	347051
DEG	SLC14A1	solute carrier family 14 member 1 (Kidd blood group)	6563
DEG	SLC16A12	solute carrier family 16 member 12	387700
DEG	SLC16A6	solute carrier family 16 member 6	9120
DEG	SLC16A7	solute carrier family 16 member 7	9194
DEG	SLC19A2	solute carrier family 19 member 2	10560
DEG	SLC1A1	solute carrier family 1 member 1	6505
DEG	SLC1A2	solute carrier family 1 member 2	6506
DEG	SLC1A3	solute carrier family 1 member 3	6507
DEG	SLC1A4	solute carrier family 1 member 4	6509
DEG	SLC22A18AS	solute carrier family 22 member 18 antisense	5003
DEG	SLC22A5	solute carrier family 22 member 5	6584
DEG	SLC22A7	solute carrier family 22 member 7	10864
DEG	SLC25A1	solute carrier family 25 member 1	6576
DEG	SLC25A17	solute carrier family 25 member 17	10478
DEG	SLC25A18	solute carrier family 25 member 18	83733
DEG	SLC25A21-AS1	SLC25A21 antisense RNA 1	100129794
DEG	SLC25A32	solute carrier family 25 member 32	81034
DEG	SLC25A38	solute carrier family 25 member 38	54977
DEG	SLC25A5	solute carrier family 25 member 5	292
DEG	SLC26A5	solute carrier family 26 member 5	375611
DEG	SLC26A9	solute carrier family 26 member 9	115019
DEG	SLC27A3	solute carrier family 27 member 3	11000
DEG	SLC27A4	solute carrier family 27 member 4	10999
DEG	SLC27A6	solute carrier family 27 member 6	28965
DEG	SLC28A3	solute carrier family 28 member 3	64078
DEG	SLC2A10	solute carrier family 2 member 10	81031
DEG	SLC2A12	solute carrier family 2 member 12	154091
DEG	SLC2A13	solute carrier family 2 member 13	114134
DEG	SLC35F5	solute carrier family 35 member F5	80255
DEG	SLC38A5	solute carrier family 38 member 5	92745
DEG	SLC39A12	solute carrier family 39 member 12	221074
DEG	SLC39A8	solute carrier family 39 member 8	64116
DEG	SLC3A1	solute carrier family 3 member 1	6519
DEG	SLC41A1	solute carrier family 41 member 1	254428
DEG	SLC43A2	solute carrier family 43 member 2	124935
DEG	SLC4A5	solute carrier family 4 member 5	57835
DEG	SLC4A7	solute carrier family 4 member 7	9497
DEG	SLC51A	solute carrier family 51 alpha subunit	200931
DEG	SLC5A3	solute carrier family 5 member 3	6526
DEG	SLC6A11	solute carrier family 6 member 11	6538
DEG	SLC6A17	solute carrier family 6 member 17	388662
DEG	SLC6A3	solute carrier family 6 member 3	6531
DEG	SLC7A1	solute carrier family 7 member 1	6541
DEG	SLCO1C1	solute carrier organic anion transporter family member 1C1	53919
DEG	SLMAP	sarcolemma associated protein	7871
DEG	SMAD5	SMAD family member 5	4090
DEG	SMAP2	small ArfGAP2	64744
DEG	SMARCA1	SWI/SNF related, matrix associated, actin dependent regulator of chromatin, subfamily a, member 1	6594
DEG	SMARCA4	SWI/SNF related, matrix associated, actin dependent regulator of chromatin, subfamily a, member 4	6597
DEG	SMC2	structural maintenance of chromosomes 2	10592
DEG	SMCHD1	structural maintenance of chromosomes flexible hinge domain containing 1	23347
DEG	SMIM21	small integral membrane protein 21	284274
DEG	SMR3A	submaxillary gland androgen regulated protein 3A	26952
DEG	SMURF2	SMAD specific E3 ubiquitin protein ligase 2	64750
DEG	SMYD3	SET and MYND domain containing 3	64754
DEG	SNAP91	synaptosome associated protein 91	9892
DEG	SNAR-F	small ILF3/NF90-associated RNA F	100126781
DEG	SNF8	SNF8, ESCRT-II complex subunit	11267
DEG	SNHG12	small nucleolar RNA host gene 12	85028
DEG	SNORA1	small nucleolar RNA, H/ACA box 1	677792
DEG	SNORA17B	small nucleolar RNA, H/ACA box 17B	677824
DEG	SNORA4	small nucleolar RNA, H/ACA box 4	619568
DEG	SNORA70C	small nucleolar RNA, H/ACA box 70C	100124538
DEG	SNORD114-2	small nucleolar RNA, C/D box 114-2	767578
DEG	SNORD114-27	small nucleolar RNA, C/D box 114-27	767608
DEG	SNORD115-1	small nucleolar RNA, C/D box 115-1	338433
DEG	SNORD115-30	small nucleolar RNA, C/D box 115-30	100033804
DEG	SNORD115-40	small nucleolar RNA, C/D box 115-40	100033814
DEG	SNORD115-48	small nucleolar RNA, C/D box 115-48	100033822
DEG	SNORD116-18	small nucleolar RNA, C/D box 116-18	100033430
DEG	SNORD116-24	small nucleolar RNA, C/D box 116-24	100033435
DEG	SNORD15A	small nucleolar RNA, C/D box 15A	6079
DEG	SNORD15B	small nucleolar RNA, C/D box 15B	114599
DEG	SNORD6	small nucleolar RNA, C/D box 6	692075
DEG	SNORD67	small nucleolar RNA, C/D box 67	692108
DEG	SNORD87	small nucleolar RNA, C/D box 87	641648
DEG	SNRPN	small nuclear ribonucleoprotein polypeptide N	6638
DEG	SNX14	sorting nexin 14	57231
DEG	SNX15	sorting nexin 15	29907
DEG	SNX17	sorting nexin 17	9784
DEG	SNX20	sorting nexin 20	124460
DEG	SOCS3	suppressor of cytokine signaling 3	9021
DEG	SOD3	superoxide dismutase 3	6649
DEG	SORBS2	sorbin and SH3 domain containing 2	8470
DEG	SOS1	SOS Ras/Rac guanine nucleotide exchange factor 1	6654
DEG	SOST	sclerostin	50964
DEG	SOX17	SRY-box 17	64321
DEG	SOX5	SRY-box 5	6660
DEG	SOX9	SRY-box 9	6662
DEG	SPAG7	sperm associated antigen 7	9552
DEG	SPANXB1	SPANX family member B1	728695
DEG	SPATA12	spermatogenesis associated 12	353324
DEG	SPATS2L	spermatogenesis associated serine rich 2 like	26010
DEG	SPEN	spen family transcriptional repressor	23013
DEG	SPINK8	serine peptidase inhibitor, Kazal type 8 (putative)	646424
DEG	SPINT1	serine peptidase inhibitor, Kunitz type 1	6692
DEG	SPINT2	serine peptidase inhibitor, Kunitz type 2	10653
DEG	SPNS3	sphingolipid transporter 3 (putative)	201305
DEG	SPON2	spondin 2	10417
DEG	SPOP	speckle type BTB/POZ protein	8405
DEG	SPR	sepiapterin reductase (7,8-dihydrobiopterin:NADP+ oxidoreductase)	6697
DEG	SPRR2A	small proline rich protein 2A	6700
DEG	SPTSSB	serine palmitoyltransferase small subunit B	165679
DEG	SQLE	squalene epoxidase	6713
DEG	SRGAP1	SLIT-ROBO Rho GTPase activating protein 1	57522
DEG	SRI	sorcin	6717
DEG	SRP72	signal recognition particle 72	6731
DEG	SSBP2	single stranded DNA binding protein 2	23635
DEG	SST	somatostatin	6750
DEG	SSTR5-AS1	SSTR5 antisense RNA 1	146336
DEG	ST3GAL5	ST3 beta-galactoside alpha-2,3-sialyltransferase 5	8869
DEG	ST5	suppression of tumorigenicity 5	6764
DEG	ST6GALNAC2	ST6 N-acetylgalactosaminide alpha-2,6-sialyltransferase 2	10610
DEG	ST8SIA2	ST8 alpha-N-acetyl-neuraminide alpha-2,8-sialyltransferase 2	8128
DEG	ST8SIA4	ST8 alpha-N-acetyl-neuraminide alpha-2,8-sialyltransferase 4	7903
DEG	STAM	signal transducing adaptor molecule	8027
DEG	STC1	stanniocalcin 1	6781
DEG	STEAP4	STEAP4 metalloreductase	79689
DEG	STK17B	serine/threonine kinase 17b	9262
DEG	STK31	serine/threonine kinase 31	56164
DEG	STK32A	serine/threonine kinase 32A	202374
DEG	STK35	serine/threonine kinase 35	140901
DEG	STMN2	stathmin 2	11075
DEG	STOML2	stomatin like 2	30968
DEG	STOX1	storkhead box 1	219736
DEG	STRN	striatin	6801
DEG	STX7	syntaxin 7	8417
DEG	STXBP5	syntaxin binding protein 5	134957
DEG	SUCLA2	succinate-CoA ligase ADP-forming beta subunit	8803
DEG	SUCLG2	succinate-CoA ligase GDP-forming beta subunit	8801
DEG	SULT1C4	sulfotransferase family 1C member 4	27233
DEG	SUMO2	small ubiquitin-like modifier 2	6613
DEG	SUMO3	small ubiquitin-like modifier 3	6612
DEG	SVIL	supervillin	6840
DEG	SVOP	SV2 related protein	55530
DEG	SYAP1	synapse associated protein 1	94056
DEG	SYP	synaptophysin	6855
DEG	SYT1	synaptotagmin 1	6857
DEG	SYTL5	synaptotagmin like 5	94122
DEG	TAF13	TATA-box binding protein associated factor 13	6884
DEG	TAF2	TATA-box binding protein associated factor 2	6873
DEG	TAF7L	TATA-box binding protein associated factor 7 like	54457
DEG	TAPT1	transmembrane anterior posterior transformation 1	202018
DEG	TATDN1	TatD DNase domain containing 1	83940
DEG	TAX1BP3	Tax1 binding protein 3	30851
DEG	TBC1D26	TBC1 domain family member 26	353149
DEG	TC2N	tandem C2 domains, nuclear	123036
DEG	TCAF2	TRPM8 channel associated factor 2	285966
DEG	TCAM1P	testicular cell adhesion molecule 1, pseudogene	146771
DEG	TCEAL9	transcription elongation factor A like 9	51186
DEG	TCF15	transcription factor 15 (basic helix-loop-helix)	6939
DEG	TCF23	transcription factor 23	150921
DEG	TCF7L2	transcription factor 7 like 2	6934
DEG	TCP11	t-complex 11	6954
DEG	TCTE3	t-complex-associated-testis-expressed 3	6991
DEG	TDRD12	tudor domain containing 12	91646
DEG	TECPR2	tectonin beta-propeller repeat containing 2	9895
DEG	TEP1	telomerase associated protein 1	7011
DEG	TEX22	testis expressed 22	647310
DEG	TFPI2	tissue factor pathway inhibitor 2	7980
DEG	TFPT	TCF3 fusion partner	29844
DEG	TGFB2	transforming growth factor beta 2	7042
DEG	TGFBR2	transforming growth factor beta receptor 2	7048
DEG	TGOLN2	trans-golgi network protein 2	10618
DEG	THBD	thrombomodulin	7056
DEG	THBS1	thrombospondin 1	7057
DEG	TIMM8B	translocase of inner mitochondrial membrane 8 homolog B	26521
DEG	TIPARP	TCDD inducible poly(ADP-ribose) polymerase	25976
DEG	TKT	transketolase	7086
DEG	TKTL2	transketolase like 2	84076
DEG	TLCD1	TLC domain containing 1	116238
DEG	TLR9	toll like receptor 9	54106
DEG	TM2D2	TM2 domain containing 2	83877
DEG	TM9SF2	transmembrane 9 superfamily member 2	9375
DEG	TMBIM6	transmembrane BAX inhibitor motif containing 6	7009
DEG	TMC4	transmembrane channel like 4	147798
DEG	TMED7	transmembrane p24 trafficking protein 7	51014
DEG	TMEFF1	transmembrane protein with EGF like and two follistatin like domains 1	8577
DEG	TMEM128	transmembrane protein 128	85013
DEG	TMEM165	transmembrane protein 165	55858
DEG	TMEM167B	transmembrane protein 167B	56900
DEG	TMEM169	transmembrane protein 169	92691
DEG	TMEM19	transmembrane protein 19	55266
DEG	TMEM30B	transmembrane protein 30B	161291
DEG	TMEM47	transmembrane protein 47	83604
DEG	TMEM52B	transmembrane protein 52B	120939
DEG	TMEM56	transmembrane protein 56	148534
DEG	TMEM57	transmembrane protein 57	55219
DEG	TMEM74	transmembrane protein 74	157753
DEG	TMEM79	transmembrane protein 79	84283
DEG	TMEM82	transmembrane protein 82	388595
DEG	TMEM95	transmembrane protein 95	339168
DEG	TMEM97	transmembrane protein 97	27346
DEG	TMOD2	tropomodulin 2	29767
DEG	TMPRSS3	transmembrane protease, serine 3	64699
DEG	TMPRSS9	transmembrane protease, serine 9	360200
DEG	TMX4	thioredoxin related transmembrane protein 4	56255
DEG	TNFAIP3	TNF alpha induced protein 3	7128
DEG	TNFRSF10D	TNF receptor superfamily member 10d	8793
DEG	TNFRSF12A	TNF receptor superfamily member 12A	51330
DEG	TNFRSF13C	TNF receptor superfamily member 13C	115650
DEG	TNFRSF17	TNF receptor superfamily member 17	608
DEG	TNFRSF1A	TNF receptor superfamily member 1A	7132
DEG	TNFSF10	tumor necrosis factor superfamily member 10	8743
DEG	TNFSF14	tumor necrosis factor superfamily member 14	8740
DEG	TNFSF18	tumor necrosis factor superfamily member 18	8995
DEG	TNFSF4	tumor necrosis factor superfamily member 4	7292
DEG	TNNT1	troponin T1, slow skeletal type	7138
DEG	TNNT2	troponin T2, cardiac type	7139
DEG	TNRC6A	trinucleotide repeat containing 6A	27327
DEG	TNRC6B	trinucleotide repeat containing 6B	23112
DEG	TNRC6C	trinucleotide repeat containing 6C	57690
DEG	TOB2	transducer of ERBB2, 2	10766
DEG	TOMM40L	translocase of outer mitochondrial membrane 40 like	84134
DEG	TOR1A	torsin family 1 member A	1861
DEG	TP53BP2	tumor protein p53 binding protein 2	7159
DEG	TPCN1	two pore segment channel 1	53373
DEG	TPD52L1	tumor protein D52-like 1	7164
DEG	TPM3	tropomyosin 3	7170
DEG	TPO	thyroid peroxidase	7173
DEG	TPPP2	tubulin polymerization promoting protein family member 2	122664
DEG	TPRKB	TP53RK binding protein	51002
DEG	TPTE	transmembrane phosphatase with tensin homology	7179
DEG	TRAK2	trafficking kinesin protein 2	66008
DEG	TRBC1	T cell receptor beta constant 1	28639
DEG	TREX2	three prime repair exonuclease 2	11219
DEG	TRHR	thyrotropin releasing hormone receptor	7201
DEG	TRIB2	tribbles pseudokinase 2	28951
DEG	TRIM16	tripartite motif containing 16	10626
DEG	TRIM23	tripartite motif containing 23	373
DEG	TRIM24	tripartite motif containing 24	8805
DEG	TRIM3	tripartite motif containing 3	10612
DEG	TRIOBP	TRIO and F-actin binding protein	11078
DEG	TRMT61A	tRNA methyltransferase 61A	115708
DEG	TRPC3	transient receptor potential cation channel subfamily C member 3	7222
DEG	TRPS1	transcriptional repressor GATA binding 1	7227
DEG	TSSK4	testis specific serine kinase 4	283629
DEG	TTC12	tetratricopeptide repeat domain 12	54970
DEG	TTC7A	tetratricopeptide repeat domain 7A	57217
DEG	TTTY16	testis-specific transcript, Y-linked 16 (non-protein coding)	252948
DEG	TTYH3	tweety family member 3	80727
DEG	TUBB1	tubulin beta 1 class VI	81027
DEG	TUBB2B	tubulin beta 2B class IIb	347733
DEG	TUBB3	tubulin beta 3 class III	10381
DEG	TUBB6	tubulin beta 6 class V	84617
DEG	TUFT1	tuftelin 1	7286
DEG	U2SURP	U2 snRNP associated SURP domain containing	23350
DEG	UBASH3A	ubiquitin associated and SH3 domain containing A	53347
DEG	UBE2A	ubiquitin conjugating enzyme E2 A	7319
DEG	UBE2B	ubiquitin conjugating enzyme E2 B	7320
DEG	UBE2C	ubiquitin conjugating enzyme E2 C	11065
DEG	UBE2D2	ubiquitin conjugating enzyme E2 D2	7322
DEG	UBE2N	ubiquitin conjugating enzyme E2 N	7334
DEG	UBL3	ubiquitin like 3	5412
DEG	UBN2	ubinuclein 2	254048
DEG	UBR2	ubiquitin protein ligase E3 component n-recognin 2	23304
DEG	UBR5	ubiquitin protein ligase E3 component n-recognin 5	51366
DEG	UBR7	ubiquitin protein ligase E3 component n-recognin 7 (putative)	55148
DEG	UBTD2	ubiquitin domain containing 2	92181
DEG	UCKL1	uridine-cytidine kinase 1 like 1	54963
DEG	UCN2	urocortin 2	90226
DEG	UCP3	uncoupling protein 3	7352
DEG	UG0898H09	uncharacterized LOC643763	643763
DEG	UHMK1	U2AF homology motif kinase 1	127933
DEG	ULK3	unc-51 like kinase 3	25989
DEG	UNC13D	unc-13 homolog D	201294
DEG	UNC45B	unc-45 myosin chaperone B	146862
DEG	UNG	uracil DNA glycosylase	7374
DEG	UPRT	uracil phosphoribosyltransferase homolog	139596
DEG	UQCRB	ubiquinol-cytochrome c reductase binding protein	7381
DEG	UQCRC1	ubiquinol-cytochrome c reductase core protein I	7384
DEG	USE1	unconventional SNARE in the ER 1	55850
DEG	USF2	upstream transcription factor 2, c-fos interacting	7392
DEG	USMG5	up-regulated during skeletal muscle growth 5 homolog (mouse)	84833
DEG	USP3	ubiquitin specific peptidase 3	9960
DEG	USP45	ubiquitin specific peptidase 45	85015
DEG	UXT-AS1	UXT antisense RNA 1	100133957
DEG	VAMP5	vesicle associated membrane protein 5	10791
DEG	VCAM1	vascular cell adhesion molecule 1	7412
DEG	VDAC2	voltage dependent anion channel 2	7417
DEG	VEPH1	ventricular zone expressed PH domain containing 1	79674
DEG	VGLL4	vestigial like family member 4	9686
DEG	VIT	vitrin	5212
DEG	VLDLR-AS1	VLDLR antisense RNA 1	401491
DEG	VPS13C	vacuolar protein sorting 13 homolog C	54832
DEG	VSX1	visual system homeobox 1	30813
DEG	VTI1A	vesicle transport through interaction with t-SNAREs 1A	143187
DEG	VWA7	von Willebrand factor A domain containing 7	80737
DEG	VWC2L	von Willebrand factor C domain containing protein 2-like	402117
DEG	WAC	WW domain containing adaptor with coiled-coil	51322
DEG	WASF3	WAS protein family member 3	10810
DEG	WBP11	WW domain binding protein 11	51729
DEG	WBSCR22	Williams-Beuren syndrome chromosome region 22	114049
DEG	WDR38	WD repeat domain 38	401551
DEG	WDR4	WD repeat domain 4	10785
DEG	WDR54	WD repeat domain 54	84058
DEG	WDR87	WD repeat domain 87	83889
DEG	WDR91	WD repeat domain 91	29062
DEG	WEE2-AS1	WEE2 antisense RNA 1	285962
DEG	WFS1	wolframin ER transmembrane glycoprotein	7466
DEG	WHAMM	WAS protein homolog associated with actin, golgi membranes and microtubules	123720
DEG	WHSC1L1	nuclear receptor binding SET domain protein 3	54904
DEG	WIPI1	WD repeat domain, phosphoinositide interacting 1	55062
DEG	WNT7A	Wnt family member 7A	7476
DEG	WRB	tryptophan rich basic protein	7485
DEG	WSB2	WD repeat and SOCS box containing 2	55884
DEG	WWOX	WW domain containing oxidoreductase	51741
DEG	XPNPEP1	X-prolyl aminopeptidase 1	7511
DEG	XPNPEP2	X-prolyl aminopeptidase 2	7512
DEG	XRCC1	X-ray repair cross complementing 1	7515
DEG	XRCC6	X-ray repair cross complementing 6	2547
DEG	YBX3	Y-box binding protein 3	8531
DEG	YIPF7	Yip1 domain family member 7	285525
DEG	YKT6	YKT6 v-SNARE homolog (S. cerevisiae)	10652
DEG	YTHDF1	YTH N6-methyladenosine RNA binding protein 1	54915
DEG	YY1AP1	YY1 associated protein 1	55249
DEG	ZBTB16	zinc finger and BTB domain containing 16	7704
DEG	ZBTB20	zinc finger and BTB domain containing 20	26137
DEG	ZBTB21	zinc finger and BTB domain containing 21	49854
DEG	ZC3H11A	zinc finger CCCH-type containing 11A	9877
DEG	ZCCHC5	zinc finger CCHC-type containing 5	203430
DEG	ZDHHC11	zinc finger DHHC-type containing 11	79844
DEG	ZFAND2B	zinc finger AN1-type containing 2B	130617
DEG	ZFHX4-AS1	ZFHX4 antisense RNA 1	100192378
DEG	ZFP2	ZFP2 zinc finger protein	80108
DEG	ZFP36L1	ZFP36 ring finger protein like 1	677
DEG	ZFPM2	zinc finger protein, FOG family member 2	23414
DEG	ZFYVE19	zinc finger FYVE-type containing 19	84936
DEG	ZHX2	zinc fingers and homeoboxes 2	22882
DEG	ZHX3	zinc fingers and homeoboxes 3	23051
DEG	ZKSCAN8	zinc finger with KRAB and SCAN domains 8	7745
DEG	ZMYM5	zinc finger MYM-type containing 5	9205
DEG	ZNF107	zinc finger protein 107	51427
DEG	ZNF267	zinc finger protein 267	10308
DEG	ZNF280D	zinc finger protein 280D	54816
DEG	ZNF319	zinc finger protein 319	57567
DEG	ZNF326	zinc finger protein 326	284695
DEG	ZNF350	zinc finger protein 350	59348
DEG	ZNF37BP	zinc finger protein 37B, pseudogene	100129482
DEG	ZNF395	zinc finger protein 395	55893
DEG	ZNF442	zinc finger protein 442	79973
DEG	ZNF451	zinc finger protein 451	26036
DEG	ZNF460	zinc finger protein 460	10794
DEG	ZNF462	zinc finger protein 462	58499
DEG	ZNF507	zinc finger protein 507	22847
DEG	ZNF519	zinc finger protein 519	162655
DEG	ZNF532	zinc finger protein 532	55205
DEG	ZNF57	zinc finger protein 57	126295
DEG	ZNF576	zinc finger protein 576	79177
DEG	ZNF585A	zinc finger protein 585A	199704
DEG	ZNF587	zinc finger protein 587	84914
DEG	ZNF599	zinc finger protein 599	148103
DEG	ZNF611	zinc finger protein 611	81856
DEG	ZNF615	zinc finger protein 615	284370
DEG	ZNF622	zinc finger protein 622	90441
DEG	ZNF628	zinc finger protein 628	89887
DEG	ZNF639	zinc finger protein 639	51193
DEG	ZNF641	zinc finger protein 641	121274
DEG	ZNF655	zinc finger protein 655	79027
DEG	ZNF680	zinc finger protein 680	340252
DEG	ZNF683	zinc finger protein 683	257101
DEG	ZNF732	zinc finger protein 732	654254
DEG	ZNF771	zinc finger protein 771	51333
DEG	ZNF788	zinc finger family member 788	388507
DEG	ZNF891	zinc finger protein 891	101060200
DEG	ZNF92	zinc finger protein 92	168374
DEG	ZNF93	zinc finger protein 93	81931
DEG	ZNF98	zinc finger protein 98	148198
DEG	ZSCAN1	zinc finger and SCAN domain containing 1	284312
DEG	ZSCAN5B	zinc finger and SCAN domain containing 5B	342933
DEG	ZSWIM6	zinc finger SWIM-type containing 6	57688
DEG	ZW10	zw10 kinetochore protein	9183
DEG	ZXDC	ZXD family zinc finger C	79364
DEG	ZYX	zyxin	7791
DMG	ABHD16A	abhydrolase domain containing 16A	7920
DMG	ACAP3	ArfGAP with coiled-coil, ankyrin repeat and PH domains 3	116983
DMG	AGAP1	ArfGAP with GTPase domain, ankyrin repeat and PH domain 1	116987
DMG	AGO2	argonaute 2, RISC catalytic component	27161
DMG	ANKS3	ankyrin repeat and sterile alpha motif domain containing 3	124401
DMG	AP2M1	adaptor related protein complex 2 mu 1 subunit	1173
DMG	AQP6	aquaporin 6	363
DMG	ASPRV1	aspartic peptidase, retroviral-like 1	151516
DMG	AUP1	ancient ubiquitous protein 1	550
DMG	AUTS2	AUTS2, activator of transcription and developmental regulator	26053
DMG	B3GNT7	UDP-GlcNAc:betaGal beta-1,3-N-acetylglucosaminyltransferase 7	93010
DMG	BASP1P1	brain abundant, membrane attached signal protein 1 pseudogene 1	646201
DMG	BMPR1B	bone morphogenetic protein receptor type 1B	658
DMG	C1orf228	chromosome 1 open reading frame 228	339541
DMG	C6orf136	chromosome 6 open reading frame 136	221545
DMG	CARD10	caspase recruitment domain family member 10	29775
DMG	CARD14	caspase recruitment domain family member 14	79092
DMG	CCNE1	cyclin E1	898
DMG	CD177	CD177 molecule	57126
DMG	CDA	cytidine deaminase	978
DMG	CDC37	cell division cycle 37	11140
DMG	CEP72	centrosomal protein 72	55722
DMG	CHD3	chromodomain helicase DNA binding protein 3	1107
DMG	CHST12	carbohydrate sulfotransferase 12	55501
DMG	CLNK	cytokine dependent hematopoietic cell linker	116449
DMG	CPT1A	carnitine palmitoyltransferase 1A	1374
DMG	CRBN	cereblon	51185
DMG	CUTA	cutA divalent cation tolerance homolog	51596
DMG	DAZAP1	DAZ associated protein 1	26528
DMG	DBR1	debranching RNA lariats 1	51163
DMG	DDR1	discoidin domain receptor tyrosine kinase 1	780
DMG	DHCR24	24-dehydrocholesterol reductase	1718
DMG	DIP2C	disco interacting protein 2 homolog C	22982
DMG	DIS3L2	DIS3 like 3'-5' exoribonuclease 2	129563
DMG	DNAJB12	DnaJ heat shock protein family (Hsp40) member B12	54788
DMG	DYRK2	dual specificity tyrosine phosphorylation regulated kinase 2	8445
DMG	EEF1D	eukaryotic translation elongation factor 1 delta	1936
DMG	EIF2B2	eukaryotic translation initiation factor 2B subunit beta	8892
DMG	EMP2	epithelial membrane protein 2	2013
DMG	ENTPD8	ectonucleoside triphosphate diphosphohydrolase 8	377841
DMG	FAM102B	family with sequence similarity 102 member B	284611
DMG	FAM46C	family with sequence similarity 46 member C	54855
DMG	FAM60A	family with sequence similarity 60 member A	58516
DMG	FAM83A	family with sequence similarity 83 member A	84985
DMG	FBXO46	F-box protein 46	23403
DMG	FCRL1	Fc receptor like 1	115350
DMG	FDX1L	ferredoxin 1 like	112812
DMG	FES	FES proto-oncogene, tyrosine kinase	2242
DMG	FOXO1	forkhead box O1	2308
DMG	FSCN1	fascin actin-bundling protein 1	6624
DMG	GALK1	galactokinase 1	2584
DMG	GAS7	growth arrest specific 7	8522
DMG	GET4	golgi to ER traffic protein 4	51608
DMG	GFI1	growth factor independent 1 transcriptional repressor	2672
DMG	GMDS	GDP-mannose 4,6-dehydratase	2762
DMG	GOLGA7	golgin A7	51125
DMG	GXYLT2	glucoside xylosyltransferase 2	727936
DMG	HES1	hes family bHLH transcription factor 1	3280
DMG	HS6ST1	heparan sulfate 6-O-sulfotransferase 1	9394
DMG	ICAM3	intercellular adhesion molecule 3	3385
DMG	IFITM1	interferon induced transmembrane protein 1	8519
DMG	IFT122	intraflagellar transport 122	55764
DMG	IGF2R	insulin like growth factor 2 receptor	3482
DMG	IKZF4	IKAROS family zinc finger 4	64375
DMG	IRS1	insulin receptor substrate 1	3667
DMG	ITGA2	integrin subunit alpha 2	3673
DMG	KIAA0355	KIAA0355	9710
DMG	KIFC3	kinesin family member C3	3801
DMG	KLF13	Kruppel like factor 13	51621
DMG	LENG9	leukocyte receptor cluster member 9	94059
DMG	LINC00623	long intergenic non-protein coding RNA 623	728855
DMG	LOC284454	uncharacterized LOC284454	284454
DMG	LPO	lactoperoxidase	4025
DMG	LRFN3	leucine rich repeat and fibronectin type III domain containing 3	79414
DMG	MAD1L1	MAD1 mitotic arrest deficient like 1	8379
DMG	MAN2B1	mannosidase alpha class 2B member 1	4125
DMG	MAP3K1	mitogen-activated protein kinase kinase kinase 1	4214
DMG	MARCH11	membrane associated ring-CH-type finger 11	441061
DMG	MARK4	microtubule affinity regulating kinase 4	57787
DMG	MCM3	minichromosome maintenance complex component 3	4172
DMG	MGRN1	mahogunin ring finger 1	23295
DMG	MIR101-1	microRNA 101-1	406893
DMG	MIR1538	microRNA 1538	100302119
DMG	MLST8	MTOR associated protein, LST8 homolog	64223
DMG	MLXIP	MLX interacting protein	22877
DMG	MRPL19	mitochondrial ribosomal protein L19	9801
DMG	NCOA7	nuclear receptor coactivator 7	135112
DMG	NCOR2	nuclear receptor corepressor 2	9612
DMG	NFATC1	nuclear factor of activated T-cells 1	4772
DMG	NOD2	nucleotide binding oligomerization domain containing 2	64127
DMG	NPDC1	neural proliferation, differentiation and control 1	56654
DMG	NTM	neurotrimin	50863
DMG	PACS2	phosphofurin acidic cluster sorting protein 2	23241
DMG	PEAK1	pseudopodium enriched atypical kinase 1	79834
DMG	PIK3R1	phosphoinositide-3-kinase regulatory subunit 1	5295
DMG	PLD5	phospholipase D family member 5	200150
DMG	PNPO	pyridoxamine 5'-phosphate oxidase	55163
DMG	POR	cytochrome p450 oxidoreductase	5447
DMG	PPP1CA	protein phosphatase 1 catalytic subunit alpha	5499
DMG	PPT2	palmitoyl-protein thioesterase 2	9374
DMG	PRDM11	PR/SET domain 11	56981
DMG	PRRT1	proline rich transmembrane protein 1	80863
DMG	PSMB8	proteasome subunit beta 8	5696
DMG	PUF60	poly(U) binding splicing factor 60	22827
DMG	PWWP2B	PWWP domain containing 2B	170394
DMG	PXDC1	PX domain containing 1	221749
DMG	RAD51B	RAD51 paralog B	5890
DMG	RANBP3L	RAN binding protein 3 like	202151
DMG	RAP1GAP2	RAP1 GTPase activating protein 2	23108
DMG	RNF212	ring finger protein 212	285498
DMG	RPS6KA1	ribosomal protein S6 kinase A1	6195
DMG	RPS6KA4	ribosomal protein S6 kinase A4	8986
DMG	RPTOR	regulatory associated protein of MTOR complex 1	57521
DMG	S100A2	S100 calcium binding protein A2	6273
DMG	SATB1	SATB homeobox 1	6304
DMG	SCAP	SREBF chaperone	22937
DMG	SEC14L1	SEC14 like lipid binding 1	6397
DMG	SELPLG	selectin P ligand	6404
DMG	SKI	SKI proto-oncogene	6497
DMG	SLC22A18AS	solute carrier family 22 member 18 antisense	5003
DMG	SLC38A10	solute carrier family 38 member 10	124565
DMG	SLC7A5	solute carrier family 7 member 5	8140
DMG	SORL1	sortilin related receptor 1	6653
DMG	SPRED3	sprouty related EVH1 domain containing 3	399473
DMG	STK40	serine/threonine kinase 40	83931
DMG	SULT4A1	sulfotransferase family 4A member 1	25830
DMG	SYNJ2	synaptojanin 2	8871
DMG	TAOK2	TAO kinase 2	9344
DMG	TBCD	tubulin folding cofactor D	6904
DMG	TCF3	transcription factor 3	6929
DMG	TGFA	transforming growth factor alpha	7039
DMG	THBD	thrombomodulin	7056
DMG	TMEM173	transmembrane protein 173	340061
DMG	TRAPPC9	trafficking protein particle complex 9	83696
DMG	TTLL11	tubulin tyrosine ligase like 11	158135
DMG	ULBP3	UL16 binding protein 3	79465
DMG	UNCX	UNC homeobox	340260
DMG	UNKL	unkempt family like zinc finger	64718
DMG	VPS37B	VPS37B, ESCRT-I subunit	79720
DMG	VPS52	VPS52, GARP complex subunit	6293
DMG	VSIG8	V-set and immunoglobulin domain containing 8	391123
DMG	WNT5B	Wnt family member 5B	81029
DMG	XYLT1	xylosyltransferase 1	64131
DMG	ZC3H12D	zinc finger CCCH-type containing 12D	340152
DMG	ZC3H4	zinc finger CCCH-type containing 4	23211
DMG	ZFP36L2	ZFP36 ring finger protein like 2	678
DMG	ZFPM1	zinc finger protein, FOG family member 1	161882
DMG	ZFR	zinc finger RNA binding protein	51663
EXOME	ABCA13	ATP binding cassette subfamily A member 13	154664
EXOME	ABHD12	abhydrolase domain containing 12	26090
EXOME	ABL1	ABL proto-oncogene 1, non-receptor tyrosine kinase	25
EXOME	ACCSL	1-aminocyclopropane-1-carboxylate synthase homolog (inactive) like	390110
EXOME	ACO1	aconitase 1	48
EXOME	ACSL4	acyl-CoA synthetase long-chain family member 4	2182
EXOME	ACSL5	acyl-CoA synthetase long-chain family member 5	51703
EXOME	ACSM2B	acyl-CoA synthetase medium-chain family member 2B	348158
EXOME	ACTA2	actin, alpha 2, smooth muscle, aorta	59
EXOME	ACTL7B	actin like 7B	10880
EXOME	ACTN1	actinin alpha 1	87
EXOME	ADAMTS1	ADAM metallopeptidase with thrombospondin type 1 motif 1	9510
EXOME	ADAMTS10	ADAM metallopeptidase with thrombospondin type 1 motif 10	81794
EXOME	ADAMTS3	ADAM metallopeptidase with thrombospondin type 1 motif 3	9508
EXOME	ADAMTS6	ADAM metallopeptidase with thrombospondin type 1 motif 6	11174
EXOME	ADCY7	adenylate cyclase 7	113
EXOME	AGAP2	ArfGAP with GTPase domain, ankyrin repeat and PH domain 2	116986
EXOME	AHDC1	AT-hook DNA binding motif containing 1	27245
EXOME	AKAP9	A-kinase anchoring protein 9	10142
EXOME	AKT1	AKT serine/threonine kinase 1	207
[truncated: 1,038 more rows]
