# Supplementary material for: Assessment of complementarity of WGCNA and NERI results for identification of modules associated to schizophrenia spectrum disorders
Source: PLoS One. 2019 Jan 15;14(1):e0210431. doi: 10.1371/journal.pone.0210431 (PMC6333352; doi:10.1371/journal.pone.0210431)
Supplement: S3 Table — (XLSX) [file pone.0210431.s010.xlsx]

## Sheet: Sheet1
Table 3_supplementary. List of genes obtained by WGCNA least preserved module, NERI TOP 200 genes ranked by Delta' and WGCNA-NERI - related to BAHN and KATO expression data.
Database	Method	Gene Symbol	Gene Name	Entrez Gene
BAHN	WGCNA	A2M	alpha-2-macroglobulin	2
BAHN	WGCNA	ABCG2	ATP binding cassette subfamily G member 2 (Junior blood group)	9429
BAHN	WGCNA	ACKR1	atypical chemokine receptor 1 (Duffy blood group)	2532
BAHN	WGCNA	ADORA3	adenosine A3 receptor	140
BAHN	WGCNA	AIF1	allograft inflammatory factor 1	199
BAHN	WGCNA	ALOX5AP	arachidonate 5-lipoxygenase activating protein	241
BAHN	WGCNA	ANXA2P2	annexin A2 pseudogene 2	304
BAHN	WGCNA	APOC2	apolipoprotein C2	344
BAHN	WGCNA	APOL3	apolipoprotein L3	80833
BAHN	WGCNA	AQP1	aquaporin 1 (Colton blood group)	358
BAHN	WGCNA	ARHGDIB	Rho GDP dissociation inhibitor beta	397
BAHN	WGCNA	ATXN1	ataxin 1	6310
BAHN	WGCNA	BATF3	basic leucine zipper ATF-like transcription factor 3	55509
BAHN	WGCNA	BCL2A1	BCL2 related protein A1	597
BAHN	WGCNA	BRDT	bromodomain testis associated	676
BAHN	WGCNA	BST2	bone marrow stromal cell antigen 2	684
BAHN	WGCNA	C10orf10	chromosome 10 open reading frame 10	11067
BAHN	WGCNA	C17orf62	chromosome 17 open reading frame 62	79415
BAHN	WGCNA	C1QA	complement C1q A chain	712
BAHN	WGCNA	C1QB	complement C1q B chain	713
BAHN	WGCNA	C1R	complement C1r	715
BAHN	WGCNA	C1RL	complement C1r subcomponent like	51279
BAHN	WGCNA	C1S	complement C1s	716
BAHN	WGCNA	C3	complement C3	718
BAHN	WGCNA	C5AR1	complement C5a receptor 1	728
BAHN	WGCNA	CCL2	C-C motif chemokine ligand 2	6347
BAHN	WGCNA	CCL4	C-C motif chemokine ligand 4	6351
BAHN	WGCNA	CCL8	C-C motif chemokine ligand 8	6355
BAHN	WGCNA	CCR1	C-C motif chemokine receptor 1	1230
BAHN	WGCNA	CD14	CD14 molecule	929
BAHN	WGCNA	CD163	CD163 molecule	9332
BAHN	WGCNA	CD44	CD44 molecule (Indian blood group)	960
BAHN	WGCNA	CD53	CD53 molecule	963
BAHN	WGCNA	CD74	CD74 molecule	972
BAHN	WGCNA	CDKN1A	cyclin dependent kinase inhibitor 1A	1026
BAHN	WGCNA	CEBPB	CCAAT/enhancer binding protein beta	1051
BAHN	WGCNA	CHI3L1	chitinase 3 like 1	1116
BAHN	WGCNA	CHI3L2	chitinase 3 like 2	1117
BAHN	WGCNA	CHST3	carbohydrate sulfotransferase 3	9469
BAHN	WGCNA	CLIC1	chloride intracellular channel 1	1192
BAHN	WGCNA	COL4A1	collagen type IV alpha 1 chain	1282
BAHN	WGCNA	COL4A2	collagen type IV alpha 2 chain	1284
BAHN	WGCNA	CSF1R	colony stimulating factor 1 receptor	1436
BAHN	WGCNA	CSF3	colony stimulating factor 3	1440
BAHN	WGCNA	CTDSP2	CTD small phosphatase 2	10106
BAHN	WGCNA	CTSC	cathepsin C	1075
BAHN	WGCNA	CXCL1	C-X-C motif chemokine ligand 1	2919
BAHN	WGCNA	CXCL10	C-X-C motif chemokine ligand 10	3627
BAHN	WGCNA	CXCL11	C-X-C motif chemokine ligand 11	6373
BAHN	WGCNA	CXCL2	C-X-C motif chemokine ligand 2	2920
BAHN	WGCNA	CXCL8	C-X-C motif chemokine ligand 8	3576
BAHN	WGCNA	CXCL9	C-X-C motif chemokine ligand 9	4283
BAHN	WGCNA	CYBA	cytochrome b-245 alpha chain	1535
BAHN	WGCNA	DDX58	DExD/H-box helicase 58	23586
BAHN	WGCNA	DPP3	dipeptidyl peptidase 3	10072
BAHN	WGCNA	DYRK4	dual specificity tyrosine phosphorylation regulated kinase 4	8798
BAHN	WGCNA	EFNA1	ephrin A1	1942
BAHN	WGCNA	EMP1	epithelial membrane protein 1	2012
BAHN	WGCNA	EPS8L2	EPS8 like 2	64787
BAHN	WGCNA	FABP5	fatty acid binding protein 5	2171
BAHN	WGCNA	FAM46A	family with sequence similarity 46 member A	55603
BAHN	WGCNA	FCER1G	Fc fragment of IgE receptor Ig	2207
BAHN	WGCNA	FCGR1B	Fc fragment of IgG receptor Ib	2210
BAHN	WGCNA	FCGR2A	Fc fragment of IgG receptor IIa	2212
BAHN	WGCNA	FCGR3B	Fc fragment of IgG receptor IIIb	2215
BAHN	WGCNA	FGD2	FYVE, RhoGEF and PH domain containing 2	221472
BAHN	WGCNA	FPR1	formyl peptide receptor 1	2357
BAHN	WGCNA	GADD45A	growth arrest and DNA damage inducible alpha	1647
BAHN	WGCNA	GADD45B	growth arrest and DNA damage inducible beta	4616
BAHN	WGCNA	GALNT10	polypeptide N-acetylgalactosaminyltransferase 10	55568
BAHN	WGCNA	GATAD2A	GATA zinc finger domain containing 2A	54815
BAHN	WGCNA	GBP1	guanylate binding protein 1	2633
BAHN	WGCNA	GBP2	guanylate binding protein 2	2634
BAHN	WGCNA	GCH1	GTP cyclohydrolase 1	2643
BAHN	WGCNA	GTF2IRD1	GTF2I repeat domain containing 1	9569
BAHN	WGCNA	GYG2	glycogenin 2	8908
BAHN	WGCNA	HAMP	hepcidin antimicrobial peptide	57817
BAHN	WGCNA	HBD	hemoglobin subunit delta	3045
BAHN	WGCNA	HCK	HCK proto-oncogene, Src family tyrosine kinase	3055
BAHN	WGCNA	HCLS1	hematopoietic cell-specific Lyn substrate 1	3059
BAHN	WGCNA	HELZ	helicase with zinc finger	9931
BAHN	WGCNA	HERC6	HECT and RLD domain containing E3 ubiquitin protein ligase family member 6	55008
BAHN	WGCNA	HILPDA	hypoxia inducible lipid droplet associated	29923
BAHN	WGCNA	HLA-DMA	major histocompatibility complex, class II, DM alpha	3108
BAHN	WGCNA	HLA-DMB	major histocompatibility complex, class II, DM beta	3109
BAHN	WGCNA	HLA-DPA1	major histocompatibility complex, class II, DP alpha 1	3113
BAHN	WGCNA	HLA-DPB1	major histocompatibility complex, class II, DP beta 1	3115
BAHN	WGCNA	HLA-DQB1	major histocompatibility complex, class II, DQ beta 1	3119
BAHN	WGCNA	HLA-DRA	major histocompatibility complex, class II, DR alpha	3122
BAHN	WGCNA	HMOX1	heme oxygenase 1	3162
BAHN	WGCNA	HNRNPAB	heterogeneous nuclear ribonucleoprotein A/B	3182
BAHN	WGCNA	ICAM1	intercellular adhesion molecule 1	3383
BAHN	WGCNA	IER3	immediate early response 3	8870
BAHN	WGCNA	IFI16	interferon gamma inducible protein 16	3428
BAHN	WGCNA	IFI30	IFI30, lysosomal thiol reductase	10437
BAHN	WGCNA	IFI35	interferon induced protein 35	3430
BAHN	WGCNA	IFI44	interferon induced protein 44	10561
BAHN	WGCNA	IFI44L	interferon induced protein 44 like	10964
BAHN	WGCNA	IFIT3	interferon induced protein with tetratricopeptide repeats 3	3437
BAHN	WGCNA	IFITM1	interferon induced transmembrane protein 1	8519
BAHN	WGCNA	IFITM2	interferon induced transmembrane protein 2	10581
BAHN	WGCNA	IFITM3	interferon induced transmembrane protein 3	10410
BAHN	WGCNA	IFNGR2	interferon gamma receptor 2	3460
BAHN	WGCNA	IGFLR1	IGF like family receptor 1	79713
BAHN	WGCNA	IL10RB	interleukin 10 receptor subunit beta	3588
BAHN	WGCNA	IL15RA	interleukin 15 receptor subunit alpha	3601
BAHN	WGCNA	IL1B	interleukin 1 beta	3553
BAHN	WGCNA	IL1R1	interleukin 1 receptor type 1	3554
BAHN	WGCNA	IL4R	interleukin 4 receptor	3566
BAHN	WGCNA	IL6	interleukin 6	3569
BAHN	WGCNA	INPP5D	inositol polyphosphate-5-phosphatase D	3635
BAHN	WGCNA	IRF1	interferon regulatory factor 1	3659
BAHN	WGCNA	IRF7	interferon regulatory factor 7	3665
BAHN	WGCNA	IRF9	interferon regulatory factor 9	10379
BAHN	WGCNA	ISG15	ISG15 ubiquitin-like modifier	9636
BAHN	WGCNA	ISG20	interferon stimulated exonuclease gene 20	3669
BAHN	WGCNA	ITGB2	integrin subunit beta 2	3689
BAHN	WGCNA	ITIH5	inter-alpha-trypsin inhibitor heavy chain family member 5	80760
BAHN	WGCNA	ITM2A	integral membrane protein 2A	9452
BAHN	WGCNA	JMJD6	arginine demethylase and lysine hydroxylase	23210
BAHN	WGCNA	KARS	lysyl-tRNA synthetase	3735
BAHN	WGCNA	KIAA0408	KIAA0408	9729
BAHN	WGCNA	LAP3	leucine aminopeptidase 3	51056
BAHN	WGCNA	LAPTM5	lysosomal protein transmembrane 5	7805
BAHN	WGCNA	LGMN	legumain	5641
BAHN	WGCNA	LHFPL2	lipoma HMGIC fusion partner-like 2	10184
BAHN	WGCNA	LIMK2	LIM domain kinase 2	3985
BAHN	WGCNA	LRP10	LDL receptor related protein 10	26020
BAHN	WGCNA	LST1	leukocyte specific transcript 1	7940
BAHN	WGCNA	LY96	lymphocyte antigen 96	23643
BAHN	WGCNA	MAFF	MAF bZIP transcription factor F	23764
BAHN	WGCNA	MAP2K3	mitogen-activated protein kinase kinase 3	5606
BAHN	WGCNA	MCL1	BCL2 family apoptosis regulator	4170
BAHN	WGCNA	MCUB	mitochondrial calcium uniporter dominant negative beta subunit	55013
BAHN	WGCNA	MMRN2	multimerin 2	79812
BAHN	WGCNA	MSN	moesin	4478
BAHN	WGCNA	MTHFD2	methylenetetrahydrofolate dehydrogenase (NADP+ dependent) 2, methenyltetrahydrofolate cyclohydrolase	10797
BAHN	WGCNA	MVP	major vault protein	9961
BAHN	WGCNA	MX1	MX dynamin like GTPase 1	4599
BAHN	WGCNA	NCF1C	neutrophil cytosolic factor 1C pseudogene	654817
BAHN	WGCNA	NCF2	neutrophil cytosolic factor 2	4688
BAHN	WGCNA	NFKBIA	NFKB inhibitor alpha	4792
BAHN	WGCNA	NGFR	nerve growth factor receptor	4804
BAHN	WGCNA	NMI	N-myc and STAT interactor	9111
BAHN	WGCNA	OAS1	2'-5'-oligoadenylate synthetase 1	4938
BAHN	WGCNA	OAS3	2'-5'-oligoadenylate synthetase 3	4940
BAHN	WGCNA	OXTR	oxytocin receptor	5021
BAHN	WGCNA	PARP12	poly(ADP-ribose) polymerase family member 12	64761
BAHN	WGCNA	PDLIM1	PDZ and LIM domain 1	9124
BAHN	WGCNA	PEG3	paternally expressed 3	5178
BAHN	WGCNA	PLA1A	phospholipase A1 member A	51365
BAHN	WGCNA	PLA2G2A	phospholipase A2 group IIA	5320
BAHN	WGCNA	PLSCR1	phospholipid scramblase 1	5359
BAHN	WGCNA	PODXL	podocalyxin like	5420
BAHN	WGCNA	PSMB8	proteasome subunit beta 8	5696
BAHN	WGCNA	PSMB9	proteasome subunit beta 9	5698
BAHN	WGCNA	PSME1	proteasome activator subunit 1	5720
BAHN	WGCNA	PSME2	proteasome activator subunit 2	5721
BAHN	WGCNA	PSTPIP2	proline-serine-threonine phosphatase interacting protein 2	9050
BAHN	WGCNA	PTBP1	polypyrimidine tract binding protein 1	5725
BAHN	WGCNA	RARRES3	retinoic acid receptor responder 3	5920
BAHN	WGCNA	RBBP7	RB binding protein 7, chromatin remodeling factor	5931
BAHN	WGCNA	RBCK1	RANBP2-type and C3HC4-type zinc finger containing 1	10616
BAHN	WGCNA	RBM14	RNA binding motif protein 14	10432
BAHN	WGCNA	RCAN2	regulator of calcineurin 2	10231
BAHN	WGCNA	RELA	RELA proto-oncogene, NF-kB subunit	5970
BAHN	WGCNA	RGS1	regulator of G-protein signaling 1	5996
BAHN	WGCNA	RGS16	regulator of G-protein signaling 16	6004
BAHN	WGCNA	RHBDF2	rhomboid 5 homolog 2	79651
BAHN	WGCNA	RNASET2	ribonuclease T2	8635
BAHN	WGCNA	RND3	Rho family GTPase 3	390
BAHN	WGCNA	RPA4	replication protein A4	29935
BAHN	WGCNA	RSAD2	radical S-adenosyl methionine domain containing 2	91543
BAHN	WGCNA	RTP4	receptor transporter protein 4	64108
BAHN	WGCNA	S100A11	S100 calcium binding protein A11	6282
BAHN	WGCNA	S100A3	S100 calcium binding protein A3	6274
BAHN	WGCNA	S100A8	S100 calcium binding protein A8	6279
BAHN	WGCNA	S100A9	S100 calcium binding protein A9	6280
BAHN	WGCNA	SEC61A1	Sec61 translocon alpha 1 subunit	29927
BAHN	WGCNA	SECTM1	secreted and transmembrane 1	6398
BAHN	WGCNA	SELE	selectin E	6401
BAHN	WGCNA	SERPINA1	serpin family A member 1	5265
BAHN	WGCNA	SERPINA3	serpin family A member 3	12
BAHN	WGCNA	SERPINB1	serpin family B member 1	1992
BAHN	WGCNA	SERPINB9	serpin family B member 9	5272
BAHN	WGCNA	SERPING1	serpin family G member 1	710
BAHN	WGCNA	SHCBP1	SHC binding and spindle associated 1	79801
BAHN	WGCNA	SLC11A1	solute carrier family 11 member 1	6556
BAHN	WGCNA	SLC12A7	solute carrier family 12 member 7	10723
BAHN	WGCNA	SLC2A5	solute carrier family 2 member 5	6518
BAHN	WGCNA	SLC39A14	solute carrier family 39 member 14	23516
BAHN	WGCNA	SLCO4A1	solute carrier organic anion transporter family member 4A1	28231
BAHN	WGCNA	SMCO4	single-pass membrane protein with coiled-coil domains 4	56935
BAHN	WGCNA	SMYD5	SMYD family member 5	10322
BAHN	WGCNA	SOD2	superoxide dismutase 2	6648
BAHN	WGCNA	SP110	SP110 nuclear body protein	3431
BAHN	WGCNA	SPOUT1	SPOUT domain containing methyltransferase 1	51490
BAHN	WGCNA	SQRDL	sulfide quinone reductase-like (yeast)	58472
BAHN	WGCNA	STAB1	stabilin 1	23166
BAHN	WGCNA	STAT1	signal transducer and activator of transcription 1	6772
BAHN	WGCNA	STAT6	signal transducer and activator of transcription 6	6778
BAHN	WGCNA	SUSD6	sushi domain containing 6	9766
BAHN	WGCNA	TAGLN2	transgelin 2	8407
BAHN	WGCNA	TAP1	transporter 1, ATP binding cassette subfamily B member	6890
BAHN	WGCNA	TCIRG1	T-cell immune regulator 1, ATPase H+ transporting V0 subunit a3	10312
BAHN	WGCNA	TEAD4	TEA domain transcription factor 4	7004
BAHN	WGCNA	TERF2IP	TERF2 interacting protein	54386
BAHN	WGCNA	TGM2	transglutaminase 2	7052
BAHN	WGCNA	TIMP1	TIMP metallopeptidase inhibitor 1	7076
BAHN	WGCNA	TLR2	toll like receptor 2	7097
BAHN	WGCNA	TM9SF1	transmembrane 9 superfamily member 1	10548
BAHN	WGCNA	TMEM109	transmembrane protein 109	79073
BAHN	WGCNA	TMEM140	transmembrane protein 140	55281
BAHN	WGCNA	TMEM176B	transmembrane protein 176B	28959
BAHN	WGCNA	TNFAIP3	TNF alpha induced protein 3	7128
BAHN	WGCNA	TNIP2	TNFAIP3 interacting protein 2	79155
BAHN	WGCNA	TPST1	tyrosylprotein sulfotransferase 1	8460
BAHN	WGCNA	TRIM16	tripartite motif containing 16	10626
BAHN	WGCNA	TRIM21	tripartite motif containing 21	6737
BAHN	WGCNA	TRIM22	tripartite motif containing 22	10346
BAHN	WGCNA	TRIM5	tripartite motif containing 5	85363
BAHN	WGCNA	TYMP	thymidine phosphorylase	1890
BAHN	WGCNA	TYROBP	TYRO protein tyrosine kinase binding protein	7305
BAHN	WGCNA	U2AF2	U2 small nuclear RNA auxiliary factor 2	11338
BAHN	WGCNA	UBE2L6	ubiquitin conjugating enzyme E2 L6	9246
BAHN	WGCNA	UBE2Q1	ubiquitin conjugating enzyme E2 Q1	55585
BAHN	WGCNA	UEVLD	UEV and lactate/malate dehyrogenase domains	55293
BAHN	WGCNA	UNKL	unkempt family like zinc finger	64718
BAHN	WGCNA	USP18	ubiquitin specific peptidase 18	11274
BAHN	WGCNA	VAMP8	vesicle associated membrane protein 8	8673
BAHN	WGCNA	VCAM1	vascular cell adhesion molecule 1	7412
BAHN	WGCNA	VSIG4	V-set and immunoglobulin domain containing 4	11326
BAHN	WGCNA	WARS	tryptophanyl-tRNA synthetase	7453
BAHN	WGCNA	YBX3	Y-box binding protein 3	8531
BAHN	WGCNA	YTHDF1	YTH N6-methyladenosine RNA binding protein 1	54915
BAHN	WGCNA	ZC3HAV1	zinc finger CCCH-type containing, antiviral 1	56829
BAHN	WGCNA	ZDHHC3	zinc finger DHHC-type containing 3	51304
BAHN	WGCNA	ZFP36	ZFP36 ring finger protein	7538
BAHN	WGCNA	ZNF282	zinc finger protein 282	8427
KATO	WGCNA	A2M	alpha-2-macroglobulin	2
KATO	WGCNA	ABCB1	ATP binding cassette subfamily B member 1	5243
KATO	WGCNA	ABCB11	ATP binding cassette subfamily B member 11	8647
KATO	WGCNA	ABCD4	ATP binding cassette subfamily D member 4	5826
KATO	WGCNA	ABCG2	ATP binding cassette subfamily G member 2 (Junior blood group)	9429
KATO	WGCNA	ABHD8	abhydrolase domain containing 8	79575
KATO	WGCNA	ACKR1	atypical chemokine receptor 1 (Duffy blood group)	2532
KATO	WGCNA	ADAM28	ADAM metallopeptidase domain 28	10863
KATO	WGCNA	ADAP2	ArfGAP with dual PH domains 2	55803
KATO	WGCNA	ADGRE2	adhesion G protein-coupled receptor E2	30817
KATO	WGCNA	ADORA3	adenosine A3 receptor	140
KATO	WGCNA	AFF4	AF4/FMR2 family member 4	27125
KATO	WGCNA	AGO1	argonaute 1, RISC catalytic component	26523
KATO	WGCNA	AIF1	allograft inflammatory factor 1	199
KATO	WGCNA	ALDH3A2	aldehyde dehydrogenase 3 family member A2	224
KATO	WGCNA	ALOX5	arachidonate 5-lipoxygenase	240
KATO	WGCNA	ALOX5AP	arachidonate 5-lipoxygenase activating protein	241
KATO	WGCNA	APOL1	apolipoprotein L1	8542
KATO	WGCNA	APOL3	apolipoprotein L3	80833
KATO	WGCNA	ARHGAP45	Rho GTPase activating protein 45	23526
KATO	WGCNA	ARHGDIB	Rho GDP dissociation inhibitor beta	397
KATO	WGCNA	BACE2	beta-site APP-cleaving enzyme 2	25825
KATO	WGCNA	BACH1	BTB domain and CNC homolog 1	571
KATO	WGCNA	BATF3	basic leucine zipper ATF-like transcription factor 3	55509
KATO	WGCNA	BAZ1A	bromodomain adjacent to zinc finger domain 1A	11177
KATO	WGCNA	BCL2A1	BCL2 related protein A1	597
KATO	WGCNA	BCL6	B-cell CLL/lymphoma 6	604
KATO	WGCNA	BIRC3	baculoviral IAP repeat containing 3	330
KATO	WGCNA	BLCAP	bladder cancer associated protein	10904
KATO	WGCNA	BLNK	B-cell linker	29760
KATO	WGCNA	BST2	bone marrow stromal cell antigen 2	684
KATO	WGCNA	C10orf10	chromosome 10 open reading frame 10	11067
KATO	WGCNA	C19orf66	chromosome 19 open reading frame 66	55337
KATO	WGCNA	C1QA	complement C1q A chain	712
KATO	WGCNA	C1QB	complement C1q B chain	713
KATO	WGCNA	C1R	complement C1r	715
KATO	WGCNA	C1S	complement C1s	716
KATO	WGCNA	C3	complement C3	718
KATO	WGCNA	C3AR1	complement C3a receptor 1	719
KATO	WGCNA	C5AR1	complement C5a receptor 1	728
KATO	WGCNA	CBR3	carbonyl reductase 3	874
KATO	WGCNA	CCL2	C-C motif chemokine ligand 2	6347
KATO	WGCNA	CCL20	C-C motif chemokine ligand 20	6364
KATO	WGCNA	CCL4	C-C motif chemokine ligand 4	6351
KATO	WGCNA	CCL8	C-C motif chemokine ligand 8	6355
KATO	WGCNA	CCR1	C-C motif chemokine receptor 1	1230
KATO	WGCNA	CD14	CD14 molecule	929
KATO	WGCNA	CD163	CD163 molecule	9332
KATO	WGCNA	CD40	CD40 molecule	958
KATO	WGCNA	CD44	CD44 molecule (Indian blood group)	960
KATO	WGCNA	CD53	CD53 molecule	963
KATO	WGCNA	CD74	CD74 molecule	972
KATO	WGCNA	CD93	CD93 molecule	22918
KATO	WGCNA	CDK12	cyclin dependent kinase 12	51755
KATO	WGCNA	CDK5RAP1	CDK5 regulatory subunit associated protein 1	51654
KATO	WGCNA	CDKN1A	cyclin dependent kinase inhibitor 1A	1026
KATO	WGCNA	CEBPB	CCAAT/enhancer binding protein beta	1051
KATO	WGCNA	CES2	carboxylesterase 2	8824
KATO	WGCNA	CFB	complement factor B	629
KATO	WGCNA	CH25H	cholesterol 25-hydroxylase	9023
KATO	WGCNA	CHI3L1	chitinase 3 like 1	1116
KATO	WGCNA	CHI3L2	chitinase 3 like 2	1117
KATO	WGCNA	CIRBP	cold inducible RNA binding protein	1153
KATO	WGCNA	CLDN5	claudin 5	7122
KATO	WGCNA	CLEC3B	C-type lectin domain family 3 member B	7123
KATO	WGCNA	CLEC7A	C-type lectin domain family 7 member A	64581
KATO	WGCNA	CLIC1	chloride intracellular channel 1	1192
KATO	WGCNA	CLIC4	chloride intracellular channel 4	25932
KATO	WGCNA	CMC4	C-X9-C motif containing 4	100272147
KATO	WGCNA	COL4A1	collagen type IV alpha 1 chain	1282
KATO	WGCNA	COL4A2	collagen type IV alpha 2 chain	1284
KATO	WGCNA	CSF1R	colony stimulating factor 1 receptor	1436
KATO	WGCNA	CSF3	colony stimulating factor 3	1440
KATO	WGCNA	CTBS	chitobiase	1486
KATO	WGCNA	CTSC	cathepsin C	1075
KATO	WGCNA	CTSF	cathepsin F	8722
KATO	WGCNA	CTSS	cathepsin S	1520
KATO	WGCNA	CX3CR1	C-X3-C motif chemokine receptor 1	1524
KATO	WGCNA	CXCL1	C-X-C motif chemokine ligand 1	2919
KATO	WGCNA	CXCL10	C-X-C motif chemokine ligand 10	3627
KATO	WGCNA	CXCL11	C-X-C motif chemokine ligand 11	6373
KATO	WGCNA	CXCL2	C-X-C motif chemokine ligand 2	2920
KATO	WGCNA	CXCL8	C-X-C motif chemokine ligand 8	3576
KATO	WGCNA	CXCL9	C-X-C motif chemokine ligand 9	4283
KATO	WGCNA	CYBA	cytochrome b-245 alpha chain	1535
KATO	WGCNA	CYBB	cytochrome b-245 beta chain	1536
KATO	WGCNA	CYFIP1	cytoplasmic FMR1 interacting protein 1	23191
KATO	WGCNA	DAP3	death associated protein 3	7818
KATO	WGCNA	DCN	decorin	1634
KATO	WGCNA	DDX21	DExD-box helicase 21	9188
KATO	WGCNA	DDX58	DExD/H-box helicase 58	23586
KATO	WGCNA	DDX60	DExD/H-box helicase 60	55601
KATO	WGCNA	DIAPH2	diaphanous related formin 2	1730
KATO	WGCNA	DPYSL3	dihydropyrimidinase like 3	1809
KATO	WGCNA	DRAM1	DNA damage regulated autophagy modulator 1	55332
KATO	WGCNA	DTNA	dystrobrevin alpha	1837
KATO	WGCNA	DUSP5	dual specificity phosphatase 5	1847
KATO	WGCNA	EIF4A1	eukaryotic translation initiation factor 4A1	1973
KATO	WGCNA	ELF4	E74 like ETS transcription factor 4	2000
KATO	WGCNA	EMP2	epithelial membrane protein 2	2013
KATO	WGCNA	ERAP2	endoplasmic reticulum aminopeptidase 2	64167
KATO	WGCNA	FABP5	fatty acid binding protein 5	2171
KATO	WGCNA	FAM129A	family with sequence similarity 129 member A	116496
KATO	WGCNA	FAS	Fas cell surface death receptor	355
KATO	WGCNA	FBLN2	fibulin 2	2199
KATO	WGCNA	FCER1G	Fc fragment of IgE receptor Ig	2207
KATO	WGCNA	FCGR1B	Fc fragment of IgG receptor Ib	2210
KATO	WGCNA	FCGR2A	Fc fragment of IgG receptor IIa	2212
KATO	WGCNA	FCGR3B	Fc fragment of IgG receptor IIIb	2215
KATO	WGCNA	FKBP5	FK506 binding protein 5	2289
KATO	WGCNA	FLJ10038	uncharacterized protein FLJ10038	55056
KATO	WGCNA	FPR1	formyl peptide receptor 1	2357
KATO	WGCNA	GBP1	guanylate binding protein 1	2633
KATO	WGCNA	GBP2	guanylate binding protein 2	2634
KATO	WGCNA	GCH1	GTP cyclohydrolase 1	2643
KATO	WGCNA	GIMAP4	GTPase, IMAP family member 4	55303
KATO	WGCNA	GNG11	G protein subunit gamma 11	2791
KATO	WGCNA	GPER1	G protein-coupled estrogen receptor 1	2852
KATO	WGCNA	GPR65	G protein-coupled receptor 65	8477
KATO	WGCNA	GRAMD4	GRAM domain containing 4	23151
KATO	WGCNA	GVINP1	GTPase, very large interferon inducible pseudogene 1	387751
KATO	WGCNA	HAMP	hepcidin antimicrobial peptide	57817
KATO	WGCNA	HBB	hemoglobin subunit beta	3043
KATO	WGCNA	HBD	hemoglobin subunit delta	3045
KATO	WGCNA	HCK	HCK proto-oncogene, Src family tyrosine kinase	3055
KATO	WGCNA	HCLS1	hematopoietic cell-specific Lyn substrate 1	3059
KATO	WGCNA	HERC5	HECT and RLD domain containing E3 ubiquitin protein ligase 5	51191
KATO	WGCNA	HERC6	HECT and RLD domain containing E3 ubiquitin protein ligase family member 6	55008
KATO	WGCNA	HILPDA	hypoxia inducible lipid droplet associated	29923
KATO	WGCNA	HLA-A	major histocompatibility complex, class I, A	3105
KATO	WGCNA	HLA-B	major histocompatibility complex, class I, B	3106
KATO	WGCNA	HLA-C	major histocompatibility complex, class I, C	3107
KATO	WGCNA	HLA-DMA	major histocompatibility complex, class II, DM alpha	3108
KATO	WGCNA	HLA-DMB	major histocompatibility complex, class II, DM beta	3109
KATO	WGCNA	HLA-DPA1	major histocompatibility complex, class II, DP alpha 1	3113
KATO	WGCNA	HLA-DPB1	major histocompatibility complex, class II, DP beta 1	3115
KATO	WGCNA	HLA-DQA1	major histocompatibility complex, class II, DQ alpha 1	3117
KATO	WGCNA	HLA-DQB1	major histocompatibility complex, class II, DQ beta 1	3119
KATO	WGCNA	HLA-DRA	major histocompatibility complex, class II, DR alpha	3122
KATO	WGCNA	HLA-E	major histocompatibility complex, class I, E	3133
KATO	WGCNA	HLA-F	major histocompatibility complex, class I, F	3134
KATO	WGCNA	HLA-G	major histocompatibility complex, class I, G	3135
KATO	WGCNA	HPCAL1	hippocalcin like 1	3241
KATO	WGCNA	ICAM1	intercellular adhesion molecule 1	3383
KATO	WGCNA	IER3	immediate early response 3	8870
KATO	WGCNA	IFI16	interferon gamma inducible protein 16	3428
KATO	WGCNA	IFI27	interferon alpha inducible protein 27	3429
KATO	WGCNA	IFI30	IFI30, lysosomal thiol reductase	10437
KATO	WGCNA	IFI35	interferon induced protein 35	3430
KATO	WGCNA	IFI44	interferon induced protein 44	10561
KATO	WGCNA	IFI44L	interferon induced protein 44 like	10964
KATO	WGCNA	IFIH1	interferon induced with helicase C domain 1	64135
KATO	WGCNA	IFIT2	interferon induced protein with tetratricopeptide repeats 2	3433
KATO	WGCNA	IFIT3	interferon induced protein with tetratricopeptide repeats 3	3437
KATO	WGCNA	IFITM1	interferon induced transmembrane protein 1	8519
KATO	WGCNA	IFITM2	interferon induced transmembrane protein 2	10581
KATO	WGCNA	IFITM3	interferon induced transmembrane protein 3	10410
KATO	WGCNA	IGFBP3	insulin like growth factor binding protein 3	3486
KATO	WGCNA	IGFBP5	insulin like growth factor binding protein 5	3488
KATO	WGCNA	IGFLR1	IGF like family receptor 1	79713
KATO	WGCNA	IL13RA1	interleukin 13 receptor subunit alpha 1	3597
KATO	WGCNA	IL15RA	interleukin 15 receptor subunit alpha	3601
KATO	WGCNA	IL18R1	interleukin 18 receptor 1	8809
KATO	WGCNA	IL1B	interleukin 1 beta	3553
KATO	WGCNA	IL1RL1	interleukin 1 receptor like 1	9173
KATO	WGCNA	IL32	interleukin 32	9235
KATO	WGCNA	IL4R	interleukin 4 receptor	3566
KATO	WGCNA	IL6	interleukin 6	3569
KATO	WGCNA	INPP5D	inositol polyphosphate-5-phosphatase D	3635
KATO	WGCNA	INSM1	INSM transcriptional repressor 1	3642
KATO	WGCNA	INTS1	integrator complex subunit 1	26173
KATO	WGCNA	IRF1	interferon regulatory factor 1	3659
KATO	WGCNA	IRF7	interferon regulatory factor 7	3665
KATO	WGCNA	IRF8	interferon regulatory factor 8	3394
KATO	WGCNA	IRF9	interferon regulatory factor 9	10379
KATO	WGCNA	ISG15	ISG15 ubiquitin-like modifier	9636
KATO	WGCNA	ISG20	interferon stimulated exonuclease gene 20	3669
KATO	WGCNA	ITGAM	integrin subunit alpha M	3684
KATO	WGCNA	ITGB2	integrin subunit beta 2	3689
KATO	WGCNA	ITIH5	inter-alpha-trypsin inhibitor heavy chain family member 5	80760
KATO	WGCNA	ITM2A	integral membrane protein 2A	9452
KATO	WGCNA	JAK2	Janus kinase 2	3717
KATO	WGCNA	KANK2	KN motif and ankyrin repeat domains 2	25959
KATO	WGCNA	KCNA4	potassium voltage-gated channel subfamily A member 4	3739
KATO	WGCNA	KCNE4	potassium voltage-gated channel subfamily E regulatory subunit 4	23704
KATO	WGCNA	KYNU	kynureninase	8942
KATO	WGCNA	LAIR1	leukocyte associated immunoglobulin like receptor 1	3903
KATO	WGCNA	LAP3	leucine aminopeptidase 3	51056
KATO	WGCNA	LAPTM5	lysosomal protein transmembrane 5	7805
KATO	WGCNA	LAT2	linker for activation of T-cells family member 2	7462
KATO	WGCNA	LCP2	lymphocyte cytosolic protein 2	3937
KATO	WGCNA	LGALS9	galectin 9	3965
KATO	WGCNA	LHFPL2	lipoma HMGIC fusion partner-like 2	10184
KATO	WGCNA	LIMK2	LIM domain kinase 2	3985
KATO	WGCNA	LIMS2	LIM zinc finger domain containing 2	55679
KATO	WGCNA	LIPG	lipase G, endothelial type	9388
KATO	WGCNA	LPAR6	lysophosphatidic acid receptor 6	10161
KATO	WGCNA	LST1	leukocyte specific transcript 1	7940
KATO	WGCNA	LTBR	lymphotoxin beta receptor	4055
KATO	WGCNA	LUM	lumican	4060
KATO	WGCNA	LY75	lymphocyte antigen 75	4065
KATO	WGCNA	LY96	lymphocyte antigen 96	23643
KATO	WGCNA	LYN	LYN proto-oncogene, Src family tyrosine kinase	4067
KATO	WGCNA	MAFB	MAF bZIP transcription factor B	9935
KATO	WGCNA	MCUB	mitochondrial calcium uniporter dominant negative beta subunit	55013
KATO	WGCNA	MED24	mediator complex subunit 24	9862
KATO	WGCNA	MEFV	MEFV, pyrin innate immunity regulator	4210
KATO	WGCNA	MNDA	myeloid cell nuclear differentiation antigen	4332
KATO	WGCNA	MOB1A	MOB kinase activator 1A	55233
KATO	WGCNA	MTHFD2	methylenetetrahydrofolate dehydrogenase (NADP+ dependent) 2, methenyltetrahydrofolate cyclohydrolase	10797
KATO	WGCNA	MX1	MX dynamin like GTPase 1	4599
KATO	WGCNA	MX2	MX dynamin like GTPase 2	4600
KATO	WGCNA	MYD88	myeloid differentiation primary response 88	4615
KATO	WGCNA	MYOF	myoferlin	26509
KATO	WGCNA	NAGA	alpha-N-acetylgalactosaminidase	4668
KATO	WGCNA	NAMPT	nicotinamide phosphoribosyltransferase	10135
KATO	WGCNA	NAT6	N-acetyltransferase 6	24142
KATO	WGCNA	NAT8B	N-acetyltransferase 8B (putative, gene/pseudogene)	51471
KATO	WGCNA	NCF1C	neutrophil cytosolic factor 1C pseudogene	654817
KATO	WGCNA	NCF2	neutrophil cytosolic factor 2	4688
KATO	WGCNA	NFATC2IP	nuclear factor of activated T-cells 2 interacting protein	84901
KATO	WGCNA	NFKB1	nuclear factor kappa B subunit 1	4790
KATO	WGCNA	NFKBIA	NFKB inhibitor alpha	4792
KATO	WGCNA	NGFR	nerve growth factor receptor	4804
KATO	WGCNA	NMI	N-myc and STAT interactor	9111
KATO	WGCNA	NNMT	nicotinamide N-methyltransferase	4837
KATO	WGCNA	NOD2	nucleotide binding oligomerization domain containing 2	64127
KATO	WGCNA	NUAK1	NUAK family kinase 1	9891
KATO	WGCNA	NUPR1	nuclear protein 1, transcriptional regulator	26471
KATO	WGCNA	OAS1	2'-5'-oligoadenylate synthetase 1	4938
KATO	WGCNA	OAS3	2'-5'-oligoadenylate synthetase 3	4940
KATO	WGCNA	OASL	2'-5'-oligoadenylate synthetase like	8638
KATO	WGCNA	OLFML3	olfactomedin like 3	56944
KATO	WGCNA	OXTR	oxytocin receptor	5021
KATO	WGCNA	P2RY13	purinergic receptor P2Y13	53829
KATO	WGCNA	PALMD	palmdelphin	54873
KATO	WGCNA	PARP12	poly(ADP-ribose) polymerase family member 12	64761
KATO	WGCNA	PCOLCE2	procollagen C-endopeptidase enhancer 2	26577
KATO	WGCNA	PDLIM1	PDZ and LIM domain 1	9124
KATO	WGCNA	PDPN	podoplanin	10630
KATO	WGCNA	PECAM1	platelet and endothelial cell adhesion molecule 1	5175
KATO	WGCNA	PIM1	Pim-1 proto-oncogene, serine/threonine kinase	5292
KATO	WGCNA	PLA1A	phospholipase A1 member A	51365
KATO	WGCNA	PLA2G7	phospholipase A2 group VII	7941
KATO	WGCNA	PLBD1	phospholipase B domain containing 1	79887
KATO	WGCNA	PLCH1	phospholipase C eta 1	23007
KATO	WGCNA	PLEK	pleckstrin	5341
KATO	WGCNA	PLS1	plastin 1	5357
KATO	WGCNA	PLSCR1	phospholipid scramblase 1	5359
KATO	WGCNA	PNP	purine nucleoside phosphorylase	4860
KATO	WGCNA	PPOX	protoporphyrinogen oxidase	5498
KATO	WGCNA	PPP1R1A	protein phosphatase 1 regulatory inhibitor subunit 1A	5502
KATO	WGCNA	PROCR	protein C receptor	10544
KATO	WGCNA	PRRX1	paired related homeobox 1	5396
KATO	WGCNA	PSMB8	proteasome subunit beta 8	5696
KATO	WGCNA	PSMB9	proteasome subunit beta 9	5698
KATO	WGCNA	PSME1	proteasome activator subunit 1	5720
KATO	WGCNA	PSME2	proteasome activator subunit 2	5721
KATO	WGCNA	PSTPIP2	proline-serine-threonine phosphatase interacting protein 2	9050
KATO	WGCNA	PTPN6	protein tyrosine phosphatase, non-receptor type 6	5777
KATO	WGCNA	PTPRC	protein tyrosine phosphatase, receptor type C	5788
KATO	WGCNA	PTX3	pentraxin 3	5806
KATO	WGCNA	PUM3	pumilio RNA binding family member 3	9933
KATO	WGCNA	PYCARD	PYD and CARD domain containing	29108
KATO	WGCNA	RAB20	RAB20, member RAS oncogene family	55647
KATO	WGCNA	RAB27A	RAB27A, member RAS oncogene family	5873
KATO	WGCNA	RARRES3	retinoic acid receptor responder 3	5920
KATO	WGCNA	RCN1	reticulocalbin 1	5954
KATO	WGCNA	RGS1	regulator of G-protein signaling 1	5996
KATO	WGCNA	RGS10	regulator of G-protein signaling 10	6001
KATO	WGCNA	RGS16	regulator of G-protein signaling 16	6004
KATO	WGCNA	RHBDF2	rhomboid 5 homolog 2	79651
KATO	WGCNA	RIPK1	receptor interacting serine/threonine kinase 1	8737
KATO	WGCNA	RIPK2	receptor interacting serine/threonine kinase 2	8767
KATO	WGCNA	RNASE6	ribonuclease A family member k6	6039
KATO	WGCNA	RNASET2	ribonuclease T2	8635
KATO	WGCNA	RND3	Rho family GTPase 3	390
KATO	WGCNA	RP2	retinitis pigmentosa 2 (X-linked recessive)	6102
KATO	WGCNA	RPAP2	RNA polymerase II associated protein 2	79871
KATO	WGCNA	RPL26	ribosomal protein L26	6154
KATO	WGCNA	RPLP0	ribosomal protein lateral stalk subunit P0	6175
KATO	WGCNA	RSAD2	radical S-adenosyl methionine domain containing 2	91543
KATO	WGCNA	RTP4	receptor transporter protein 4	64108
KATO	WGCNA	S100A11	S100 calcium binding protein A11	6282
KATO	WGCNA	S100A8	S100 calcium binding protein A8	6279
KATO	WGCNA	S100A9	S100 calcium binding protein A9	6280
KATO	WGCNA	SAMD9	sterile alpha motif domain containing 9	54809
KATO	WGCNA	SAMHD1	SAM and HD domain containing deoxynucleoside triphosphate triphosphohydrolase 1	25939
KATO	WGCNA	SAMSN1	SAM domain, SH3 domain and nuclear localization signals 1	64092
KATO	WGCNA	SELE	selectin E	6401
KATO	WGCNA	SELL	selectin L	6402
KATO	WGCNA	SEMA3G	semaphorin 3G	56920
KATO	WGCNA	SEPT6	septin 6	23157
KATO	WGCNA	SERPINA1	serpin family A member 1	5265
KATO	WGCNA	SERPINA3	serpin family A member 3	12
KATO	WGCNA	SERPINB1	serpin family B member 1	1992
KATO	WGCNA	SERPING1	serpin family G member 1	710
KATO	WGCNA	SH3GLB1	SH3 domain containing GRB2 like endophilin B1	51100
KATO	WGCNA	SHC1	SHC adaptor protein 1	6464
KATO	WGCNA	SLAMF8	SLAM family member 8	56833
KATO	WGCNA	SLC11A1	solute carrier family 11 member 1	6556
KATO	WGCNA	SLC15A3	solute carrier family 15 member 3	51296
KATO	WGCNA	SLC16A3	solute carrier family 16 member 3	9123
KATO	WGCNA	SLC2A5	solute carrier family 2 member 5	6518
KATO	WGCNA	SLC39A14	solute carrier family 39 member 14	23516
KATO	WGCNA	SLC7A7	solute carrier family 7 member 7	9056
KATO	WGCNA	SLCO4A1	solute carrier organic anion transporter family member 4A1	28231
KATO	WGCNA	SMCO4	single-pass membrane protein with coiled-coil domains 4	56935
KATO	WGCNA	SOAT1	sterol O-acyltransferase 1	6646
KATO	WGCNA	SOCS1	suppressor of cytokine signaling 1	8651
KATO	WGCNA	SOD2	superoxide dismutase 2	6648
KATO	WGCNA	SOX18	SRY-box 18	54345
KATO	WGCNA	SP110	SP110 nuclear body protein	3431
KATO	WGCNA	SQRDL	sulfide quinone reductase-like (yeast)	58472
KATO	WGCNA	SRGN	serglycin	5552
KATO	WGCNA	ST8SIA5	ST8 alpha-N-acetyl-neuraminide alpha-2,8-sialyltransferase 5	29906
KATO	WGCNA	STAB1	stabilin 1	23166
KATO	WGCNA	STAG3L4	stromal antigen 3-like 4 (pseudogene)	64940
KATO	WGCNA	STAT1	signal transducer and activator of transcription 1	6772
KATO	WGCNA	STAT3	signal transducer and activator of transcription 3	6774
KATO	WGCNA	SYCP2	synaptonemal complex protein 2	10388
KATO	WGCNA	SYN3	synapsin III	8224
KATO	WGCNA	TAGLN2	transgelin 2	8407
KATO	WGCNA	TAP1	transporter 1, ATP binding cassette subfamily B member	6890
KATO	WGCNA	TAP2	transporter 2, ATP binding cassette subfamily B member	6891
KATO	WGCNA	TEAD4	TEA domain transcription factor 4	7004
KATO	WGCNA	TGFB1	transforming growth factor beta 1	7040
KATO	WGCNA	TIE1	tyrosine kinase with immunoglobulin like and EGF like domains 1	7075
KATO	WGCNA	TIMP1	TIMP metallopeptidase inhibitor 1	7076
KATO	WGCNA	TLR2	toll like receptor 2	7097
KATO	WGCNA	TLR3	toll like receptor 3	7098
KATO	WGCNA	TMEM204	transmembrane protein 204	79652
KATO	WGCNA	TMEM43	transmembrane protein 43	79188
KATO	WGCNA	TNFAIP3	TNF alpha induced protein 3	7128
KATO	WGCNA	TNFAIP6	TNF alpha induced protein 6	7130
KATO	WGCNA	TNFRSF11B	TNF receptor superfamily member 11b	4982
KATO	WGCNA	TNFSF10	tumor necrosis factor superfamily member 10	8743
KATO	WGCNA	TPST1	tyrosylprotein sulfotransferase 1	8460
KATO	WGCNA	TRIM21	tripartite motif containing 21	6737
KATO	WGCNA	TRIM22	tripartite motif containing 22	10346
KATO	WGCNA	TRIM5	tripartite motif containing 5	85363
KATO	WGCNA	TRIP13	thyroid hormone receptor interactor 13	9319
KATO	WGCNA	TRRAP	transformation/transcription domain associated protein	8295
KATO	WGCNA	TUBB6	tubulin beta 6 class V	84617
KATO	WGCNA	TYMP	thymidine phosphorylase	1890
KATO	WGCNA	TYROBP	TYRO protein tyrosine kinase binding protein	7305
KATO	WGCNA	UBE2L6	ubiquitin conjugating enzyme E2 L6	9246
KATO	WGCNA	UCP2	uncoupling protein 2	7351
KATO	WGCNA	USP18	ubiquitin specific peptidase 18	11274
KATO	WGCNA	USP4	ubiquitin specific peptidase 4	7375
KATO	WGCNA	VAMP5	vesicle associated membrane protein 5	10791
KATO	WGCNA	VAMP8	vesicle associated membrane protein 8	8673
KATO	WGCNA	VCAM1	vascular cell adhesion molecule 1	7412
KATO	WGCNA	VSIG4	V-set and immunoglobulin domain containing 4	11326
KATO	WGCNA	VWA5A	von Willebrand factor A domain containing 5A	4013
KATO	WGCNA	VWF	von Willebrand factor	7450
KATO	WGCNA	WARS	tryptophanyl-tRNA synthetase	7453
KATO	WGCNA	XAF1	XIAP associated factor 1	54739
KATO	WGCNA	XRCC2	X-ray repair cross complementing 2	7516
KATO	WGCNA	YBX3	Y-box binding protein 3	8531
KATO	WGCNA	YY1AP1	YY1 associated protein 1	55249
KATO	WGCNA	ZC3HAV1	zinc finger CCCH-type containing, antiviral 1	56829
KATO	WGCNA	ZFP36	ZFP36 ring finger protein	7538
KATO	WGCNA	ZFY	zinc finger protein, Y-linked	7544
KATO	WGCNA	ZNF16	zinc finger protein 16	7564
BAHN	NERI	ABL1	ABL proto-oncogene 1, non-receptor tyrosine kinase	25
BAHN	NERI	ACE	angiotensin I converting enzyme	1636
BAHN	NERI	ACTN2	actinin alpha 2	88
BAHN	NERI	ACTN4	actinin alpha 4	81
BAHN	NERI	ADA	adenosine deaminase	100
BAHN	NERI	AKT1	AKT serine/threonine kinase 1	207
BAHN	NERI	AMPH	amphiphysin	273
BAHN	NERI	ANK3	ankyrin 3	288
BAHN	NERI	AOC1	amine oxidase, copper containing 1	26
BAHN	NERI	AR	androgen receptor	367
BAHN	NERI	ARHGAP22	Rho GTPase activating protein 22	58504
BAHN	NERI	ARRB1	arrestin beta 1	408
BAHN	NERI	ARRB2	arrestin beta 2	409
BAHN	NERI	AURKB	aurora kinase B	9212
BAHN	NERI	BCL2L11	BCL2 like 11	10018
BAHN	NERI	BMPR1B	bone morphogenetic protein receptor type 1B	658
BAHN	NERI	BRCA1	BRCA1, DNA repair associated	672
BAHN	NERI	CADPS2	calcium dependent secretion activator 2	93664
BAHN	NERI	CALR	calreticulin	811
BAHN	NERI	CAMK2G	calcium/calmodulin dependent protein kinase II gamma	818
BAHN	NERI	CAPN1	calpain 1	823
BAHN	NERI	CASP4	caspase 4	837
BAHN	NERI	CAV2	caveolin 2	858
BAHN	NERI	CBL	Cbl proto-oncogene	867
BAHN	NERI	CCDC88A	coiled-coil domain containing 88A	55704
BAHN	NERI	CDK1	cyclin dependent kinase 1	983
BAHN	NERI	CDK5	cyclin dependent kinase 5	1020
BAHN	NERI	CDKN1A	cyclin dependent kinase inhibitor 1A	1026
BAHN	NERI	CEP250	centrosomal protein 250	11190
BAHN	NERI	CEP63	centrosomal protein 63	80254
BAHN	NERI	CLTC	clathrin heavy chain	1213
BAHN	NERI	COL1A2	collagen type I alpha 2 chain	1278
BAHN	NERI	COLEC12	collectin subfamily member 12	81035
BAHN	NERI	COPS5	COP9 signalosome subunit 5	10987
BAHN	NERI	COPS6	COP9 signalosome subunit 6	10980
BAHN	NERI	CREBBP	CREB binding protein	1387
BAHN	NERI	CSNK2B	casein kinase 2 beta	1460
BAHN	NERI	CTBP1	C-terminal binding protein 1	1487
BAHN	NERI	CUL3	cullin 3	8452
BAHN	NERI	CUL7	cullin 7	9820
BAHN	NERI	CYLD	CYLD lysine 63 deubiquitinase	1540
BAHN	NERI	DDX1	DEAD-box helicase 1	1653
BAHN	NERI	DDX5	DEAD-box helicase 5	1655
BAHN	NERI	DLG4	discs large MAGUK scaffold protein 4	1742
BAHN	NERI	DMD	dystrophin	1756
BAHN	NERI	DST	dystonin	667
BAHN	NERI	DYNC1H1	dynein cytoplasmic 1 heavy chain 1	1778
BAHN	NERI	DYNLL1	dynein light chain LC8-type 1	8655
BAHN	NERI	ECSIT	ECSIT signalling integrator	51295
BAHN	NERI	ECT2	epithelial cell transforming 2	1894
BAHN	NERI	EEF2	eukaryotic translation elongation factor 2	1938
BAHN	NERI	EPB41L2	erythrocyte membrane protein band 4.1 like 2	2037
BAHN	NERI	EPHA1	EPH receptor A1	2041
BAHN	NERI	EPHB2	EPH receptor B2	2048
BAHN	NERI	EXOSC9	exosome component 9	5393
BAHN	NERI	FBXO2	F-box protein 2	26232
BAHN	NERI	FBXW11	F-box and WD repeat domain containing 11	23291
BAHN	NERI	FBXW7	F-box and WD repeat domain containing 7	55294
BAHN	NERI	FLNA	filamin A	2316
BAHN	NERI	FYN	FYN proto-oncogene, Src family tyrosine kinase	2534
BAHN	NERI	GABARAPL2	GABA type A receptor associated protein like 2	11345
BAHN	NERI	GABRB3	gamma-aminobutyric acid type A receptor beta3 subunit	2562
BAHN	NERI	GIPC1	GIPC PDZ domain containing family member 1	10755
BAHN	NERI	GJC1	gap junction protein gamma 1	10052
BAHN	NERI	GNA11	G protein subunit alpha 11	2767
BAHN	NERI	GNAI3	G protein subunit alpha i3	2773
BAHN	NERI	GNAQ	G protein subunit alpha q	2776
BAHN	NERI	GNB1	G protein subunit beta 1	2782
BAHN	NERI	GRIK2	glutamate ionotropic receptor kainate type subunit 2	2898
BAHN	NERI	GSK3A	glycogen synthase kinase 3 alpha	2931
BAHN	NERI	GTF2F1	general transcription factor IIF subunit 1	2962
BAHN	NERI	HAX1	HCLS1 associated protein X-1	10456
BAHN	NERI	HCCS	holocytochrome c synthase	3052
BAHN	NERI	HCFC1	host cell factor C1	3054
BAHN	NERI	HDAC6	histone deacetylase 6	10013
BAHN	NERI	HIGD1A	HIG1 hypoxia inducible domain family member 1A	25994
BAHN	NERI	HIST1H3A	histone cluster 1 H3 family member a	8350
BAHN	NERI	HMOX1	heme oxygenase 1	3162
BAHN	NERI	HNRNPM	heterogeneous nuclear ribonucleoprotein M	4670
BAHN	NERI	HNRNPU	heterogeneous nuclear ribonucleoprotein U	3192
BAHN	NERI	HSPA5	heat shock protein family A (Hsp70) member 5	3309
BAHN	NERI	HSPA6	heat shock protein family A (Hsp70) member 6	3310
BAHN	NERI	HTATSF1	HIV-1 Tat specific factor 1	27336
BAHN	NERI	HTRA1	HtrA serine peptidase 1	5654
BAHN	NERI	HTT	huntingtin	3064
BAHN	NERI	IKBKG	inhibitor of nuclear factor kappa B kinase subunit gamma	8517
BAHN	NERI	IL1B	interleukin 1 beta	3553
BAHN	NERI	ILF2	interleukin enhancer binding factor 2	3608
BAHN	NERI	INTS7	integrator complex subunit 7	25896
BAHN	NERI	IPO7	importin 7	10527
BAHN	NERI	ITGB1	integrin subunit beta 1	3688
BAHN	NERI	ITPKC	inositol-trisphosphate 3-kinase C	80271
BAHN	NERI	KCNJ5	potassium voltage-gated channel subfamily J member 5	3762
BAHN	NERI	KDM5B	lysine demethylase 5B	10765
BAHN	NERI	KIF3A	kinesin family member 3A	11127
BAHN	NERI	KPNA2	karyopherin subunit alpha 2	3838
BAHN	NERI	KRAS	KRAS proto-oncogene, GTPase	3845
BAHN	NERI	LIMA1	LIM domain and actin binding 1	51474
BAHN	NERI	LYN	LYN proto-oncogene, Src family tyrosine kinase	4067
BAHN	NERI	MAP1A	microtubule associated protein 1A	4130
BAHN	NERI	MAPK8IP2	mitogen-activated protein kinase 8 interacting protein 2	23542
BAHN	NERI	MAPT	microtubule associated protein tau	4137
BAHN	NERI	MCM10	minichromosome maintenance 10 replication initiation factor	55388
BAHN	NERI	MPDZ	multiple PDZ domain crumbs cell polarity complex component	8777
BAHN	NERI	MSH2	mutS homolog 2	4436
BAHN	NERI	MTNR1B	melatonin receptor 1B	4544
BAHN	NERI	MYO19	myosin XIX	80179
BAHN	NERI	NANOG	Nanog homeobox	79923
BAHN	NERI	NDFIP1	Nedd4 family interacting protein 1	80762
BAHN	NERI	NFATC4	nuclear factor of activated T-cells 4	4776
BAHN	NERI	NNT	nicotinamide nucleotide transhydrogenase	23530
BAHN	NERI	NR2F2	nuclear receptor subfamily 2 group F member 2	7026
BAHN	NERI	NSF	N-ethylmaleimide sensitive factor, vesicle fusing ATPase	4905
BAHN	NERI	NTM	neurotrimin	50863
BAHN	NERI	NTRK1	neurotrophic receptor tyrosine kinase 1	4914
BAHN	NERI	PARK2	parkin RBR E3 ubiquitin protein ligase	5071
BAHN	NERI	PAXIP1	PAX interacting protein 1	22976
BAHN	NERI	PDCD6IP	programmed cell death 6 interacting protein	10015
BAHN	NERI	PDIA6	protein disulfide isomerase family A member 6	10130
BAHN	NERI	PDXDC1	pyridoxal dependent decarboxylase domain containing 1	23042
BAHN	NERI	PEX5	peroxisomal biogenesis factor 5	5830
BAHN	NERI	PGK1	phosphoglycerate kinase 1	5230
BAHN	NERI	PLCG1	phospholipase C gamma 1	5335
BAHN	NERI	POLR2A	RNA polymerase II subunit A	5430
BAHN	NERI	PPM1A	protein phosphatase, Mg2+/Mn2+ dependent 1A	5494
BAHN	NERI	PPM1B	protein phosphatase, Mg2+/Mn2+ dependent 1B	5495
BAHN	NERI	PPP3CA	protein phosphatase 3 catalytic subunit alpha	5530
BAHN	NERI	PPP3R1	protein phosphatase 3 regulatory subunit B, alpha	5534
BAHN	NERI	PPP4R1	protein phosphatase 4 regulatory subunit 1	9989
BAHN	NERI	PRKAR1A	protein kinase cAMP-dependent type I regulatory subunit alpha	5573
BAHN	NERI	PRKCA	protein kinase C alpha	5578
BAHN	NERI	PRKCB	protein kinase C beta	5579
BAHN	NERI	PRKCG	protein kinase C gamma	5582
BAHN	NERI	PRNP	prion protein	5621
BAHN	NERI	PRPF31	pre-mRNA processing factor 31	26121
BAHN	NERI	PSMD7	proteasome 26S subunit, non-ATPase 7	5713
BAHN	NERI	PTPN12	protein tyrosine phosphatase, non-receptor type 12	5782
BAHN	NERI	PTPRK	protein tyrosine phosphatase, receptor type K	5796
BAHN	NERI	RAB2A	RAB2A, member RAS oncogene family	5862
BAHN	NERI	RACK1	receptor for activated C kinase 1	10399
BAHN	NERI	RAF1	Raf-1 proto-oncogene, serine/threonine kinase	5894
BAHN	NERI	RANBP9	RAN binding protein 9	10048
BAHN	NERI	RASA1	RAS p21 protein activator 1	5921
BAHN	NERI	RASSF7	Ras association domain family member 7	8045
BAHN	NERI	RB1	RB transcriptional corepressor 1	5925
BAHN	NERI	RBBP6	RB binding protein 6, ubiquitin ligase	5930
BAHN	NERI	RHBDD3	rhomboid domain containing 3	25807
BAHN	NERI	RIN1	Ras and Rab interactor 1	9610
BAHN	NERI	RNF11	ring finger protein 11	26994
BAHN	NERI	RPA1	replication protein A1	6117
BAHN	NERI	RPA3	replication protein A3	6119
BAHN	NERI	RPL6	ribosomal protein L6	6128
BAHN	NERI	RUFY1	RUN and FYVE domain containing 1	80230
BAHN	NERI	RUVBL2	RuvB like AAA ATPase 2	10856
BAHN	NERI	SFN	stratifin	2810
BAHN	NERI	SFXN3	sideroflexin 3	81855
BAHN	NERI	SH3BP5	SH3 domain binding protein 5	9467
BAHN	NERI	SHMT2	serine hydroxymethyltransferase 2	6472
BAHN	NERI	SIK3	SIK family kinase 3	23387
BAHN	NERI	SKP2	S-phase kinase associated protein 2	6502
BAHN	NERI	SLC6A3	solute carrier family 6 member 3	6531
BAHN	NERI	SMAD3	SMAD family member 3	4088
BAHN	NERI	SNCA	synuclein alpha	6622
BAHN	NERI	SOD1	superoxide dismutase 1	6647
BAHN	NERI	SORT1	sortilin 1	6272
BAHN	NERI	SRC	SRC proto-oncogene, non-receptor tyrosine kinase	6714
BAHN	NERI	SSX2IP	SSX family member 2 interacting protein	117178
BAHN	NERI	ST8SIA4	ST8 alpha-N-acetyl-neuraminide alpha-2,8-sialyltransferase 4	7903
BAHN	NERI	STUB1	STIP1 homology and U-box containing protein 1	10273
BAHN	NERI	STX1A	syntaxin 1A	6804
BAHN	NERI	TAB2	TGF-beta activated kinase 1/MAP3K7 binding protein 2	23118
BAHN	NERI	TAZ	tafazzin	6901
BAHN	NERI	TBK1	TANK binding kinase 1	29110
BAHN	NERI	TFIP11	tuftelin interacting protein 11	24144
BAHN	NERI	THAP7	THAP domain containing 7	80764
BAHN	NERI	TMCC2	transmembrane and coiled-coil domain family 2	9911
BAHN	NERI	TMEM214	transmembrane protein 214	54867
BAHN	NERI	TNF	tumor necrosis factor	7124
BAHN	NERI	TNFRSF1A	TNF receptor superfamily member 1A	7132
BAHN	NERI	TPM2	tropomyosin 2 (beta)	7169
BAHN	NERI	TRAF4	TNF receptor associated factor 4	9618
BAHN	NERI	TRIM25	tripartite motif containing 25	7706
BAHN	NERI	TRIM27	tripartite motif containing 27	5987
BAHN	NERI	TRIM28	tripartite motif containing 28	10155
BAHN	NERI	TRIM37	tripartite motif containing 37	4591
BAHN	NERI	TRIO	trio Rho guanine nucleotide exchange factor	7204
BAHN	NERI	TRIP13	thyroid hormone receptor interactor 13	9319
BAHN	NERI	TTK	TTK protein kinase	7272
BAHN	NERI	TUBB2A	tubulin beta 2A class IIa	7280
BAHN	NERI	TXNDC9	thioredoxin domain containing 9	10190
BAHN	NERI	UBB	ubiquitin B	7314
BAHN	NERI	UBE2D2	ubiquitin conjugating enzyme E2 D2	7322
BAHN	NERI	UBE2I	ubiquitin conjugating enzyme E2 I	7329
BAHN	NERI	USP9X	ubiquitin specific peptidase 9, X-linked	8239
BAHN	NERI	VDAC3	voltage dependent anion channel 3	7419
BAHN	NERI	WASL	Wiskott-Aldrich syndrome like	8976
BAHN	NERI	XAB2	XPA binding protein 2	56949
BAHN	NERI	XRCC6	X-ray repair cross complementing 6	2547
BAHN	NERI	YBX1	Y-box binding protein 1	4904
BAHN	NERI	ZMPSTE24	zinc metallopeptidase STE24	10269
KATO	NERI	ACTG1	actin gamma 1	71
KATO	NERI	ADA	adenosine deaminase	100
KATO	NERI	ADAM19	ADAM metallopeptidase domain 19	8728
KATO	NERI	ADAM30	ADAM metallopeptidase domain 30	11085
KATO	NERI	ADGRL1	adhesion G protein-coupled receptor L1	22859
KATO	NERI	ADIPOR1	adiponectin receptor 1	51094
KATO	NERI	ANK3	ankyrin 3	288
KATO	NERI	ANXA7	annexin A7	310
KATO	NERI	AP2M1	adaptor related protein complex 2 mu 1 subunit	1173
KATO	NERI	ARNT2	aryl hydrocarbon receptor nuclear translocator 2	9915
KATO	NERI	ARRB1	arrestin beta 1	408
KATO	NERI	ASS1	argininosuccinate synthase 1	445
KATO	NERI	AURKA	aurora kinase A	6790
KATO	NERI	BRAF	B-Raf proto-oncogene, serine/threonine kinase	673
KATO	NERI	BRAP	BRCA1 associated protein	8315
KATO	NERI	BRCA1	BRCA1, DNA repair associated	672
KATO	NERI	BTK	Bruton tyrosine kinase	695
KATO	NERI	CANX	calnexin	821
KATO	NERI	CASP3	caspase 3	836
KATO	NERI	CASP8	caspase 8	841
KATO	NERI	CBL	Cbl proto-oncogene	867
KATO	NERI	CCDC88A	coiled-coil domain containing 88A	55704
KATO	NERI	CD44	CD44 molecule (Indian blood group)	960
KATO	NERI	CD81	CD81 molecule	975
KATO	NERI	CDC16	cell division cycle 16	8881
KATO	NERI	CDC42	cell division cycle 42	998
KATO	NERI	CDCA8	cell division cycle associated 8	55143
KATO	NERI	CDH1	cadherin 1	999
KATO	NERI	CDK2	cyclin dependent kinase 2	1017
KATO	NERI	CDKN1B	cyclin dependent kinase inhibitor 1B	1027
KATO	NERI	CLASP2	cytoplasmic linker associated protein 2	23122
KATO	NERI	CLTC	clathrin heavy chain	1213
KATO	NERI	CTBP1	C-terminal binding protein 1	1487
KATO	NERI	CUL3	cullin 3	8452
KATO	NERI	CUL7	cullin 7	9820
KATO	NERI	DAB1	DAB1, reelin adaptor protein	1600
KATO	NERI	DDX31	DEAD-box helicase 31	64794
KATO	NERI	DLD	dihydrolipoamide dehydrogenase	1738
KATO	NERI	DLG3	discs large MAGUK scaffold protein 3	1741
KATO	NERI	DNM1L	dynamin 1 like	10059
KATO	NERI	DYNC1H1	dynein cytoplasmic 1 heavy chain 1	1778
KATO	NERI	EEF2	eukaryotic translation elongation factor 2	1938
KATO	NERI	EIF3F	eukaryotic translation initiation factor 3 subunit F	8665
KATO	NERI	EIF3H	eukaryotic translation initiation factor 3 subunit H	8667
KATO	NERI	ELAVL1	ELAV like RNA binding protein 1	1994
KATO	NERI	EPB41	erythrocyte membrane protein band 4.1	2035
KATO	NERI	EPB41L2	erythrocyte membrane protein band 4.1 like 2	2037
KATO	NERI	EWSR1	EWS RNA binding protein 1	2130
KATO	NERI	EXO1	exonuclease 1	9156
KATO	NERI	FGFR1	fibroblast growth factor receptor 1	2260
KATO	NERI	FLNA	filamin A	2316
KATO	NERI	FYN	FYN proto-oncogene, Src family tyrosine kinase	2534
KATO	NERI	GEMIN7	gem nuclear organelle associated protein 7	79760
KATO	NERI	GNAI2	G protein subunit alpha i2	2771
KATO	NERI	GNAI3	G protein subunit alpha i3	2773
KATO	NERI	GNAO1	G protein subunit alpha o1	2775
KATO	NERI	GNAZ	G protein subunit alpha z	2781
KATO	NERI	HACD2	3-hydroxyacyl-CoA dehydratase 2	201562
KATO	NERI	HERC2	HECT and RLD domain containing E3 ubiquitin protein ligase 2	8924
KATO	NERI	HIGD1A	HIG1 hypoxia inducible domain family member 1A	25994
KATO	NERI	HLA-B	major histocompatibility complex, class I, B	3106
KATO	NERI	HSD3B2	hydroxy-delta-5-steroid dehydrogenase, 3 beta- and steroid delta-isomerase 2	3284
KATO	NERI	HSP90AA1	heat shock protein 90 alpha family class A member 1	3320
KATO	NERI	HSPA2	heat shock protein family A (Hsp70) member 2	3306
KATO	NERI	HSPA4	heat shock protein family A (Hsp70) member 4	3308
KATO	NERI	HSPA8	heat shock protein family A (Hsp70) member 8	3312
KATO	NERI	HSPD1	heat shock protein family D (Hsp60) member 1	3329
KATO	NERI	HTT	huntingtin	3064
KATO	NERI	IBTK	inhibitor of Bruton tyrosine kinase	25998
KATO	NERI	ICAM1	intercellular adhesion molecule 1	3383
KATO	NERI	IL13RA2	interleukin 13 receptor subunit alpha 2	3598
KATO	NERI	ILVBL	ilvB acetolactate synthase like	10994
KATO	NERI	INSL5	insulin like 5	10022
KATO	NERI	INTS7	integrator complex subunit 7	25896
KATO	NERI	IRAK1	interleukin 1 receptor associated kinase 1	3654
KATO	NERI	ITGB2	integrin subunit beta 2	3689
KATO	NERI	KCTD12	potassium channel tetramerization domain containing 12	115207
KATO	NERI	KDM1A	lysine demethylase 1A	23028
KATO	NERI	KDM5B	lysine demethylase 5B	10765
KATO	NERI	KRT18	keratin 18	3875
KATO	NERI	KRTAP5-9	keratin associated protein 5-9	3846
KATO	NERI	LEMD3	LEM domain containing 3	23592
KATO	NERI	LITAF	lipopolysaccharide induced TNF factor	9516
KATO	NERI	LMNA	lamin A/C	4000
KATO	NERI	LRP8	LDL receptor related protein 8	7804
KATO	NERI	MACF1	microtubule-actin crosslinking factor 1	23499
KATO	NERI	MAPK3	mitogen-activated protein kinase 3	5595
KATO	NERI	MAPK6	mitogen-activated protein kinase 6	5597
KATO	NERI	MAPK8	mitogen-activated protein kinase 8	5599
KATO	NERI	MAPK8IP2	mitogen-activated protein kinase 8 interacting protein 2	23542
KATO	NERI	MCC	mutated in colorectal cancers	4163
KATO	NERI	MCM2	minichromosome maintenance complex component 2	4171
KATO	NERI	MIS12	MIS12, kinetochore complex component	79003
KATO	NERI	MLH1	mutL homolog 1	4292
KATO	NERI	MPDZ	multiple PDZ domain crumbs cell polarity complex component	8777
KATO	NERI	MTCH1	mitochondrial carrier 1	23787
KATO	NERI	MTNR1B	melatonin receptor 1B	4544
KATO	NERI	MVP	major vault protein	9961
KATO	NERI	MYC	v-myc avian myelocytomatosis viral oncogene homolog	4609
KATO	NERI	MYO19	myosin XIX	80179
KATO	NERI	NAP1L1	nucleosome assembly protein 1 like 1	4673
KATO	NERI	NBR1	NBR1, autophagy cargo receptor	4077
KATO	NERI	NCAM1	neural cell adhesion molecule 1	4684
KATO	NERI	NCOR1	nuclear receptor corepressor 1	9611
KATO	NERI	NDFIP1	Nedd4 family interacting protein 1	80762
KATO	NERI	NEDD4	neural precursor cell expressed, developmentally down-regulated 4, E3 ubiquitin protein ligase	4734
KATO	NERI	NETO2	neuropilin and tolloid like 2	81831
KATO	NERI	NFATC1	nuclear factor of activated T-cells 1	4772
KATO	NERI	NOX5	NADPH oxidase 5	79400
KATO	NERI	NR4A1	nuclear receptor subfamily 4 group A member 1	3164
KATO	NERI	NSDHL	NAD(P) dependent steroid dehydrogenase-like	50814
KATO	NERI	NSF	N-ethylmaleimide sensitive factor, vesicle fusing ATPase	4905
KATO	NERI	NTM	neurotrimin	50863
KATO	NERI	NTRK3	neurotrophic receptor tyrosine kinase 3	4916
KATO	NERI	NUFIP1	NUFIP1, FMR1 interacting protein 1	26747
KATO	NERI	OCLN	occludin	100506658
KATO	NERI	OS9	OS9, endoplasmic reticulum lectin	10956
KATO	NERI	OTUB1	OTU deubiquitinase, ubiquitin aldehyde binding 1	55611
KATO	NERI	PCMT1	protein-L-isoaspartate (D-aspartate) O-methyltransferase	5110
KATO	NERI	PDHB	pyruvate dehydrogenase (lipoamide) beta	5162
KATO	NERI	PIAS2	protein inhibitor of activated STAT 2	9063
KATO	NERI	PIN1	peptidylprolyl cis/trans isomerase, NIMA-interacting 1	5300
KATO	NERI	PLK1	polo like kinase 1	5347
KATO	NERI	PPP3CB	protein phosphatase 3 catalytic subunit beta	5532
KATO	NERI	PPP5C	protein phosphatase 5 catalytic subunit	5536
KATO	NERI	PRKAB2	protein kinase AMP-activated non-catalytic subunit beta 2	5565
KATO	NERI	PRKACA	protein kinase cAMP-activated catalytic subunit alpha	5566
KATO	NERI	PRKCA	protein kinase C alpha	5578
KATO	NERI	PRKCZ	protein kinase C zeta	5590
KATO	NERI	PRNP	prion protein	5621
KATO	NERI	PRPF31	pre-mRNA processing factor 31	26121
KATO	NERI	PRPF40A	pre-mRNA processing factor 40 homolog A	55660
KATO	NERI	PSEN1	presenilin 1	5663
KATO	NERI	PSMA6	proteasome subunit alpha 6	5687
KATO	NERI	PTEN	phosphatase and tensin homolog	5728
KATO	NERI	PTPN1	protein tyrosine phosphatase, non-receptor type 1	5770
KATO	NERI	PTPN11	protein tyrosine phosphatase, non-receptor type 11	5781
KATO	NERI	PTPRB	protein tyrosine phosphatase, receptor type B	5787
KATO	NERI	PTPRG	protein tyrosine phosphatase, receptor type G	5793
KATO	NERI	PTPRJ	protein tyrosine phosphatase, receptor type J	5795
KATO	NERI	PTPRS	protein tyrosine phosphatase, receptor type S	5802
KATO	NERI	PTRH2	peptidyl-tRNA hydrolase 2	51651
KATO	NERI	RAB14	RAB14, member RAS oncogene family	51552
KATO	NERI	RAB2A	RAB2A, member RAS oncogene family	5862
KATO	NERI	RAB5A	RAB5A, member RAS oncogene family	5868
KATO	NERI	RANBP9	RAN binding protein 9	10048
KATO	NERI	RASSF1	Ras association domain family member 1	11186
KATO	NERI	RB1	RB transcriptional corepressor 1	5925
KATO	NERI	RFWD3	ring finger and WD repeat domain 3	55159
KATO	NERI	RGS2	regulator of G-protein signaling 2	5997
KATO	NERI	RHOBTB3	Rho related BTB domain containing 3	22836
KATO	NERI	RNF130	ring finger protein 130	55819
KATO	NERI	RPA3	replication protein A3	6119
KATO	NERI	RPL11	ribosomal protein L11	6135
KATO	NERI	RPL14	ribosomal protein L14	9045
KATO	NERI	RPS8	ribosomal protein S8	6202
KATO	NERI	SCCPDH	saccharopine dehydrogenase (putative)	51097
KATO	NERI	SCGB1D1	secretoglobin family 1D member 1	10648
KATO	NERI	SERPINH1	serpin family H member 1	871
KATO	NERI	SFN	stratifin	2810
KATO	NERI	SFXN3	sideroflexin 3	81855
KATO	NERI	SIK3	SIK family kinase 3	23387
KATO	NERI	SMURF2	SMAD specific E3 ubiquitin protein ligase 2	64750
KATO	NERI	SOX2	SRY-box 2	6657
KATO	NERI	SP1	Sp1 transcription factor	6667
KATO	NERI	SPARCL1	SPARC like 1	8404
KATO	NERI	SPTAN1	spectrin alpha, non-erythrocytic 1	6709
KATO	NERI	SPTBN1	spectrin beta, non-erythrocytic 1	6711
KATO	NERI	SPTLC2	serine palmitoyltransferase long chain base subunit 2	9517
KATO	NERI	SRC	SRC proto-oncogene, non-receptor tyrosine kinase	6714
KATO	NERI	SRPK2	SRSF protein kinase 2	6733
KATO	NERI	SRPRB	SRP receptor beta subunit	58477
KATO	NERI	STUB1	STIP1 homology and U-box containing protein 1	10273
KATO	NERI	TAZ	tafazzin	6901
KATO	NERI	TCL1B	T-cell leukemia/lymphoma 1B	9623
KATO	NERI	TFRC	transferrin receptor	7037
KATO	NERI	TGFBR1	transforming growth factor beta receptor 1	7046
KATO	NERI	THAP7	THAP domain containing 7	80764
KATO	NERI	TIGD6	tigger transposable element derived 6	81789
KATO	NERI	TMEM223	transmembrane protein 223	79064
KATO	NERI	TNF	tumor necrosis factor	7124
KATO	NERI	TNKS	tankyrase	8658
KATO	NERI	TOP2B	topoisomerase (DNA) II beta	7155
KATO	NERI	TRAF2	TNF receptor associated factor 2	7186
KATO	NERI	TRAF6	TNF receptor associated factor 6	7189
KATO	NERI	TRIM32	tripartite motif containing 32	22954
KATO	NERI	TRIP12	thyroid hormone receptor interactor 12	9320
KATO	NERI	TUBG1	tubulin gamma 1	7283
KATO	NERI	TXNDC9	thioredoxin domain containing 9	10190
KATO	NERI	U2AF2	U2 small nuclear RNA auxiliary factor 2	11338
KATO	NERI	UBE2N	ubiquitin conjugating enzyme E2 N	7334
KATO	NERI	USP6NL	USP6 N-terminal like	9712
KATO	NERI	VCP	valosin containing protein	7415
KATO	NERI	VIM	vimentin	7431
KATO	NERI	WWOX	WW domain containing oxidoreductase	51741
KATO	NERI	YBX1	Y-box binding protein 1	4904
KATO	NERI	YWHAB	tyrosine 3-monooxygenase/tryptophan 5-monooxygenase activation protein beta	7529
KATO	NERI	ZDHHC17	zinc finger DHHC-type containing 17	23390
KATO	NERI	ZMPSTE24	zinc metallopeptidase STE24	10269
KATO	NERI	ZNF556	zinc finger protein 556	80032
BAHN	WGCNA-NERI	A2M	alpha-2-macroglobulin	2
BAHN	WGCNA-NERI	ABCG2	ATP binding cassette subfamily G member 2 (Junior blood group)	9429
BAHN	WGCNA-NERI	ABL1	ABL proto-oncogene 1, non-receptor tyrosine kinase	25
BAHN	WGCNA-NERI	ACE	angiotensin I converting enzyme	1636
BAHN	WGCNA-NERI	ACKR1	atypical chemokine receptor 1 (Duffy blood group)	2532
BAHN	WGCNA-NERI	ACTN2	actinin alpha 2	88
BAHN	WGCNA-NERI	ACTN4	actinin alpha 4	81
BAHN	WGCNA-NERI	ADA	adenosine deaminase	100
BAHN	WGCNA-NERI	ADORA3	adenosine A3 receptor	140
BAHN	WGCNA-NERI	AIF1	allograft inflammatory factor 1	199
BAHN	WGCNA-NERI	AKT1	AKT serine/threonine kinase 1	207
BAHN	WGCNA-NERI	ALOX5AP	arachidonate 5-lipoxygenase activating protein	241
BAHN	WGCNA-NERI	AMPH	amphiphysin	273
BAHN	WGCNA-NERI	ANK3	ankyrin 3	288
BAHN	WGCNA-NERI	ANXA2P2	annexin A2 pseudogene 2	304
BAHN	WGCNA-NERI	AOC1	amine oxidase, copper containing 1	26
BAHN	WGCNA-NERI	APOC2	apolipoprotein C2	344
BAHN	WGCNA-NERI	APOL3	apolipoprotein L3	80833
BAHN	WGCNA-NERI	AQP1	aquaporin 1 (Colton blood group)	358
BAHN	WGCNA-NERI	AR	androgen receptor	367
BAHN	WGCNA-NERI	ARHGAP22	Rho GTPase activating protein 22	58504
BAHN	WGCNA-NERI	ARHGDIB	Rho GDP dissociation inhibitor beta	397
BAHN	WGCNA-NERI	ARRB1	arrestin beta 1	408
BAHN	WGCNA-NERI	ARRB2	arrestin beta 2	409
BAHN	WGCNA-NERI	ATXN1	ataxin 1	6310
BAHN	WGCNA-NERI	AURKB	aurora kinase B	9212
BAHN	WGCNA-NERI	BATF3	basic leucine zipper ATF-like transcription factor 3	55509
BAHN	WGCNA-NERI	BCL2A1	BCL2 related protein A1	597
BAHN	WGCNA-NERI	BCL2L11	BCL2 like 11	10018
BAHN	WGCNA-NERI	BMPR1B	bone morphogenetic protein receptor type 1B	658
BAHN	WGCNA-NERI	BRCA1	BRCA1, DNA repair associated	672
BAHN	WGCNA-NERI	BRDT	bromodomain testis associated	676
BAHN	WGCNA-NERI	BST2	bone marrow stromal cell antigen 2	684
BAHN	WGCNA-NERI	C10orf10	chromosome 10 open reading frame 10	11067
BAHN	WGCNA-NERI	C17orf62	chromosome 17 open reading frame 62	79415
BAHN	WGCNA-NERI	C1QA	complement C1q A chain	712
BAHN	WGCNA-NERI	C1QB	complement C1q B chain	713
BAHN	WGCNA-NERI	C1R	complement C1r	715
BAHN	WGCNA-NERI	C1RL	complement C1r subcomponent like	51279
BAHN	WGCNA-NERI	C1S	complement C1s	716
BAHN	WGCNA-NERI	C3	complement C3	718
BAHN	WGCNA-NERI	C5AR1	complement C5a receptor 1	728
BAHN	WGCNA-NERI	CADPS2	calcium dependent secretion activator 2	93664
BAHN	WGCNA-NERI	CALR	calreticulin	811
BAHN	WGCNA-NERI	CAMK2G	calcium/calmodulin dependent protein kinase II gamma	818
BAHN	WGCNA-NERI	CAPN1	calpain 1	823
BAHN	WGCNA-NERI	CASP4	caspase 4	837
BAHN	WGCNA-NERI	CAV2	caveolin 2	858
BAHN	WGCNA-NERI	CBL	Cbl proto-oncogene	867
BAHN	WGCNA-NERI	CCDC88A	coiled-coil domain containing 88A	55704
BAHN	WGCNA-NERI	CCL2	C-C motif chemokine ligand 2	6347
BAHN	WGCNA-NERI	CCL4	C-C motif chemokine ligand 4	6351
BAHN	WGCNA-NERI	CCL8	C-C motif chemokine ligand 8	6355
BAHN	WGCNA-NERI	CCR1	C-C motif chemokine receptor 1	1230
BAHN	WGCNA-NERI	CD14	CD14 molecule	929
BAHN	WGCNA-NERI	CD163	CD163 molecule	9332
BAHN	WGCNA-NERI	CD44	CD44 molecule (Indian blood group)	960
BAHN	WGCNA-NERI	CD53	CD53 molecule	963
BAHN	WGCNA-NERI	CD74	CD74 molecule	972
BAHN	WGCNA-NERI	CDK1	cyclin dependent kinase 1	983
BAHN	WGCNA-NERI	CDK5	cyclin dependent kinase 5	1020
BAHN	WGCNA-NERI	CDKN1A	cyclin dependent kinase inhibitor 1A	1026
BAHN	WGCNA-NERI	CEBPB	CCAAT/enhancer binding protein beta	1051
BAHN	WGCNA-NERI	CEP250	centrosomal protein 250	11190
BAHN	WGCNA-NERI	CEP63	centrosomal protein 63	80254
BAHN	WGCNA-NERI	CHI3L1	chitinase 3 like 1	1116
BAHN	WGCNA-NERI	CHI3L2	chitinase 3 like 2	1117
BAHN	WGCNA-NERI	CHST3	carbohydrate sulfotransferase 3	9469
BAHN	WGCNA-NERI	CLIC1	chloride intracellular channel 1	1192
BAHN	WGCNA-NERI	CLTC	clathrin heavy chain	1213
BAHN	WGCNA-NERI	COL1A2	collagen type I alpha 2 chain	1278
BAHN	WGCNA-NERI	COL4A1	collagen type IV alpha 1 chain	1282
BAHN	WGCNA-NERI	COL4A2	collagen type IV alpha 2 chain	1284
BAHN	WGCNA-NERI	COLEC12	collectin subfamily member 12	81035
BAHN	WGCNA-NERI	COPS5	COP9 signalosome subunit 5	10987
BAHN	WGCNA-NERI	COPS6	COP9 signalosome subunit 6	10980
BAHN	WGCNA-NERI	CREBBP	CREB binding protein	1387
BAHN	WGCNA-NERI	CSF1R	colony stimulating factor 1 receptor	1436
BAHN	WGCNA-NERI	CSF3	colony stimulating factor 3	1440
BAHN	WGCNA-NERI	CSNK2B	casein kinase 2 beta	1460
BAHN	WGCNA-NERI	CTBP1	C-terminal binding protein 1	1487
BAHN	WGCNA-NERI	CTDSP2	CTD small phosphatase 2	10106
BAHN	WGCNA-NERI	CTSC	cathepsin C	1075
BAHN	WGCNA-NERI	CUL3	cullin 3	8452
BAHN	WGCNA-NERI	CUL7	cullin 7	9820
BAHN	WGCNA-NERI	CXCL1	C-X-C motif chemokine ligand 1	2919
BAHN	WGCNA-NERI	CXCL10	C-X-C motif chemokine ligand 10	3627
BAHN	WGCNA-NERI	CXCL11	C-X-C motif chemokine ligand 11	6373
BAHN	WGCNA-NERI	CXCL2	C-X-C motif chemokine ligand 2	2920
BAHN	WGCNA-NERI	CXCL8	C-X-C motif chemokine ligand 8	3576
BAHN	WGCNA-NERI	CXCL9	C-X-C motif chemokine ligand 9	4283
BAHN	WGCNA-NERI	CYBA	cytochrome b-245 alpha chain	1535
BAHN	WGCNA-NERI	CYLD	CYLD lysine 63 deubiquitinase	1540
BAHN	WGCNA-NERI	DBNL	drebrin like	28988
BAHN	WGCNA-NERI	DDX1	DEAD-box helicase 1	1653
BAHN	WGCNA-NERI	DDX5	DEAD-box helicase 5	1655
BAHN	WGCNA-NERI	DDX58	DExD/H-box helicase 58	23586
BAHN	WGCNA-NERI	DLG4	discs large MAGUK scaffold protein 4	1742
BAHN	WGCNA-NERI	DMD	dystrophin	1756
BAHN	WGCNA-NERI	DPP3	dipeptidyl peptidase 3	10072
BAHN	WGCNA-NERI	DST	dystonin	667
BAHN	WGCNA-NERI	DYNC1H1	dynein cytoplasmic 1 heavy chain 1	1778
BAHN	WGCNA-NERI	DYNLL1	dynein light chain LC8-type 1	8655
BAHN	WGCNA-NERI	DYRK4	dual specificity tyrosine phosphorylation regulated kinase 4	8798
BAHN	WGCNA-NERI	ECSIT	ECSIT signalling integrator	51295
BAHN	WGCNA-NERI	ECT2	epithelial cell transforming 2	1894
BAHN	WGCNA-NERI	EEF2	eukaryotic translation elongation factor 2	1938
BAHN	WGCNA-NERI	EFNA1	ephrin A1	1942
BAHN	WGCNA-NERI	EMP1	epithelial membrane protein 1	2012
BAHN	WGCNA-NERI	EPB41L2	erythrocyte membrane protein band 4.1 like 2	2037
BAHN	WGCNA-NERI	EPHA1	EPH receptor A1	2041
BAHN	WGCNA-NERI	EPHB2	EPH receptor B2	2048
BAHN	WGCNA-NERI	EPS8L2	EPS8 like 2	64787
BAHN	WGCNA-NERI	EXOSC9	exosome component 9	5393
BAHN	WGCNA-NERI	FABP5	fatty acid binding protein 5	2171
BAHN	WGCNA-NERI	FAM46A	family with sequence similarity 46 member A	55603
BAHN	WGCNA-NERI	FBXO2	F-box protein 2	26232
BAHN	WGCNA-NERI	FBXW11	F-box and WD repeat domain containing 11	23291
BAHN	WGCNA-NERI	FBXW7	F-box and WD repeat domain containing 7	55294
BAHN	WGCNA-NERI	FCER1G	Fc fragment of IgE receptor Ig	2207
BAHN	WGCNA-NERI	FCGR1B	Fc fragment of IgG receptor Ib	2210
BAHN	WGCNA-NERI	FCGR2A	Fc fragment of IgG receptor IIa	2212
BAHN	WGCNA-NERI	FCGR3B	Fc fragment of IgG receptor IIIb	2215
BAHN	WGCNA-NERI	FGD2	FYVE, RhoGEF and PH domain containing 2	221472
BAHN	WGCNA-NERI	FLNA	filamin A	2316
BAHN	WGCNA-NERI	FPR1	formyl peptide receptor 1	2357
BAHN	WGCNA-NERI	FYN	FYN proto-oncogene, Src family tyrosine kinase	2534
BAHN	WGCNA-NERI	GABARAPL2	GABA type A receptor associated protein like 2	11345
BAHN	WGCNA-NERI	GABRB3	gamma-aminobutyric acid type A receptor beta3 subunit	2562
BAHN	WGCNA-NERI	GADD45A	growth arrest and DNA damage inducible alpha	1647
BAHN	WGCNA-NERI	GADD45B	growth arrest and DNA damage inducible beta	4616
BAHN	WGCNA-NERI	GALNT10	polypeptide N-acetylgalactosaminyltransferase 10	55568
BAHN	WGCNA-NERI	GATAD2A	GATA zinc finger domain containing 2A	54815
BAHN	WGCNA-NERI	GBP1	guanylate binding protein 1	2633
BAHN	WGCNA-NERI	GBP2	guanylate binding protein 2	2634
BAHN	WGCNA-NERI	GCH1	GTP cyclohydrolase 1	2643
BAHN	WGCNA-NERI	GIPC1	GIPC PDZ domain containing family member 1	10755
BAHN	WGCNA-NERI	GJC1	gap junction protein gamma 1	10052
BAHN	WGCNA-NERI	GNA11	G protein subunit alpha 11	2767
BAHN	WGCNA-NERI	GNAI3	G protein subunit alpha i3	2773
BAHN	WGCNA-NERI	GNAQ	G protein subunit alpha q	2776
BAHN	WGCNA-NERI	GNB1	G protein subunit beta 1	2782
BAHN	WGCNA-NERI	GRIK2	glutamate ionotropic receptor kainate type subunit 2	2898
BAHN	WGCNA-NERI	GSK3A	glycogen synthase kinase 3 alpha	2931
BAHN	WGCNA-NERI	GTF2F1	general transcription factor IIF subunit 1	2962
BAHN	WGCNA-NERI	GTF2IRD1	GTF2I repeat domain containing 1	9569
BAHN	WGCNA-NERI	GYG2	glycogenin 2	8908
BAHN	WGCNA-NERI	HAMP	hepcidin antimicrobial peptide	57817
BAHN	WGCNA-NERI	HAX1	HCLS1 associated protein X-1	10456
BAHN	WGCNA-NERI	HBD	hemoglobin subunit delta	3045
BAHN	WGCNA-NERI	HCCS	holocytochrome c synthase	3052
BAHN	WGCNA-NERI	HCFC1	host cell factor C1	3054
BAHN	WGCNA-NERI	HCK	HCK proto-oncogene, Src family tyrosine kinase	3055
BAHN	WGCNA-NERI	HCLS1	hematopoietic cell-specific Lyn substrate 1	3059
BAHN	WGCNA-NERI	HDAC6	histone deacetylase 6	10013
BAHN	WGCNA-NERI	HELZ	helicase with zinc finger	9931
BAHN	WGCNA-NERI	HERC6	HECT and RLD domain containing E3 ubiquitin protein ligase family member 6	55008
BAHN	WGCNA-NERI	HIGD1A	HIG1 hypoxia inducible domain family member 1A	25994
BAHN	WGCNA-NERI	HILPDA	hypoxia inducible lipid droplet associated	29923
BAHN	WGCNA-NERI	HIST1H3A	histone cluster 1 H3 family member a	8350
BAHN	WGCNA-NERI	HLA-DMA	major histocompatibility complex, class II, DM alpha	3108
BAHN	WGCNA-NERI	HLA-DMB	major histocompatibility complex, class II, DM beta	3109
BAHN	WGCNA-NERI	HLA-DPA1	major histocompatibility complex, class II, DP alpha 1	3113
BAHN	WGCNA-NERI	HLA-DPB1	major histocompatibility complex, class II, DP beta 1	3115
BAHN	WGCNA-NERI	HLA-DQB1	major histocompatibility complex, class II, DQ beta 1	3119
BAHN	WGCNA-NERI	HLA-DRA	major histocompatibility complex, class II, DR alpha	3122
BAHN	WGCNA-NERI	HMOX1	heme oxygenase 1	3162
BAHN	WGCNA-NERI	HNRNPAB	heterogeneous nuclear ribonucleoprotein A/B	3182
BAHN	WGCNA-NERI	HNRNPM	heterogeneous nuclear ribonucleoprotein M	4670
BAHN	WGCNA-NERI	HNRNPU	heterogeneous nuclear ribonucleoprotein U	3192
BAHN	WGCNA-NERI	HSPA5	heat shock protein family A (Hsp70) member 5	3309
BAHN	WGCNA-NERI	HSPA6	heat shock protein family A (Hsp70) member 6	3310
BAHN	WGCNA-NERI	HTATSF1	HIV-1 Tat specific factor 1	27336
BAHN	WGCNA-NERI	HTRA1	HtrA serine peptidase 1	5654
BAHN	WGCNA-NERI	HTT	huntingtin	3064
BAHN	WGCNA-NERI	ICAM1	intercellular adhesion molecule 1	3383
BAHN	WGCNA-NERI	IER3	immediate early response 3	8870
BAHN	WGCNA-NERI	IFI16	interferon gamma inducible protein 16	3428
BAHN	WGCNA-NERI	IFI30	IFI30, lysosomal thiol reductase	10437
BAHN	WGCNA-NERI	IFI35	interferon induced protein 35	3430
BAHN	WGCNA-NERI	IFI44	interferon induced protein 44	10561
BAHN	WGCNA-NERI	IFI44L	interferon induced protein 44 like	10964
BAHN	WGCNA-NERI	IFIT3	interferon induced protein with tetratricopeptide repeats 3	3437
BAHN	WGCNA-NERI	IFITM1	interferon induced transmembrane protein 1	8519
BAHN	WGCNA-NERI	IFITM2	interferon induced transmembrane protein 2	10581
BAHN	WGCNA-NERI	IFITM3	interferon induced transmembrane protein 3	10410
BAHN	WGCNA-NERI	IFNGR2	interferon gamma receptor 2	3460
BAHN	WGCNA-NERI	IGFLR1	IGF like family receptor 1	79713
BAHN	WGCNA-NERI	IKBKG	inhibitor of nuclear factor kappa B kinase subunit gamma	8517
BAHN	WGCNA-NERI	IL10RB	interleukin 10 receptor subunit beta	3588
BAHN	WGCNA-NERI	IL15RA	interleukin 15 receptor subunit alpha	3601
BAHN	WGCNA-NERI	IL1B	interleukin 1 beta	3553
BAHN	WGCNA-NERI	IL1R1	interleukin 1 receptor type 1	3554
BAHN	WGCNA-NERI	IL4R	interleukin 4 receptor	3566
BAHN	WGCNA-NERI	IL6	interleukin 6	3569
BAHN	WGCNA-NERI	ILF2	interleukin enhancer binding factor 2	3608
BAHN	WGCNA-NERI	INPP5D	inositol polyphosphate-5-phosphatase D	3635
BAHN	WGCNA-NERI	INTS7	integrator complex subunit 7	25896
BAHN	WGCNA-NERI	IPO7	importin 7	10527
BAHN	WGCNA-NERI	IRF1	interferon regulatory factor 1	3659
BAHN	WGCNA-NERI	IRF7	interferon regulatory factor 7	3665
BAHN	WGCNA-NERI	IRF9	interferon regulatory factor 9	10379
BAHN	WGCNA-NERI	ISG15	ISG15 ubiquitin-like modifier	9636
BAHN	WGCNA-NERI	ISG20	interferon stimulated exonuclease gene 20	3669
BAHN	WGCNA-NERI	ITGB1	integrin subunit beta 1	3688
BAHN	WGCNA-NERI	ITGB2	integrin subunit beta 2	3689
BAHN	WGCNA-NERI	ITIH5	inter-alpha-trypsin inhibitor heavy chain family member 5	80760
BAHN	WGCNA-NERI	ITM2A	integral membrane protein 2A	9452
BAHN	WGCNA-NERI	ITPKC	inositol-trisphosphate 3-kinase C	80271
BAHN	WGCNA-NERI	JMJD6	arginine demethylase and lysine hydroxylase	23210
BAHN	WGCNA-NERI	KARS	lysyl-tRNA synthetase	3735
BAHN	WGCNA-NERI	KCNJ5	potassium voltage-gated channel subfamily J member 5	3762
BAHN	WGCNA-NERI	KDM5B	lysine demethylase 5B	10765
BAHN	WGCNA-NERI	KIAA0408	KIAA0408	9729
BAHN	WGCNA-NERI	KIF3A	kinesin family member 3A	11127
BAHN	WGCNA-NERI	KPNA2	karyopherin subunit alpha 2	3838
BAHN	WGCNA-NERI	KRAS	KRAS proto-oncogene, GTPase	3845
BAHN	WGCNA-NERI	LAP3	leucine aminopeptidase 3	51056
BAHN	WGCNA-NERI	LAPTM5	lysosomal protein transmembrane 5	7805
BAHN	WGCNA-NERI	LGMN	legumain	5641
BAHN	WGCNA-NERI	LHFPL2	lipoma HMGIC fusion partner-like 2	10184
BAHN	WGCNA-NERI	LIMA1	LIM domain and actin binding 1	51474
BAHN	WGCNA-NERI	LIMK2	LIM domain kinase 2	3985
BAHN	WGCNA-NERI	LRP10	LDL receptor related protein 10	26020
BAHN	WGCNA-NERI	LST1	leukocyte specific transcript 1	7940
BAHN	WGCNA-NERI	LY96	lymphocyte antigen 96	23643
BAHN	WGCNA-NERI	LYN	LYN proto-oncogene, Src family tyrosine kinase	4067
BAHN	WGCNA-NERI	MAFF	MAF bZIP transcription factor F	23764
BAHN	WGCNA-NERI	MAP1A	microtubule associated protein 1A	4130
BAHN	WGCNA-NERI	MAP2K3	mitogen-activated protein kinase kinase 3	5606
BAHN	WGCNA-NERI	MAPK8IP2	mitogen-activated protein kinase 8 interacting protein 2	23542
BAHN	WGCNA-NERI	MAPT	microtubule associated protein tau	4137
BAHN	WGCNA-NERI	MCL1	BCL2 family apoptosis regulator	4170
BAHN	WGCNA-NERI	MCM10	minichromosome maintenance 10 replication initiation factor	55388
BAHN	WGCNA-NERI	MCUB	mitochondrial calcium uniporter dominant negative beta subunit	55013
BAHN	WGCNA-NERI	MMRN2	multimerin 2	79812
BAHN	WGCNA-NERI	MPDZ	multiple PDZ domain crumbs cell polarity complex component	8777
BAHN	WGCNA-NERI	MSH2	mutS homolog 2	4436
BAHN	WGCNA-NERI	MSN	moesin	4478
BAHN	WGCNA-NERI	MTHFD2	methylenetetrahydrofolate dehydrogenase (NADP+ dependent) 2, methenyltetrahydrofolate cyclohydrolase	10797
BAHN	WGCNA-NERI	MTNR1B	melatonin receptor 1B	4544
BAHN	WGCNA-NERI	MVP	major vault protein	9961
BAHN	WGCNA-NERI	MX1	MX dynamin like GTPase 1	4599
BAHN	WGCNA-NERI	MYO19	myosin XIX	80179
BAHN	WGCNA-NERI	NANOG	Nanog homeobox	79923
BAHN	WGCNA-NERI	NCF1C	neutrophil cytosolic factor 1C pseudogene	654817
BAHN	WGCNA-NERI	NCF2	neutrophil cytosolic factor 2	4688
BAHN	WGCNA-NERI	NDFIP1	Nedd4 family interacting protein 1	80762
BAHN	WGCNA-NERI	NFATC4	nuclear factor of activated T-cells 4	4776
BAHN	WGCNA-NERI	NFKBIA	NFKB inhibitor alpha	4792
BAHN	WGCNA-NERI	NGFR	nerve growth factor receptor	4804
BAHN	WGCNA-NERI	NMI	N-myc and STAT interactor	9111
BAHN	WGCNA-NERI	NNT	nicotinamide nucleotide transhydrogenase	23530
BAHN	WGCNA-NERI	NR2F2	nuclear receptor subfamily 2 group F member 2	7026
BAHN	WGCNA-NERI	NSF	N-ethylmaleimide sensitive factor, vesicle fusing ATPase	4905
BAHN	WGCNA-NERI	NTM	neurotrimin	50863
BAHN	WGCNA-NERI	NTRK1	neurotrophic receptor tyrosine kinase 1	4914
BAHN	WGCNA-NERI	OAS1	2'-5'-oligoadenylate synthetase 1	4938
BAHN	WGCNA-NERI	OAS3	2'-5'-oligoadenylate synthetase 3	4940
BAHN	WGCNA-NERI	OXTR	oxytocin receptor	5021
BAHN	WGCNA-NERI	PARK2	parkin RBR E3 ubiquitin protein ligase	5071
BAHN	WGCNA-NERI	PARP12	poly(ADP-ribose) polymerase family member 12	64761
BAHN	WGCNA-NERI	PAXIP1	PAX interacting protein 1	22976
BAHN	WGCNA-NERI	PDCD6IP	programmed cell death 6 interacting protein	10015
BAHN	WGCNA-NERI	PDIA6	protein disulfide isomerase family A member 6	10130
BAHN	WGCNA-NERI	PDLIM1	PDZ and LIM domain 1	9124
BAHN	WGCNA-NERI	PDXDC1	pyridoxal dependent decarboxylase domain containing 1	23042
BAHN	WGCNA-NERI	PEG3	paternally expressed 3	5178
BAHN	WGCNA-NERI	PEX5	peroxisomal biogenesis factor 5	5830
BAHN	WGCNA-NERI	PGK1	phosphoglycerate kinase 1	5230
BAHN	WGCNA-NERI	PLA1A	phospholipase A1 member A	51365
BAHN	WGCNA-NERI	PLA2G2A	phospholipase A2 group IIA	5320
BAHN	WGCNA-NERI	PLCG1	phospholipase C gamma 1	5335
BAHN	WGCNA-NERI	PLSCR1	phospholipid scramblase 1	5359
BAHN	WGCNA-NERI	PODXL	podocalyxin like	5420
BAHN	WGCNA-NERI	POLR2A	RNA polymerase II subunit A	5430
BAHN	WGCNA-NERI	PPM1A	protein phosphatase, Mg2+/Mn2+ dependent 1A	5494
BAHN	WGCNA-NERI	PPM1B	protein phosphatase, Mg2+/Mn2+ dependent 1B	5495
BAHN	WGCNA-NERI	PPP3CA	protein phosphatase 3 catalytic subunit alpha	5530
BAHN	WGCNA-NERI	PPP3R1	protein phosphatase 3 regulatory subunit B, alpha	5534
BAHN	WGCNA-NERI	PPP4R1	protein phosphatase 4 regulatory subunit 1	9989
BAHN	WGCNA-NERI	PRKAR1A	protein kinase cAMP-dependent type I regulatory subunit alpha	5573
BAHN	WGCNA-NERI	PRKCA	protein kinase C alpha	5578
BAHN	WGCNA-NERI	PRKCB	protein kinase C beta	5579
BAHN	WGCNA-NERI	PRKCG	protein kinase C gamma	5582
BAHN	WGCNA-NERI	PRNP	prion protein	5621
BAHN	WGCNA-NERI	PRPF31	pre-mRNA processing factor 31	26121
BAHN	WGCNA-NERI	PSMB8	proteasome subunit beta 8	5696
BAHN	WGCNA-NERI	PSMB9	proteasome subunit beta 9	5698
BAHN	WGCNA-NERI	PSMD7	proteasome 26S subunit, non-ATPase 7	5713
BAHN	WGCNA-NERI	PSME1	proteasome activator subunit 1	5720
BAHN	WGCNA-NERI	PSME2	proteasome activator subunit 2	5721
BAHN	WGCNA-NERI	PSTPIP2	proline-serine-threonine phosphatase interacting protein 2	9050
BAHN	WGCNA-NERI	PTBP1	polypyrimidine tract binding protein 1	5725
BAHN	WGCNA-NERI	PTPN12	protein tyrosine phosphatase, non-receptor type 12	5782
BAHN	WGCNA-NERI	PTPRK	protein tyrosine phosphatase, receptor type K	5796
BAHN	WGCNA-NERI	RAB2A	RAB2A, member RAS oncogene family	5862
BAHN	WGCNA-NERI	RACK1	receptor for activated C kinase 1	10399
BAHN	WGCNA-NERI	RAF1	Raf-1 proto-oncogene, serine/threonine kinase	5894
BAHN	WGCNA-NERI	RANBP9	RAN binding protein 9	10048
BAHN	WGCNA-NERI	RARRES3	retinoic acid receptor responder 3	5920
BAHN	WGCNA-NERI	RASA1	RAS p21 protein activator 1	5921
BAHN	WGCNA-NERI	RASSF7	Ras association domain family member 7	8045
BAHN	WGCNA-NERI	RB1	RB transcriptional corepressor 1	5925
BAHN	WGCNA-NERI	RBBP6	RB binding protein 6, ubiquitin ligase	5930
BAHN	WGCNA-NERI	RBBP7	RB binding protein 7, chromatin remodeling factor	5931
BAHN	WGCNA-NERI	RBCK1	RANBP2-type and C3HC4-type zinc finger containing 1	10616
BAHN	WGCNA-NERI	RBM14	RNA binding motif protein 14	10432
BAHN	WGCNA-NERI	RCAN2	regulator of calcineurin 2	10231
BAHN	WGCNA-NERI	RELA	RELA proto-oncogene, NF-kB subunit	5970
BAHN	WGCNA-NERI	RGS1	regulator of G-protein signaling 1	5996
BAHN	WGCNA-NERI	RGS16	regulator of G-protein signaling 16	6004
BAHN	WGCNA-NERI	RHBDD3	rhomboid domain containing 3	25807
BAHN	WGCNA-NERI	RHBDF2	rhomboid 5 homolog 2	79651
BAHN	WGCNA-NERI	RIN1	Ras and Rab interactor 1	9610
BAHN	WGCNA-NERI	RNASET2	ribonuclease T2	8635
BAHN	WGCNA-NERI	RND3	Rho family GTPase 3	390
BAHN	WGCNA-NERI	RNF11	ring finger protein 11	26994
BAHN	WGCNA-NERI	RPA1	replication protein A1	6117
BAHN	WGCNA-NERI	RPA3	replication protein A3	6119
BAHN	WGCNA-NERI	RPA4	replication protein A4	29935
BAHN	WGCNA-NERI	RPL6	ribosomal protein L6	6128
BAHN	WGCNA-NERI	RSAD2	radical S-adenosyl methionine domain containing 2	91543
BAHN	WGCNA-NERI	RTP4	receptor transporter protein 4	64108
BAHN	WGCNA-NERI	RUFY1	RUN and FYVE domain containing 1	80230
BAHN	WGCNA-NERI	RUVBL2	RuvB like AAA ATPase 2	10856
BAHN	WGCNA-NERI	S100A11	S100 calcium binding protein A11	6282
BAHN	WGCNA-NERI	S100A3	S100 calcium binding protein A3	6274
BAHN	WGCNA-NERI	S100A8	S100 calcium binding protein A8	6279
BAHN	WGCNA-NERI	S100A9	S100 calcium binding protein A9	6280
BAHN	WGCNA-NERI	SEC61A1	Sec61 translocon alpha 1 subunit	29927
BAHN	WGCNA-NERI	SECTM1	secreted and transmembrane 1	6398
BAHN	WGCNA-NERI	SELE	selectin E	6401
BAHN	WGCNA-NERI	SERPINA1	serpin family A member 1	5265
BAHN	WGCNA-NERI	SERPINA3	serpin family A member 3	12
BAHN	WGCNA-NERI	SERPINB1	serpin family B member 1	1992
BAHN	WGCNA-NERI	SERPINB9	serpin family B member 9	5272
BAHN	WGCNA-NERI	SERPING1	serpin family G member 1	710
BAHN	WGCNA-NERI	SFN	stratifin	2810
BAHN	WGCNA-NERI	SFXN3	sideroflexin 3	81855
BAHN	WGCNA-NERI	SH3BP5	SH3 domain binding protein 5	9467
BAHN	WGCNA-NERI	SHCBP1	SHC binding and spindle associated 1	79801
BAHN	WGCNA-NERI	SHMT2	serine hydroxymethyltransferase 2	6472
BAHN	WGCNA-NERI	SIK3	SIK family kinase 3	23387
BAHN	WGCNA-NERI	SKP2	S-phase kinase associated protein 2	6502
BAHN	WGCNA-NERI	SLC11A1	solute carrier family 11 member 1	6556
BAHN	WGCNA-NERI	SLC12A7	solute carrier family 12 member 7	10723
BAHN	WGCNA-NERI	SLC2A5	solute carrier family 2 member 5	6518
BAHN	WGCNA-NERI	SLC39A14	solute carrier family 39 member 14	23516
BAHN	WGCNA-NERI	SLC6A3	solute carrier family 6 member 3	6531
BAHN	WGCNA-NERI	SLCO4A1	solute carrier organic anion transporter family member 4A1	28231
BAHN	WGCNA-NERI	SMAD3	SMAD family member 3	4088
BAHN	WGCNA-NERI	SMCO4	single-pass membrane protein with coiled-coil domains 4	56935
BAHN	WGCNA-NERI	SMYD5	SMYD family member 5	10322
BAHN	WGCNA-NERI	SNCA	synuclein alpha	6622
BAHN	WGCNA-NERI	SOD1	superoxide dismutase 1	6647
BAHN	WGCNA-NERI	SOD2	superoxide dismutase 2	6648
BAHN	WGCNA-NERI	SORT1	sortilin 1	6272
BAHN	WGCNA-NERI	SP110	SP110 nuclear body protein	3431
BAHN	WGCNA-NERI	SPOUT1	SPOUT domain containing methyltransferase 1	51490
BAHN	WGCNA-NERI	SQRDL	sulfide quinone reductase-like (yeast)	58472
BAHN	WGCNA-NERI	SRC	SRC proto-oncogene, non-receptor tyrosine kinase	6714
BAHN	WGCNA-NERI	SSX2IP	SSX family member 2 interacting protein	117178
BAHN	WGCNA-NERI	ST8SIA4	ST8 alpha-N-acetyl-neuraminide alpha-2,8-sialyltransferase 4	7903
BAHN	WGCNA-NERI	STAB1	stabilin 1	23166
BAHN	WGCNA-NERI	STAT1	signal transducer and activator of transcription 1	6772
BAHN	WGCNA-NERI	STAT6	signal transducer and activator of transcription 6	6778
BAHN	WGCNA-NERI	STUB1	STIP1 homology and U-box containing protein 1	10273
BAHN	WGCNA-NERI	STX1A	syntaxin 1A	6804
BAHN	WGCNA-NERI	SUSD6	sushi domain containing 6	9766
BAHN	WGCNA-NERI	TAB2	TGF-beta activated kinase 1/MAP3K7 binding protein 2	23118
BAHN	WGCNA-NERI	TAGLN2	transgelin 2	8407
BAHN	WGCNA-NERI	TAP1	transporter 1, ATP binding cassette subfamily B member	6890
BAHN	WGCNA-NERI	TAZ	tafazzin	6901
BAHN	WGCNA-NERI	TBK1	TANK binding kinase 1	29110
BAHN	WGCNA-NERI	TCIRG1	T-cell immune regulator 1, ATPase H+ transporting V0 subunit a3	10312
BAHN	WGCNA-NERI	TEAD4	TEA domain transcription factor 4	7004
BAHN	WGCNA-NERI	TERF2IP	TERF2 interacting protein	54386
BAHN	WGCNA-NERI	TFIP11	tuftelin interacting protein 11	24144
BAHN	WGCNA-NERI	TGM2	transglutaminase 2	7052
BAHN	WGCNA-NERI	THAP7	THAP domain containing 7	80764
BAHN	WGCNA-NERI	TIMP1	TIMP metallopeptidase inhibitor 1	7076
BAHN	WGCNA-NERI	TLR2	toll like receptor 2	7097
BAHN	WGCNA-NERI	TM9SF1	transmembrane 9 superfamily member 1	10548
BAHN	WGCNA-NERI	TMCC2	transmembrane and coiled-coil domain family 2	9911
BAHN	WGCNA-NERI	TMEM109	transmembrane protein 109	79073
BAHN	WGCNA-NERI	TMEM140	transmembrane protein 140	55281
BAHN	WGCNA-NERI	TMEM176B	transmembrane protein 176B	28959
BAHN	WGCNA-NERI	TMEM214	transmembrane protein 214	54867
BAHN	WGCNA-NERI	TNF	tumor necrosis factor	7124
BAHN	WGCNA-NERI	TNFAIP3	TNF alpha induced protein 3	7128
BAHN	WGCNA-NERI	TNFRSF1A	TNF receptor superfamily member 1A	7132
BAHN	WGCNA-NERI	TNIP2	TNFAIP3 interacting protein 2	79155
BAHN	WGCNA-NERI	TPM2	tropomyosin 2 (beta)	7169
BAHN	WGCNA-NERI	TPST1	tyrosylprotein sulfotransferase 1	8460
BAHN	WGCNA-NERI	TRAF4	TNF receptor associated factor 4	9618
BAHN	WGCNA-NERI	TRIM16	tripartite motif containing 16	10626
BAHN	WGCNA-NERI	TRIM21	tripartite motif containing 21	6737
BAHN	WGCNA-NERI	TRIM22	tripartite motif containing 22	10346
BAHN	WGCNA-NERI	TRIM25	tripartite motif containing 25	7706
BAHN	WGCNA-NERI	TRIM27	tripartite motif containing 27	5987
BAHN	WGCNA-NERI	TRIM28	tripartite motif containing 28	10155
BAHN	WGCNA-NERI	TRIM37	tripartite motif containing 37	4591
BAHN	WGCNA-NERI	TRIM5	tripartite motif containing 5	85363
BAHN	WGCNA-NERI	TRIO	trio Rho guanine nucleotide exchange factor	7204
BAHN	WGCNA-NERI	TRIP13	thyroid hormone receptor interactor 13	9319
BAHN	WGCNA-NERI	TTK	TTK protein kinase	7272
BAHN	WGCNA-NERI	TUBB2A	tubulin beta 2A class IIa	7280
BAHN	WGCNA-NERI	TXNDC9	thioredoxin domain containing 9	10190
BAHN	WGCNA-NERI	TYMP	thymidine phosphorylase	1890
BAHN	WGCNA-NERI	TYROBP	TYRO protein tyrosine kinase binding protein	7305
BAHN	WGCNA-NERI	U2AF2	U2 small nuclear RNA auxiliary factor 2	11338
BAHN	WGCNA-NERI	UBB	ubiquitin B	7314
BAHN	WGCNA-NERI	UBE2D2	ubiquitin conjugating enzyme E2 D2	7322
BAHN	WGCNA-NERI	UBE2I	ubiquitin conjugating enzyme E2 I	7329
BAHN	WGCNA-NERI	UBE2L6	ubiquitin conjugating enzyme E2 L6	9246
BAHN	WGCNA-NERI	UBE2Q1	ubiquitin conjugating enzyme E2 Q1	55585
BAHN	WGCNA-NERI	UEVLD	UEV and lactate/malate dehyrogenase domains	55293
BAHN	WGCNA-NERI	UNKL	unkempt family like zinc finger	64718
BAHN	WGCNA-NERI	USP18	ubiquitin specific peptidase 18	11274
BAHN	WGCNA-NERI	USP9X	ubiquitin specific peptidase 9, X-linked	8239
BAHN	WGCNA-NERI	VAMP8	vesicle associated membrane protein 8	8673
BAHN	WGCNA-NERI	VCAM1	vascular cell adhesion molecule 1	7412
BAHN	WGCNA-NERI	VDAC3	voltage dependent anion channel 3	7419
BAHN	WGCNA-NERI	VSIG4	V-set and immunoglobulin domain containing 4	11326
BAHN	WGCNA-NERI	WARS	tryptophanyl-tRNA synthetase	7453
BAHN	WGCNA-NERI	WASL	Wiskott-Aldrich syndrome like	8976
BAHN	WGCNA-NERI	XAB2	XPA binding protein 2	56949
BAHN	WGCNA-NERI	XRCC6	X-ray repair cross complementing 6	2547
BAHN	WGCNA-NERI	YBX1	Y-box binding protein 1	4904
BAHN	WGCNA-NERI	YBX3	Y-box binding protein 3	8531
BAHN	WGCNA-NERI	YTHDF1	YTH N6-methyladenosine RNA binding protein 1	54915
BAHN	WGCNA-NERI	ZC3HAV1	zinc finger CCCH-type containing, antiviral 1	56829
BAHN	WGCNA-NERI	ZDHHC3	zinc finger DHHC-type containing 3	51304
BAHN	WGCNA-NERI	ZFP36	ZFP36 ring finger protein	7538
BAHN	WGCNA-NERI	ZMPSTE24	zinc metallopeptidase STE24	10269
BAHN	WGCNA-NERI	ZNF282	zinc finger protein 282	8427
KATO	WGCNA-NERI	A2M	alpha-2-macroglobulin	2
KATO	WGCNA-NERI	ABCB1	ATP binding cassette subfamily B member 1	5243
KATO	WGCNA-NERI	ABCB11	ATP binding cassette subfamily B member 11	8647
KATO	WGCNA-NERI	ABCD4	ATP binding cassette subfamily D member 4	5826
KATO	WGCNA-NERI	ABCG2	ATP binding cassette subfamily G member 2 (Junior blood group)	9429
KATO	WGCNA-NERI	ABHD8	abhydrolase domain containing 8	79575
KATO	WGCNA-NERI	ACKR1	atypical chemokine receptor 1 (Duffy blood group)	2532
KATO	WGCNA-NERI	ACTG1	actin gamma 1	71
KATO	WGCNA-NERI	ADA	adenosine deaminase	100
KATO	WGCNA-NERI	ADAM19	ADAM metallopeptidase domain 19	8728
KATO	WGCNA-NERI	ADAM28	ADAM metallopeptidase domain 28	10863
KATO	WGCNA-NERI	ADAM30	ADAM metallopeptidase domain 30	11085
KATO	WGCNA-NERI	ADAP2	ArfGAP with dual PH domains 2	55803
KATO	WGCNA-NERI	ADGRE2	adhesion G protein-coupled receptor E2	30817
KATO	WGCNA-NERI	ADGRL1	adhesion G protein-coupled receptor L1	22859
KATO	WGCNA-NERI	ADIPOR1	adiponectin receptor 1	51094
KATO	WGCNA-NERI	ADORA3	adenosine A3 receptor	140
KATO	WGCNA-NERI	AFF4	AF4/FMR2 family member 4	27125
KATO	WGCNA-NERI	AGO1	argonaute 1, RISC catalytic component	26523
KATO	WGCNA-NERI	AIF1	allograft inflammatory factor 1	199
KATO	WGCNA-NERI	ALDH3A2	aldehyde dehydrogenase 3 family member A2	224
KATO	WGCNA-NERI	ALOX5	arachidonate 5-lipoxygenase	240
KATO	WGCNA-NERI	ALOX5AP	arachidonate 5-lipoxygenase activating protein	241
KATO	WGCNA-NERI	ANK3	ankyrin 3	288
KATO	WGCNA-NERI	ANXA7	annexin A7	310
KATO	WGCNA-NERI	AP2M1	adaptor related protein complex 2 mu 1 subunit	1173
KATO	WGCNA-NERI	APOL1	apolipoprotein L1	8542
KATO	WGCNA-NERI	APOL3	apolipoprotein L3	80833
KATO	WGCNA-NERI	ARHGAP45	Rho GTPase activating protein 45	23526
KATO	WGCNA-NERI	ARHGDIB	Rho GDP dissociation inhibitor beta	397
KATO	WGCNA-NERI	ARNT2	aryl hydrocarbon receptor nuclear translocator 2	9915
KATO	WGCNA-NERI	ARRB1	arrestin beta 1	408
KATO	WGCNA-NERI	ASS1	argininosuccinate synthase 1	445
KATO	WGCNA-NERI	AURKA	aurora kinase A	6790
KATO	WGCNA-NERI	BACE2	beta-site APP-cleaving enzyme 2	25825
KATO	WGCNA-NERI	BACH1	BTB domain and CNC homolog 1	571
KATO	WGCNA-NERI	BATF3	basic leucine zipper ATF-like transcription factor 3	55509
KATO	WGCNA-NERI	BAZ1A	bromodomain adjacent to zinc finger domain 1A	11177
KATO	WGCNA-NERI	BCL2A1	BCL2 related protein A1	597
KATO	WGCNA-NERI	BCL6	B-cell CLL/lymphoma 6	604
KATO	WGCNA-NERI	BIRC3	baculoviral IAP repeat containing 3	330
KATO	WGCNA-NERI	BLCAP	bladder cancer associated protein	10904
KATO	WGCNA-NERI	BLNK	B-cell linker	29760
KATO	WGCNA-NERI	BRAF	B-Raf proto-oncogene, serine/threonine kinase	673
KATO	WGCNA-NERI	BRAP	BRCA1 associated protein	8315
KATO	WGCNA-NERI	BRCA1	BRCA1, DNA repair associated	672
KATO	WGCNA-NERI	BST2	bone marrow stromal cell antigen 2	684
KATO	WGCNA-NERI	BTK	Bruton tyrosine kinase	695
KATO	WGCNA-NERI	C10orf10	chromosome 10 open reading frame 10	11067
KATO	WGCNA-NERI	C19orf66	chromosome 19 open reading frame 66	55337
KATO	WGCNA-NERI	C1QA	complement C1q A chain	712
KATO	WGCNA-NERI	C1QB	complement C1q B chain	713
KATO	WGCNA-NERI	C1R	complement C1r	715
KATO	WGCNA-NERI	C1S	complement C1s	716
KATO	WGCNA-NERI	C3	complement C3	718
KATO	WGCNA-NERI	C3AR1	complement C3a receptor 1	719
KATO	WGCNA-NERI	C5AR1	complement C5a receptor 1	728
KATO	WGCNA-NERI	CANX	calnexin	821
KATO	WGCNA-NERI	CASP3	caspase 3	836
KATO	WGCNA-NERI	CASP8	caspase 8	841
KATO	WGCNA-NERI	CBL	Cbl proto-oncogene	867
KATO	WGCNA-NERI	CBR3	carbonyl reductase 3	874
KATO	WGCNA-NERI	CCDC88A	coiled-coil domain containing 88A	55704
KATO	WGCNA-NERI	CCL2	C-C motif chemokine ligand 2	6347
KATO	WGCNA-NERI	CCL20	C-C motif chemokine ligand 20	6364
KATO	WGCNA-NERI	CCL4	C-C motif chemokine ligand 4	6351
KATO	WGCNA-NERI	CCL8	C-C motif chemokine ligand 8	6355
KATO	WGCNA-NERI	CCR1	C-C motif chemokine receptor 1	1230
KATO	WGCNA-NERI	CD14	CD14 molecule	929
KATO	WGCNA-NERI	CD163	CD163 molecule	9332
KATO	WGCNA-NERI	CD40	CD40 molecule	958
KATO	WGCNA-NERI	CD44	CD44 molecule (Indian blood group)	960
KATO	WGCNA-NERI	CD53	CD53 molecule	963
KATO	WGCNA-NERI	CD74	CD74 molecule	972
KATO	WGCNA-NERI	CD81	CD81 molecule	975
KATO	WGCNA-NERI	CD93	CD93 molecule	22918
KATO	WGCNA-NERI	CDC16	cell division cycle 16	8881
KATO	WGCNA-NERI	CDC42	cell division cycle 42	998
KATO	WGCNA-NERI	CDCA8	cell division cycle associated 8	55143
KATO	WGCNA-NERI	CDH1	cadherin 1	999
KATO	WGCNA-NERI	CDK12	cyclin dependent kinase 12	51755
KATO	WGCNA-NERI	CDK2	cyclin dependent kinase 2	1017
KATO	WGCNA-NERI	CDK5RAP1	CDK5 regulatory subunit associated protein 1	51654
KATO	WGCNA-NERI	CDKN1A	cyclin dependent kinase inhibitor 1A	1026
KATO	WGCNA-NERI	CDKN1B	cyclin dependent kinase inhibitor 1B	1027
KATO	WGCNA-NERI	CEBPB	CCAAT/enhancer binding protein beta	1051
KATO	WGCNA-NERI	CES2	carboxylesterase 2	8824
KATO	WGCNA-NERI	CFB	complement factor B	629
KATO	WGCNA-NERI	CH25H	cholesterol 25-hydroxylase	9023
KATO	WGCNA-NERI	CHI3L1	chitinase 3 like 1	1116
KATO	WGCNA-NERI	CHI3L2	chitinase 3 like 2	1117
KATO	WGCNA-NERI	CIRBP	cold inducible RNA binding protein	1153
KATO	WGCNA-NERI	CLASP2	cytoplasmic linker associated protein 2	23122
KATO	WGCNA-NERI	CLDN5	claudin 5	7122
KATO	WGCNA-NERI	CLEC3B	C-type lectin domain family 3 member B	7123
KATO	WGCNA-NERI	CLEC7A	C-type lectin domain family 7 member A	64581
KATO	WGCNA-NERI	CLIC1	chloride intracellular channel 1	1192
KATO	WGCNA-NERI	CLIC4	chloride intracellular channel 4	25932
KATO	WGCNA-NERI	CLTC	clathrin heavy chain	1213
KATO	WGCNA-NERI	CMC4	C-X9-C motif containing 4	100272147
KATO	WGCNA-NERI	COL4A1	collagen type IV alpha 1 chain	1282
KATO	WGCNA-NERI	COL4A2	collagen type IV alpha 2 chain	1284
KATO	WGCNA-NERI	CSF1R	colony stimulating factor 1 receptor	1436
KATO	WGCNA-NERI	CSF3	colony stimulating factor 3	1440
KATO	WGCNA-NERI	CTBP1	C-terminal binding protein 1	1487
KATO	WGCNA-NERI	CTBS	chitobiase	1486
KATO	WGCNA-NERI	CTSC	cathepsin C	1075
KATO	WGCNA-NERI	CTSF	cathepsin F	8722
KATO	WGCNA-NERI	CTSS	cathepsin S	1520
KATO	WGCNA-NERI	CUL3	cullin 3	8452
KATO	WGCNA-NERI	CUL7	cullin 7	9820
KATO	WGCNA-NERI	CX3CR1	C-X3-C motif chemokine receptor 1	1524
KATO	WGCNA-NERI	CXCL1	C-X-C motif chemokine ligand 1	2919
KATO	WGCNA-NERI	CXCL10	C-X-C motif chemokine ligand 10	3627
KATO	WGCNA-NERI	CXCL11	C-X-C motif chemokine ligand 11	6373
KATO	WGCNA-NERI	CXCL2	C-X-C motif chemokine ligand 2	2920
KATO	WGCNA-NERI	CXCL8	C-X-C motif chemokine ligand 8	3576
KATO	WGCNA-NERI	CXCL9	C-X-C motif chemokine ligand 9	4283
KATO	WGCNA-NERI	CYBA	cytochrome b-245 alpha chain	1535
KATO	WGCNA-NERI	CYBB	cytochrome b-245 beta chain	1536
KATO	WGCNA-NERI	CYFIP1	cytoplasmic FMR1 interacting protein 1	23191
KATO	WGCNA-NERI	DAB1	DAB1, reelin adaptor protein	1600
KATO	WGCNA-NERI	DAP3	death associated protein 3	7818
KATO	WGCNA-NERI	DCN	decorin	1634
KATO	WGCNA-NERI	DDX21	DExD-box helicase 21	9188
KATO	WGCNA-NERI	DDX31	DEAD-box helicase 31	64794
KATO	WGCNA-NERI	DDX58	DExD/H-box helicase 58	23586
KATO	WGCNA-NERI	DDX60	DExD/H-box helicase 60	55601
KATO	WGCNA-NERI	DIAPH2	diaphanous related formin 2	1730
KATO	WGCNA-NERI	DLD	dihydrolipoamide dehydrogenase	1738
KATO	WGCNA-NERI	DLG3	discs large MAGUK scaffold protein 3	1741
KATO	WGCNA-NERI	DNM1L	dynamin 1 like	10059
KATO	WGCNA-NERI	DPYSL3	dihydropyrimidinase like 3	1809
KATO	WGCNA-NERI	DRAM1	DNA damage regulated autophagy modulator 1	55332
KATO	WGCNA-NERI	DTNA	dystrobrevin alpha	1837
KATO	WGCNA-NERI	DUSP5	dual specificity phosphatase 5	1847
KATO	WGCNA-NERI	DYNC1H1	dynein cytoplasmic 1 heavy chain 1	1778
KATO	WGCNA-NERI	EEF2	eukaryotic translation elongation factor 2	1938
KATO	WGCNA-NERI	EIF3F	eukaryotic translation initiation factor 3 subunit F	8665
KATO	WGCNA-NERI	EIF3H	eukaryotic translation initiation factor 3 subunit H	8667
KATO	WGCNA-NERI	EIF4A1	eukaryotic translation initiation factor 4A1	1973
KATO	WGCNA-NERI	ELAVL1	ELAV like RNA binding protein 1	1994
KATO	WGCNA-NERI	ELF4	E74 like ETS transcription factor 4	2000
KATO	WGCNA-NERI	EMP2	epithelial membrane protein 2	2013
KATO	WGCNA-NERI	EPB41	erythrocyte membrane protein band 4.1	2035
KATO	WGCNA-NERI	EPB41L2	erythrocyte membrane protein band 4.1 like 2	2037
KATO	WGCNA-NERI	ERAP2	endoplasmic reticulum aminopeptidase 2	64167
KATO	WGCNA-NERI	EWSR1	EWS RNA binding protein 1	2130
KATO	WGCNA-NERI	EXO1	exonuclease 1	9156
KATO	WGCNA-NERI	FABP5	fatty acid binding protein 5	2171
KATO	WGCNA-NERI	FAM129A	family with sequence similarity 129 member A	116496
KATO	WGCNA-NERI	FAS	Fas cell surface death receptor	355
KATO	WGCNA-NERI	FBLN2	fibulin 2	2199
KATO	WGCNA-NERI	FCER1G	Fc fragment of IgE receptor Ig	2207
KATO	WGCNA-NERI	FCGR1B	Fc fragment of IgG receptor Ib	2210
KATO	WGCNA-NERI	FCGR2A	Fc fragment of IgG receptor IIa	2212
KATO	WGCNA-NERI	FCGR3B	Fc fragment of IgG receptor IIIb	2215
KATO	WGCNA-NERI	FGFR1	fibroblast growth factor receptor 1	2260
KATO	WGCNA-NERI	FKBP5	FK506 binding protein 5	2289
KATO	WGCNA-NERI	FLJ10038	uncharacterized protein FLJ10038	55056
KATO	WGCNA-NERI	FLNA	filamin A	2316
KATO	WGCNA-NERI	FPR1	formyl peptide receptor 1	2357
KATO	WGCNA-NERI	FYN	FYN proto-oncogene, Src family tyrosine kinase	2534
KATO	WGCNA-NERI	GBP1	guanylate binding protein 1	2633
KATO	WGCNA-NERI	GBP2	guanylate binding protein 2	2634
KATO	WGCNA-NERI	GCH1	GTP cyclohydrolase 1	2643
KATO	WGCNA-NERI	GEMIN7	gem nuclear organelle associated protein 7	79760
KATO	WGCNA-NERI	GIMAP4	GTPase, IMAP family member 4	55303
KATO	WGCNA-NERI	GNAI2	G protein subunit alpha i2	2771
KATO	WGCNA-NERI	GNAI3	G protein subunit alpha i3	2773
KATO	WGCNA-NERI	GNAO1	G protein subunit alpha o1	2775
KATO	WGCNA-NERI	GNAZ	G protein subunit alpha z	2781
KATO	WGCNA-NERI	GNG11	G protein subunit gamma 11	2791
KATO	WGCNA-NERI	GPER1	G protein-coupled estrogen receptor 1	2852
KATO	WGCNA-NERI	GPR65	G protein-coupled receptor 65	8477
KATO	WGCNA-NERI	GRAMD4	GRAM domain containing 4	23151
KATO	WGCNA-NERI	GVINP1	GTPase, very large interferon inducible pseudogene 1	387751
KATO	WGCNA-NERI	HACD2	3-hydroxyacyl-CoA dehydratase 2	201562
KATO	WGCNA-NERI	HAMP	hepcidin antimicrobial peptide	57817
KATO	WGCNA-NERI	HBB	hemoglobin subunit beta	3043
KATO	WGCNA-NERI	HBD	hemoglobin subunit delta	3045
KATO	WGCNA-NERI	HCK	HCK proto-oncogene, Src family tyrosine kinase	3055
KATO	WGCNA-NERI	HCLS1	hematopoietic cell-specific Lyn substrate 1	3059
KATO	WGCNA-NERI	HERC2	HECT and RLD domain containing E3 ubiquitin protein ligase 2	8924
KATO	WGCNA-NERI	HERC5	HECT and RLD domain containing E3 ubiquitin protein ligase 5	51191
KATO	WGCNA-NERI	HERC6	HECT and RLD domain containing E3 ubiquitin protein ligase family member 6	55008
KATO	WGCNA-NERI	HIGD1A	HIG1 hypoxia inducible domain family member 1A	25994
KATO	WGCNA-NERI	HILPDA	hypoxia inducible lipid droplet associated	29923
KATO	WGCNA-NERI	HLA-A	major histocompatibility complex, class I, A	3105
KATO	WGCNA-NERI	HLA-B	major histocompatibility complex, class I, B	3106
KATO	WGCNA-NERI	HLA-C	major histocompatibility complex, class I, C	3107
KATO	WGCNA-NERI	HLA-DMA	major histocompatibility complex, class II, DM alpha	3108
KATO	WGCNA-NERI	HLA-DMB	major histocompatibility complex, class II, DM beta	3109
KATO	WGCNA-NERI	HLA-DPA1	major histocompatibility complex, class II, DP alpha 1	3113
KATO	WGCNA-NERI	HLA-DPB1	major histocompatibility complex, class II, DP beta 1	3115
KATO	WGCNA-NERI	HLA-DQA1	major histocompatibility complex, class II, DQ alpha 1	3117
KATO	WGCNA-NERI	HLA-DQB1	major histocompatibility complex, class II, DQ beta 1	3119
KATO	WGCNA-NERI	HLA-DRA	major histocompatibility complex, class II, DR alpha	3122
KATO	WGCNA-NERI	HLA-E	major histocompatibility complex, class I, E	3133
KATO	WGCNA-NERI	HLA-F	major histocompatibility complex, class I, F	3134
KATO	WGCNA-NERI	HLA-G	major histocompatibility complex, class I, G	3135
KATO	WGCNA-NERI	HPCAL1	hippocalcin like 1	3241
KATO	WGCNA-NERI	HSD3B2	hydroxy-delta-5-steroid dehydrogenase, 3 beta- and steroid delta-isomerase 2	3284
KATO	WGCNA-NERI	HSP90AA1	heat shock protein 90 alpha family class A member 1	3320
KATO	WGCNA-NERI	HSPA2	heat shock protein family A (Hsp70) member 2	3306
KATO	WGCNA-NERI	HSPA4	heat shock protein family A (Hsp70) member 4	3308
KATO	WGCNA-NERI	HSPA8	heat shock protein family A (Hsp70) member 8	3312
KATO	WGCNA-NERI	HSPD1	heat shock protein family D (Hsp60) member 1	3329
KATO	WGCNA-NERI	HTT	huntingtin	3064
KATO	WGCNA-NERI	IBTK	inhibitor of Bruton tyrosine kinase	25998
KATO	WGCNA-NERI	ICAM1	intercellular adhesion molecule 1	3383
KATO	WGCNA-NERI	IER3	immediate early response 3	8870
KATO	WGCNA-NERI	IFI16	interferon gamma inducible protein 16	3428
KATO	WGCNA-NERI	IFI27	interferon alpha inducible protein 27	3429
KATO	WGCNA-NERI	IFI30	IFI30, lysosomal thiol reductase	10437
KATO	WGCNA-NERI	IFI35	interferon induced protein 35	3430
KATO	WGCNA-NERI	IFI44	interferon induced protein 44	10561
KATO	WGCNA-NERI	IFI44L	interferon induced protein 44 like	10964
KATO	WGCNA-NERI	IFIH1	interferon induced with helicase C domain 1	64135
KATO	WGCNA-NERI	IFIT2	interferon induced protein with tetratricopeptide repeats 2	3433
KATO	WGCNA-NERI	IFIT3	interferon induced protein with tetratricopeptide repeats 3	3437
KATO	WGCNA-NERI	IFITM1	interferon induced transmembrane protein 1	8519
KATO	WGCNA-NERI	IFITM2	interferon induced transmembrane protein 2	10581
KATO	WGCNA-NERI	IFITM3	interferon induced transmembrane protein 3	10410
KATO	WGCNA-NERI	IGFBP3	insulin like growth factor binding protein 3	3486
KATO	WGCNA-NERI	IGFBP5	insulin like growth factor binding protein 5	3488
KATO	WGCNA-NERI	IGFLR1	IGF like family receptor 1	79713
KATO	WGCNA-NERI	IL13RA1	interleukin 13 receptor subunit alpha 1	3597
KATO	WGCNA-NERI	IL13RA2	interleukin 13 receptor subunit alpha 2	3598
KATO	WGCNA-NERI	IL15RA	interleukin 15 receptor subunit alpha	3601
KATO	WGCNA-NERI	IL18R1	interleukin 18 receptor 1	8809
KATO	WGCNA-NERI	IL1B	interleukin 1 beta	3553
KATO	WGCNA-NERI	IL1RL1	interleukin 1 receptor like 1	9173
KATO	WGCNA-NERI	IL32	interleukin 32	9235
KATO	WGCNA-NERI	IL4R	interleukin 4 receptor	3566
KATO	WGCNA-NERI	IL6	interleukin 6	3569
KATO	WGCNA-NERI	ILVBL	ilvB acetolactate synthase like	10994
KATO	WGCNA-NERI	INPP5D	inositol polyphosphate-5-phosphatase D	3635
KATO	WGCNA-NERI	INSL5	insulin like 5	10022
KATO	WGCNA-NERI	INSM1	INSM transcriptional repressor 1	3642
KATO	WGCNA-NERI	INTS1	integrator complex subunit 1	26173
KATO	WGCNA-NERI	INTS7	integrator complex subunit 7	25896
KATO	WGCNA-NERI	IRAK1	interleukin 1 receptor associated kinase 1	3654
KATO	WGCNA-NERI	IRF1	interferon regulatory factor 1	3659
KATO	WGCNA-NERI	IRF7	interferon regulatory factor 7	3665
KATO	WGCNA-NERI	IRF8	interferon regulatory factor 8	3394
KATO	WGCNA-NERI	IRF9	interferon regulatory factor 9	10379
KATO	WGCNA-NERI	ISG15	ISG15 ubiquitin-like modifier	9636
KATO	WGCNA-NERI	ISG20	interferon stimulated exonuclease gene 20	3669
KATO	WGCNA-NERI	ITGAM	integrin subunit alpha M	3684
KATO	WGCNA-NERI	ITGB2	integrin subunit beta 2	3689
KATO	WGCNA-NERI	ITIH5	inter-alpha-trypsin inhibitor heavy chain family member 5	80760
KATO	WGCNA-NERI	ITM2A	integral membrane protein 2A	9452
KATO	WGCNA-NERI	JAK2	Janus kinase 2	3717
KATO	WGCNA-NERI	KANK2	KN motif and ankyrin repeat domains 2	25959
KATO	WGCNA-NERI	KCNA4	potassium voltage-gated channel subfamily A member 4	3739
KATO	WGCNA-NERI	KCNE4	potassium voltage-gated channel subfamily E regulatory subunit 4	23704
KATO	WGCNA-NERI	KCTD12	potassium channel tetramerization domain containing 12	115207
KATO	WGCNA-NERI	KDM1A	lysine demethylase 1A	23028
KATO	WGCNA-NERI	KDM5B	lysine demethylase 5B	10765
KATO	WGCNA-NERI	KRT18	keratin 18	3875
KATO	WGCNA-NERI	KRTAP5-9	keratin associated protein 5-9	3846
KATO	WGCNA-NERI	KYNU	kynureninase	8942
KATO	WGCNA-NERI	LAIR1	leukocyte associated immunoglobulin like receptor 1	3903
KATO	WGCNA-NERI	LAP3	leucine aminopeptidase 3	51056
KATO	WGCNA-NERI	LAPTM5	lysosomal protein transmembrane 5	7805
KATO	WGCNA-NERI	LAT2	linker for activation of T-cells family member 2	7462
KATO	WGCNA-NERI	LCP2	lymphocyte cytosolic protein 2	3937
KATO	WGCNA-NERI	LEMD3	LEM domain containing 3	23592
KATO	WGCNA-NERI	LGALS9	galectin 9	3965
KATO	WGCNA-NERI	LHFPL2	lipoma HMGIC fusion partner-like 2	10184
KATO	WGCNA-NERI	LIMK2	LIM domain kinase 2	3985
KATO	WGCNA-NERI	LIMS2	LIM zinc finger domain containing 2	55679
KATO	WGCNA-NERI	LIPG	lipase G, endothelial type	9388
KATO	WGCNA-NERI	LITAF	lipopolysaccharide induced TNF factor	9516
KATO	WGCNA-NERI	LMNA	lamin A/C	4000
KATO	WGCNA-NERI	LPAR6	lysophosphatidic acid receptor 6	10161
KATO	WGCNA-NERI	LRP8	LDL receptor related protein 8	7804
KATO	WGCNA-NERI	LST1	leukocyte specific transcript 1	7940
KATO	WGCNA-NERI	LTBR	lymphotoxin beta receptor	4055
KATO	WGCNA-NERI	LUM	lumican	4060
KATO	WGCNA-NERI	LY75	lymphocyte antigen 75	4065
KATO	WGCNA-NERI	LY96	lymphocyte antigen 96	23643
KATO	WGCNA-NERI	LYN	LYN proto-oncogene, Src family tyrosine kinase	4067
KATO	WGCNA-NERI	MACF1	microtubule-actin crosslinking factor 1	23499
KATO	WGCNA-NERI	MAFB	MAF bZIP transcription factor B	9935
KATO	WGCNA-NERI	MAPK3	mitogen-activated protein kinase 3	5595
KATO	WGCNA-NERI	MAPK6	mitogen-activated protein kinase 6	5597
KATO	WGCNA-NERI	MAPK8	mitogen-activated protein kinase 8	5599
KATO	WGCNA-NERI	MAPK8IP2	mitogen-activated protein kinase 8 interacting protein 2	23542
KATO	WGCNA-NERI	MCC	mutated in colorectal cancers	4163
KATO	WGCNA-NERI	MCM2	minichromosome maintenance complex component 2	4171
KATO	WGCNA-NERI	MCUB	mitochondrial calcium uniporter dominant negative beta subunit	55013
KATO	WGCNA-NERI	MED24	mediator complex subunit 24	9862
KATO	WGCNA-NERI	MEFV	MEFV, pyrin innate immunity regulator	4210
KATO	WGCNA-NERI	MIS12	MIS12, kinetochore complex component	79003
KATO	WGCNA-NERI	MLH1	mutL homolog 1	4292
KATO	WGCNA-NERI	MNDA	myeloid cell nuclear differentiation antigen	4332
KATO	WGCNA-NERI	MOB1A	MOB kinase activator 1A	55233
KATO	WGCNA-NERI	MPDZ	multiple PDZ domain crumbs cell polarity complex component	8777
KATO	WGCNA-NERI	MTCH1	mitochondrial carrier 1	23787
KATO	WGCNA-NERI	MTHFD2	methylenetetrahydrofolate dehydrogenase (NADP+ dependent) 2, methenyltetrahydrofolate cyclohydrolase	10797
KATO	WGCNA-NERI	MTNR1B	melatonin receptor 1B	4544
KATO	WGCNA-NERI	MVP	major vault protein	9961
KATO	WGCNA-NERI	MX1	MX dynamin like GTPase 1	4599
KATO	WGCNA-NERI	MX2	MX dynamin like GTPase 2	4600
KATO	WGCNA-NERI	MYC	v-myc avian myelocytomatosis viral oncogene homolog	4609
KATO	WGCNA-NERI	MYD88	myeloid differentiation primary response 88	4615
KATO	WGCNA-NERI	MYO19	myosin XIX	80179
KATO	WGCNA-NERI	MYOF	myoferlin	26509
KATO	WGCNA-NERI	NAGA	alpha-N-acetylgalactosaminidase	4668
KATO	WGCNA-NERI	NAMPT	nicotinamide phosphoribosyltransferase	10135
KATO	WGCNA-NERI	NAP1L1	nucleosome assembly protein 1 like 1	4673
KATO	WGCNA-NERI	NAT6	N-acetyltransferase 6	24142
KATO	WGCNA-NERI	NAT8B	N-acetyltransferase 8B (putative, gene/pseudogene)	51471
KATO	WGCNA-NERI	NBR1	NBR1, autophagy cargo receptor	4077
KATO	WGCNA-NERI	NCAM1	neural cell adhesion molecule 1	4684
KATO	WGCNA-NERI	NCF1C	neutrophil cytosolic factor 1C pseudogene	654817
KATO	WGCNA-NERI	NCF2	neutrophil cytosolic factor 2	4688
KATO	WGCNA-NERI	NCOR1	nuclear receptor corepressor 1	9611
KATO	WGCNA-NERI	NDFIP1	Nedd4 family interacting protein 1	80762
KATO	WGCNA-NERI	NEDD4	neural precursor cell expressed, developmentally down-regulated 4, E3 ubiquitin protein ligase	4734
KATO	WGCNA-NERI	NETO2	neuropilin and tolloid like 2	81831
KATO	WGCNA-NERI	NFATC1	nuclear factor of activated T-cells 1	4772
KATO	WGCNA-NERI	NFATC2IP	nuclear factor of activated T-cells 2 interacting protein	84901
KATO	WGCNA-NERI	NFKB1	nuclear factor kappa B subunit 1	4790
KATO	WGCNA-NERI	NFKBIA	NFKB inhibitor alpha	4792
KATO	WGCNA-NERI	NGFR	nerve growth factor receptor	4804
KATO	WGCNA-NERI	NMI	N-myc and STAT interactor	9111
KATO	WGCNA-NERI	NNMT	nicotinamide N-methyltransferase	4837
KATO	WGCNA-NERI	NOD2	nucleotide binding oligomerization domain containing 2	64127
KATO	WGCNA-NERI	NOX5	NADPH oxidase 5	79400
KATO	WGCNA-NERI	NR4A1	nuclear receptor subfamily 4 group A member 1	3164
KATO	WGCNA-NERI	NSDHL	NAD(P) dependent steroid dehydrogenase-like	50814
KATO	WGCNA-NERI	NSF	N-ethylmaleimide sensitive factor, vesicle fusing ATPase	4905
KATO	WGCNA-NERI	NTM	neurotrimin	50863
KATO	WGCNA-NERI	NTRK3	neurotrophic receptor tyrosine kinase 3	4916
KATO	WGCNA-NERI	NUAK1	NUAK family kinase 1	9891
KATO	WGCNA-NERI	NUFIP1	NUFIP1, FMR1 interacting protein 1	26747
KATO	WGCNA-NERI	NUPR1	nuclear protein 1, transcriptional regulator	26471
KATO	WGCNA-NERI	OAS1	2'-5'-oligoadenylate synthetase 1	4938
KATO	WGCNA-NERI	OAS3	2'-5'-oligoadenylate synthetase 3	4940
KATO	WGCNA-NERI	OASL	2'-5'-oligoadenylate synthetase like	8638
KATO	WGCNA-NERI	OCLN	occludin	100506658
KATO	WGCNA-NERI	OLFML3	olfactomedin like 3	56944
KATO	WGCNA-NERI	OS9	OS9, endoplasmic reticulum lectin	10956
KATO	WGCNA-NERI	OTUB1	OTU deubiquitinase, ubiquitin aldehyde binding 1	55611
KATO	WGCNA-NERI	OXTR	oxytocin receptor	5021
KATO	WGCNA-NERI	P2RY13	purinergic receptor P2Y13	53829
KATO	WGCNA-NERI	PALMD	palmdelphin	54873
KATO	WGCNA-NERI	PARP12	poly(ADP-ribose) polymerase family member 12	64761
KATO	WGCNA-NERI	PCMT1	protein-L-isoaspartate (D-aspartate) O-methyltransferase	5110
KATO	WGCNA-NERI	PCOLCE2	procollagen C-endopeptidase enhancer 2	26577
KATO	WGCNA-NERI	PDHB	pyruvate dehydrogenase (lipoamide) beta	5162
KATO	WGCNA-NERI	PDLIM1	PDZ and LIM domain 1	9124
KATO	WGCNA-NERI	PDPN	podoplanin	10630
KATO	WGCNA-NERI	PECAM1	platelet and endothelial cell adhesion molecule 1	5175
KATO	WGCNA-NERI	PIAS2	protein inhibitor of activated STAT 2	9063
KATO	WGCNA-NERI	PIM1	Pim-1 proto-oncogene, serine/threonine kinase	5292
KATO	WGCNA-NERI	PIN1	peptidylprolyl cis/trans isomerase, NIMA-interacting 1	5300
KATO	WGCNA-NERI	PLA1A	phospholipase A1 member A	51365
KATO	WGCNA-NERI	PLA2G7	phospholipase A2 group VII	7941
KATO	WGCNA-NERI	PLBD1	phospholipase B domain containing 1	79887
KATO	WGCNA-NERI	PLCH1	phospholipase C eta 1	23007
KATO	WGCNA-NERI	PLEK	pleckstrin	5341
KATO	WGCNA-NERI	PLK1	polo like kinase 1	5347
KATO	WGCNA-NERI	PLS1	plastin 1	5357
KATO	WGCNA-NERI	PLSCR1	phospholipid scramblase 1	5359
KATO	WGCNA-NERI	PNP	purine nucleoside phosphorylase	4860
KATO	WGCNA-NERI	PPOX	protoporphyrinogen oxidase	5498
KATO	WGCNA-NERI	PPP1R1A	protein phosphatase 1 regulatory inhibitor subunit 1A	5502
KATO	WGCNA-NERI	PPP3CB	protein phosphatase 3 catalytic subunit beta	5532
KATO	WGCNA-NERI	PPP5C	protein phosphatase 5 catalytic subunit	5536
KATO	WGCNA-NERI	PRKAB2	protein kinase AMP-activated non-catalytic subunit beta 2	5565
KATO	WGCNA-NERI	PRKACA	protein kinase cAMP-activated catalytic subunit alpha	5566
KATO	WGCNA-NERI	PRKCA	protein kinase C alpha	5578
KATO	WGCNA-NERI	PRKCZ	protein kinase C zeta	5590
KATO	WGCNA-NERI	PRNP	prion protein	5621
KATO	WGCNA-NERI	PROCR	protein C receptor	10544
KATO	WGCNA-NERI	PRPF31	pre-mRNA processing factor 31	26121
KATO	WGCNA-NERI	PRPF40A	pre-mRNA processing factor 40 homolog A	55660
KATO	WGCNA-NERI	PRRX1	paired related homeobox 1	5396
KATO	WGCNA-NERI	PSEN1	presenilin 1	5663
KATO	WGCNA-NERI	PSMA6	proteasome subunit alpha 6	5687
KATO	WGCNA-NERI	PSMB8	proteasome subunit beta 8	5696
KATO	WGCNA-NERI	PSMB9	proteasome subunit beta 9	5698
KATO	WGCNA-NERI	PSME1	proteasome activator subunit 1	5720
KATO	WGCNA-NERI	PSME2	proteasome activator subunit 2	5721
KATO	WGCNA-NERI	PSTPIP2	proline-serine-threonine phosphatase interacting protein 2	9050
KATO	WGCNA-NERI	PTEN	phosphatase and tensin homolog	5728
KATO	WGCNA-NERI	PTPN1	protein tyrosine phosphatase, non-receptor type 1	5770
KATO	WGCNA-NERI	PTPN11	protein tyrosine phosphatase, non-receptor type 11	5781
KATO	WGCNA-NERI	PTPN6	protein tyrosine phosphatase, non-receptor type 6	5777
KATO	WGCNA-NERI	PTPRB	protein tyrosine phosphatase, receptor type B	5787
KATO	WGCNA-NERI	PTPRC	protein tyrosine phosphatase, receptor type C	5788
KATO	WGCNA-NERI	PTPRG	protein tyrosine phosphatase, receptor type G	5793
KATO	WGCNA-NERI	PTPRJ	protein tyrosine phosphatase, receptor type J	5795
KATO	WGCNA-NERI	PTPRS	protein tyrosine phosphatase, receptor type S	5802
KATO	WGCNA-NERI	PTRH2	peptidyl-tRNA hydrolase 2	51651
KATO	WGCNA-NERI	PTX3	pentraxin 3	5806
KATO	WGCNA-NERI	PUM3	pumilio RNA binding family member 3	9933
KATO	WGCNA-NERI	PYCARD	PYD and CARD domain containing	29108
KATO	WGCNA-NERI	RAB14	RAB14, member RAS oncogene family	51552
KATO	WGCNA-NERI	RAB20	RAB20, member RAS oncogene family	55647
KATO	WGCNA-NERI	RAB27A	RAB27A, member RAS oncogene family	5873
KATO	WGCNA-NERI	RAB2A	RAB2A, member RAS oncogene family	5862
KATO	WGCNA-NERI	RAB5A	RAB5A, member RAS oncogene family	5868
KATO	WGCNA-NERI	RANBP9	RAN binding protein 9	10048
KATO	WGCNA-NERI	RARRES3	retinoic acid receptor responder 3	5920
KATO	WGCNA-NERI	RASSF1	Ras association domain family member 1	11186
KATO	WGCNA-NERI	RB1	RB transcriptional corepressor 1	5925
KATO	WGCNA-NERI	RCN1	reticulocalbin 1	5954
KATO	WGCNA-NERI	RFWD3	ring finger and WD repeat domain 3	55159
KATO	WGCNA-NERI	RGS1	regulator of G-protein signaling 1	5996
KATO	WGCNA-NERI	RGS10	regulator of G-protein signaling 10	6001
KATO	WGCNA-NERI	RGS16	regulator of G-protein signaling 16	6004
KATO	WGCNA-NERI	RGS2	regulator of G-protein signaling 2	5997
KATO	WGCNA-NERI	RHBDF2	rhomboid 5 homolog 2	79651
KATO	WGCNA-NERI	RHOBTB3	Rho related BTB domain containing 3	22836
KATO	WGCNA-NERI	RIPK1	receptor interacting serine/threonine kinase 1	8737
KATO	WGCNA-NERI	RIPK2	receptor interacting serine/threonine kinase 2	8767
KATO	WGCNA-NERI	RNASE6	ribonuclease A family member k6	6039
KATO	WGCNA-NERI	RNASET2	ribonuclease T2	8635
KATO	WGCNA-NERI	RND3	Rho family GTPase 3	390
KATO	WGCNA-NERI	RNF130	ring finger protein 130	55819
KATO	WGCNA-NERI	RP2	retinitis pigmentosa 2 (X-linked recessive)	6102
KATO	WGCNA-NERI	RPA3	replication protein A3	6119
KATO	WGCNA-NERI	RPAP2	RNA polymerase II associated protein 2	79871
KATO	WGCNA-NERI	RPL11	ribosomal protein L11	6135
KATO	WGCNA-NERI	RPL14	ribosomal protein L14	9045
KATO	WGCNA-NERI	RPL26	ribosomal protein L26	6154
KATO	WGCNA-NERI	RPLP0	ribosomal protein lateral stalk subunit P0	6175
KATO	WGCNA-NERI	RPS8	ribosomal protein S8	6202
KATO	WGCNA-NERI	RSAD2	radical S-adenosyl methionine domain containing 2	91543
KATO	WGCNA-NERI	RTP4	receptor transporter protein 4	64108
KATO	WGCNA-NERI	S100A11	S100 calcium binding protein A11	6282
KATO	WGCNA-NERI	S100A8	S100 calcium binding protein A8	6279
KATO	WGCNA-NERI	S100A9	S100 calcium binding protein A9	6280
KATO	WGCNA-NERI	SAMD9	sterile alpha motif domain containing 9	54809
KATO	WGCNA-NERI	SAMHD1	SAM and HD domain containing deoxynucleoside triphosphate triphosphohydrolase 1	25939
KATO	WGCNA-NERI	SAMSN1	SAM domain, SH3 domain and nuclear localization signals 1	64092
KATO	WGCNA-NERI	SCCPDH	saccharopine dehydrogenase (putative)	51097
KATO	WGCNA-NERI	SCGB1D1	secretoglobin family 1D member 1	10648
KATO	WGCNA-NERI	SELE	selectin E	6401
KATO	WGCNA-NERI	SELL	selectin L	6402
KATO	WGCNA-NERI	SEMA3G	semaphorin 3G	56920
KATO	WGCNA-NERI	SEPT6	septin 6	23157
KATO	WGCNA-NERI	SERPINA1	serpin family A member 1	5265
KATO	WGCNA-NERI	SERPINA3	serpin family A member 3	12
KATO	WGCNA-NERI	SERPINB1	serpin family B member 1	1992
KATO	WGCNA-NERI	SERPING1	serpin family G member 1	710
KATO	WGCNA-NERI	SERPINH1	serpin family H member 1	871
KATO	WGCNA-NERI	SFN	stratifin	2810
KATO	WGCNA-NERI	SFXN3	sideroflexin 3	81855
KATO	WGCNA-NERI	SH3GLB1	SH3 domain containing GRB2 like endophilin B1	51100
KATO	WGCNA-NERI	SHC1	SHC adaptor protein 1	6464
KATO	WGCNA-NERI	SIK3	SIK family kinase 3	23387
KATO	WGCNA-NERI	SLAMF8	SLAM family member 8	56833
KATO	WGCNA-NERI	SLC11A1	solute carrier family 11 member 1	6556
KATO	WGCNA-NERI	SLC15A3	solute carrier family 15 member 3	51296
KATO	WGCNA-NERI	SLC16A3	solute carrier family 16 member 3	9123
KATO	WGCNA-NERI	SLC2A5	solute carrier family 2 member 5	6518
KATO	WGCNA-NERI	SLC39A14	solute carrier family 39 member 14	23516
KATO	WGCNA-NERI	SLC7A7	solute carrier family 7 member 7	9056
KATO	WGCNA-NERI	SLCO4A1	solute carrier organic anion transporter family member 4A1	28231
KATO	WGCNA-NERI	SMCO4	single-pass membrane protein with coiled-coil domains 4	56935
KATO	WGCNA-NERI	SMURF2	SMAD specific E3 ubiquitin protein ligase 2	64750
KATO	WGCNA-NERI	SOAT1	sterol O-acyltransferase 1	6646
KATO	WGCNA-NERI	SOCS1	suppressor of cytokine signaling 1	8651
KATO	WGCNA-NERI	SOD2	superoxide dismutase 2	6648
KATO	WGCNA-NERI	SOX18	SRY-box 18	54345
KATO	WGCNA-NERI	SOX2	SRY-box 2	6657
KATO	WGCNA-NERI	SP1	Sp1 transcription factor	6667
KATO	WGCNA-NERI	SP110	SP110 nuclear body protein	3431
KATO	WGCNA-NERI	SPARCL1	SPARC like 1	8404
KATO	WGCNA-NERI	SPTAN1	spectrin alpha, non-erythrocytic 1	6709
KATO	WGCNA-NERI	SPTBN1	spectrin beta, non-erythrocytic 1	6711
KATO	WGCNA-NERI	SPTLC2	serine palmitoyltransferase long chain base subunit 2	9517
KATO	WGCNA-NERI	SQRDL	sulfide quinone reductase-like (yeast)	58472
KATO	WGCNA-NERI	SRC	SRC proto-oncogene, non-receptor tyrosine kinase	6714
KATO	WGCNA-NERI	SRGN	serglycin	5552
KATO	WGCNA-NERI	SRPK2	SRSF protein kinase 2	6733
KATO	WGCNA-NERI	SRPRB	SRP receptor beta subunit	58477
KATO	WGCNA-NERI	ST8SIA5	ST8 alpha-N-acetyl-neuraminide alpha-2,8-sialyltransferase 5	29906
KATO	WGCNA-NERI	STAB1	stabilin 1	23166
KATO	WGCNA-NERI	STAG3L4	stromal antigen 3-like 4 (pseudogene)	64940
KATO	WGCNA-NERI	STAT1	signal transducer and activator of transcription 1	6772
KATO	WGCNA-NERI	STAT3	signal transducer and activator of transcription 3	6774
KATO	WGCNA-NERI	STUB1	STIP1 homology and U-box containing protein 1	10273
KATO	WGCNA-NERI	SYCP2	synaptonemal complex protein 2	10388
KATO	WGCNA-NERI	SYN3	synapsin III	8224
KATO	WGCNA-NERI	TAGLN2	transgelin 2	8407
KATO	WGCNA-NERI	TAP1	transporter 1, ATP binding cassette subfamily B member	6890
KATO	WGCNA-NERI	TAP2	transporter 2, ATP binding cassette subfamily B member	6891
KATO	WGCNA-NERI	TAZ	tafazzin	6901
KATO	WGCNA-NERI	TCL1B	T-cell leukemia/lymphoma 1B	9623
KATO	WGCNA-NERI	TEAD4	TEA domain transcription factor 4	7004
KATO	WGCNA-NERI	TFRC	transferrin receptor	7037
KATO	WGCNA-NERI	TGFB1	transforming growth factor beta 1	7040
KATO	WGCNA-NERI	TGFBR1	transforming growth factor beta receptor 1	7046
KATO	WGCNA-NERI	THAP7	THAP domain containing 7	80764
KATO	WGCNA-NERI	TIE1	tyrosine kinase with immunoglobulin like and EGF like domains 1	7075
KATO	WGCNA-NERI	TIGD6	tigger transposable element derived 6	81789
KATO	WGCNA-NERI	TIMP1	TIMP metallopeptidase inhibitor 1	7076
KATO	WGCNA-NERI	TLR2	toll like receptor 2	7097
KATO	WGCNA-NERI	TLR3	toll like receptor 3	7098
KATO	WGCNA-NERI	TMEM204	transmembrane protein 204	79652
KATO	WGCNA-NERI	TMEM223	transmembrane protein 223	79064
KATO	WGCNA-NERI	TMEM43	transmembrane protein 43	79188
KATO	WGCNA-NERI	TNF	tumor necrosis factor	7124
KATO	WGCNA-NERI	TNFAIP3	TNF alpha induced protein 3	7128
KATO	WGCNA-NERI	TNFAIP6	TNF alpha induced protein 6	7130
KATO	WGCNA-NERI	TNFRSF11B	TNF receptor superfamily member 11b	4982
KATO	WGCNA-NERI	TNFSF10	tumor necrosis factor superfamily member 10	8743
KATO	WGCNA-NERI	TNKS	tankyrase	8658
KATO	WGCNA-NERI	TOP2B	topoisomerase (DNA) II beta	7155
KATO	WGCNA-NERI	TPST1	tyrosylprotein sulfotransferase 1	8460
KATO	WGCNA-NERI	TRAF2	TNF receptor associated factor 2	7186
KATO	WGCNA-NERI	TRAF6	TNF receptor associated factor 6	7189
KATO	WGCNA-NERI	TRIM21	tripartite motif containing 21	6737
KATO	WGCNA-NERI	TRIM22	tripartite motif containing 22	10346
KATO	WGCNA-NERI	TRIM32	tripartite motif containing 32	22954
KATO	WGCNA-NERI	TRIM5	tripartite motif containing 5	85363
KATO	WGCNA-NERI	TRIP12	thyroid hormone receptor interactor 12	9320
KATO	WGCNA-NERI	TRIP13	thyroid hormone receptor interactor 13	9319
KATO	WGCNA-NERI	TRRAP	transformation/transcription domain associated protein	8295
KATO	WGCNA-NERI	TUBB6	tubulin beta 6 class V	84617
KATO	WGCNA-NERI	TUBG1	tubulin gamma 1	7283
KATO	WGCNA-NERI	TXNDC9	thioredoxin domain containing 9	10190
KATO	WGCNA-NERI	TYMP	thymidine phosphorylase	1890
KATO	WGCNA-NERI	TYROBP	TYRO protein tyrosine kinase binding protein	7305
KATO	WGCNA-NERI	U2AF2	U2 small nuclear RNA auxiliary factor 2	11338
KATO	WGCNA-NERI	UBE2L6	ubiquitin conjugating enzyme E2 L6	9246
KATO	WGCNA-NERI	UBE2N	ubiquitin conjugating enzyme E2 N	7334
KATO	WGCNA-NERI	UCP2	uncoupling protein 2	7351
KATO	WGCNA-NERI	USP18	ubiquitin specific peptidase 18	11274
KATO	WGCNA-NERI	USP4	ubiquitin specific peptidase 4	7375
KATO	WGCNA-NERI	USP6NL	USP6 N-terminal like	9712
KATO	WGCNA-NERI	VAMP5	vesicle associated membrane protein 5	10791
KATO	WGCNA-NERI	VAMP8	vesicle associated membrane protein 8	8673
KATO	WGCNA-NERI	VCAM1	vascular cell adhesion molecule 1	7412
KATO	WGCNA-NERI	VCP	valosin containing protein	7415
KATO	WGCNA-NERI	VIM	vimentin	7431
KATO	WGCNA-NERI	VSIG4	V-set and immunoglobulin domain containing 4	11326
KATO	WGCNA-NERI	VWA5A	von Willebrand factor A domain containing 5A	4013
KATO	WGCNA-NERI	VWF	von Willebrand factor	7450
KATO	WGCNA-NERI	WARS	tryptophanyl-tRNA synthetase	7453
KATO	WGCNA-NERI	WWOX	WW domain containing oxidoreductase	51741
KATO	WGCNA-NERI	XAF1	XIAP associated factor 1	54739
KATO	WGCNA-NERI	XRCC2	X-ray repair cross complementing 2	7516
KATO	WGCNA-NERI	YBX1	Y-box binding protein 1	4904
KATO	WGCNA-NERI	YBX3	Y-box binding protein 3	8531
KATO	WGCNA-NERI	YWHAB	tyrosine 3-monooxygenase/tryptophan 5-monooxygenase activation protein beta	7529
KATO	WGCNA-NERI	YY1AP1	YY1 associated protein 1	55249
KATO	WGCNA-NERI	ZC3HAV1	zinc finger CCCH-type containing, antiviral 1	56829
KATO	WGCNA-NERI	ZDHHC17	zinc finger DHHC-type containing 17	23390
KATO	WGCNA-NERI	ZFP36	ZFP36 ring finger protein	7538
[truncated: 4 more rows]
