# Supplementary material for: Assessment of complementarity of WGCNA and NERI results for identification of modules associated to schizophrenia spectrum disorders
Source: PLoS One. 2019 Jan 15;14(1):e0210431. doi: 10.1371/journal.pone.0210431 (PMC6333352; doi:10.1371/journal.pone.0210431)
Supplement: S4 Table — (XLSX) [file pone.0210431.s011.xlsx]

## Sheet: neri_delta_score_bahn-kato
Table 4_supplementary. Complete list of NERI Delta' score obtained by BAHN and KATO expression data.
Ranking: (DB=KATO,EPSILON=05,X_ini=5.00)
Rank	GENE	Control	Disease	X	Y	Yf	SCORE
1	HSPA2	133.353	10.1501	143.503	-0.858537	0.281143	3.05374
2	CUL3	95.4724	400.142	495.614	0.614731	0.207022	2.9694
3	STUB1	173.943	23.0869	197.03	-0.765651	0.259976	2.94508
4	TRAF6	7.11121	65.0655	72.1767	0.80295	0.333137	2.41027
5	HSD3B2	2.38049	41.8559	44.2364	0.892374	0.375944	2.37369
6	GNAI3	40.3896	4.11928	44.5089	-0.814901	0.375374	2.1709
7	TGFBR1	5.02751	44.0347	49.0622	0.795056	0.366454	2.16959
8	MIS12	29.425	1.74253	31.1676	-0.888183	0.409896	2.16685
9	ADIPOR1	22.0859	0.442019	22.5279	-0.960758	0.444104	2.16336
10	FGFR1	4.83599	42.5836	47.4196	0.796034	0.369548	2.15407
11	DDX31	5.93111	45.4665	51.3976	0.769207	0.36227	2.1233
12	LEMD3	2.61371	31.7185	34.3322	0.84774	0.400224	2.11817
13	OS9	28.928	2.40496	31.333	-0.84649	0.40936	2.06784
14	ARRB1	58.6715	10.5594	69.2309	-0.694951	0.336583	2.06472
15	GEMIN7	0.864991	20.5585	21.4235	0.919248	0.44965	2.04436
16	USP6NL	22.6761	1.32702	24.0031	-0.88943	0.437202	2.03437
17	FLNA	131.072	327.526	458.598	0.428379	0.211028	2.02996
18	PLK1	12.4213	62.1478	74.5691	0.66685	0.330466	2.01791
19	EEF2	6.85557	43.3023	50.1579	0.726641	0.364461	1.99374
20	BRAP	32.119	3.98705	36.106	-0.779148	0.395276	1.97115
21	ZNF556	28.2745	3.39453	31.6691	-0.785625	0.408283	1.92422
22	SIK3	18.4428	1.17334	19.6161	-0.88037	0.459543	1.91575
23	SPTLC2	15.4702	0.642652	16.1129	-0.920231	0.482417	1.90754
24	RHOBTB3	35.7197	5.95576	41.6755	-0.714184	0.38152	1.87194
25	CDCA8	23.457	82.423	105.88	0.556913	0.303062	1.83762
26	HERC2	4.2668	28.5813	32.8481	0.74021	0.404614	1.82942
27	RASSF1	40.6994	8.4896	49.189	-0.654817	0.36622	1.78804
28	MCM2	18.4964	1.90983	20.4062	-0.812819	0.455084	1.78609
29	AURKA	19.1486	68.8225	87.9711	0.564662	0.317251	1.77986
30	NCOR1	35.8329	7.01033	42.8433	-0.672745	0.378926	1.7754
31	SP1	10.4311	45.5268	55.9579	0.62718	0.354745	1.76797
32	OCLN	9.79494	43.2924	53.0873	0.630988	0.359388	1.75573
33	SFN	38.5778	8.31501	46.8929	-0.645361	0.370569	1.74154
34	TMEM223	81.3179	25.3309	106.649	-0.524965	0.302522	1.7353
35	HSPA8	218.498	432.098	650.596	0.328315	0.19357	1.69611
36	PTPN11	33.3992	7.0406	40.4398	-0.651799	0.384366	1.69577
37	RAB2A	58.8216	16.7982	75.6198	-0.55572	0.329326	1.68745
38	NCAM1	63.804	18.9123	82.7163	-0.542719	0.322112	1.68488
39	TRIP12	22.7242	72.5742	95.2984	0.523094	0.311045	1.68173
40	PTPN1	13.819	50.7602	64.5792	0.572029	0.342413	1.67058
41	SRC	47.2299	123.585	170.815	0.447006	0.269305	1.65985
42	EXO1	1.79214	15.1977	16.9899	0.789035	0.476145	1.65713
43	PRKCA	23.9326	74.0881	98.0207	0.511682	0.308889	1.65652
44	SOX2	8.36205	0.360685	8.72273	-0.9173	0.561347	1.63411
45	PTPRJ	0.757472	10.3584	11.1159	0.863714	0.528728	1.63357
46	ZMPSTE24	1.34339	12.9099	14.2533	0.811498	0.497248	1.63198
47	EPB41L2	22.0133	3.89843	25.9117	-0.6991	0.42902	1.62953
48	PTEN	29.8268	6.61605	36.4428	-0.636908	0.394371	1.615
49	HSPA4	13.751	1.77416	15.5251	-0.771447	0.486863	1.58453
50	MACF1	7.31668	0.339661	7.65634	-0.911273	0.579715	1.57193
51	CANX	505.752	280.535	786.287	-0.286432	0.184724	1.55059
52	MYO19	22.7779	66.5499	89.3277	0.490016	0.316054	1.55042
53	EWSR1	23.8123	5.12932	28.9416	-0.64554	0.417464	1.54634
54	U2AF2	0.595546	8.1049	8.70044	0.8631	0.561702	1.53658
55	MPDZ	17.2936	3.05692	20.3505	-0.699573	0.455391	1.5362
56	TAZ	5.82626	25.549	31.3753	0.628608	0.409224	1.5361
57	ADAM30	0.125882	5.59124	5.71712	0.955963	0.623067	1.53429
58	WWOX	29.1497	7.2183	36.368	-0.603042	0.394571	1.52835
59	PTPRB	5.37878	0.112949	5.49173	-0.958866	0.629286	1.52374
60	UBE2N	38.731	11.0826	49.8136	-0.555036	0.365081	1.52031
61	RPL11	21.7063	62.8881	84.5944	0.486814	0.320332	1.51972
62	LPHN1	7.21969	0.461328	7.68102	-0.879879	0.579255	1.51898
63	ADA	18.4393	3.68327	22.1226	-0.667012	0.446099	1.49521
64	NAP1L1	0.280873	5.8997	6.18057	0.909111	0.61119	1.48744
65	LMNA	1.01761	9.21598	10.2336	0.801123	0.539636	1.48456
66	NDFIP1	11.173	1.58417	12.7572	-0.751643	0.511052	1.47078
67	RPA3	0.824394	8.05106	8.87545	0.81423	0.558946	1.45672
68	TNKS	0.515177	6.66179	7.17697	0.856436	0.589044	1.45394
69	NR4A1	1.13595	9.18177	10.3177	0.779806	0.538547	1.44798
70	PRKAB2	40.4815	96.9783	137.46	0.411006	0.284146	1.44646
71	EIF3F	59.3384	131.597	190.935	0.378444	0.262001	1.44444
72	YBX1	184.335	335.723	520.057	0.291099	0.204575	1.42294
73	CTBP1	7.68281	0.884757	8.56757	-0.793464	0.56384	1.40725
74	SRPK2	1.93394	11.2665	13.2005	0.706989	0.506759	1.39512
75	MCC	8.26051	28.3179	36.5784	0.54834	0.39401	1.39169
76	TNF	49.4882	109.312	158.8	0.376722	0.274199	1.3739
77	GNAO1	2.45966	12.4442	14.9039	0.669929	0.491798	1.3622
78	IRAK1	10.1527	1.73403	11.8867	-0.708241	0.520048	1.36188
79	PTRH2	13.5919	2.84905	16.4409	-0.65342	0.480022	1.36123
80	ASS1	6.45245	0.715918	7.16836	-0.800256	0.589219	1.35816
81	BRAF	0.703912	6.33213	7.03604	0.799912	0.591936	1.35135
82	CD44	3.54111	15.3708	18.9119	0.625515	0.46371	1.34894
83	MTCH1	7.15546	0.937582	8.09304	-0.768299	0.571829	1.34358
84	CDC16	5.59234	20.6744	26.2667	0.574188	0.427581	1.34288
85	EIF3H	2.43023	11.9783	14.4085	0.662667	0.49592	1.33624
86	DLG3	15.8997	3.90845	19.8082	-0.60537	0.458438	1.32051
87	KRTAP5-9	2.00583	10.4557	12.4616	0.678076	0.514019	1.31917
88	ZDHHC17	22.6251	6.58708	29.2122	-0.549018	0.416506	1.31815
89	PIAS2	4.89649	0.43957	5.33606	-0.835246	0.63377	1.3179
90	NEDD4	4.56547	17.5487	22.1142	0.587101	0.446141	1.31595
91	HLA-B	6.89029	0.947209	7.83749	-0.758288	0.576377	1.31561
92	THAP7	6.64583	22.6467	29.2925	0.546244	0.416223	1.31238
93	VCP	86.7895	38.9105	125.7	-0.380899	0.29049	1.31123
94	CDH1	14.2082	3.34476	17.553	-0.618895	0.472327	1.31031
95	MYC	170.231	88.1268	258.357	-0.317792	0.24315	1.30698
96	INTS7	13.0439	2.94499	15.9889	-0.63162	0.483338	1.30679
97	TUBG1	10.0993	30.3695	40.4687	0.500886	0.384298	1.30338
98	DYNC1H1	10.9544	2.24937	13.2038	-0.659283	0.506728	1.30106
99	PRKACA	91.0244	41.572	132.596	-0.372954	0.286684	1.30092
100	MTNR1B	7.0748	1.05558	8.13038	-0.740338	0.571179	1.29616
101	NETO2	5.72257	0.691641	6.41421	-0.784341	0.605616	1.29511
102	PPP3CB	3.65286	14.5906	18.2435	0.599543	0.467848	1.28149
103	PRPF31	55.3456	22.9175	78.263	-0.414347	0.326544	1.26889
104	VIM	0.80523	5.85165	6.65688	0.758076	0.600088	1.26327
105	PTPRG	5.71729	0.769431	6.48673	-0.762768	0.603937	1.26299
106	KDM5B	9.57109	1.95464	11.5257	-0.660822	0.524023	1.26105
107	ADAM19	3.0557	12.6795	15.7352	0.611611	0.48525	1.2604
108	MVP	23.7252	7.69146	31.4167	-0.510358	0.409091	1.24754
109	PCMT1	6.18816	20.2082	26.3964	0.531136	0.427061	1.2437
110	DAB1	6.27525	20.3411	26.6164	0.528467	0.426187	1.23999
111	ELAVL1	397.547	243.191	640.738	-0.240903	0.194301	1.23984
112	INSL5	1.40236	7.60856	9.01092	0.688742	0.556859	1.23683
113	YWHAB	3.72355	14.0758	17.7993	0.581608	0.470704	1.23561
114	CUL7	6.82946	1.17714	8.0066	-0.705957	0.573347	1.23129
115	TRIM32	0.85578	5.69597	6.55175	0.738763	0.602451	1.22626
116	RAB14	6.58706	20.771	27.3581	0.518457	0.423305	1.22478
117	RANBP9	331.019	199.237	530.256	-0.248525	0.203597	1.22068
118	NSDHL	5.09893	0.705298	5.80423	-0.756971	0.620745	1.21946
119	ARNT2	17.7348	5.38309	23.1179	-0.534293	0.441277	1.21079
120	CDK2	15.3579	38.7028	54.0607	0.431828	0.35778	1.20697
121	PRNP	97.2701	175.962	273.232	0.288003	0.239812	1.20095
122	CCDC88A	6.61789	1.23524	7.85312	-0.685415	0.576094	1.18976
123	NUFIP1	15.6776	38.706	54.3836	0.423444	0.357254	1.18527
124	CLASP2	2.92706	11.2928	14.2198	0.588313	0.497537	1.18245
125	PRPF40A	1.03555	5.87741	6.91295	0.700404	0.594521	1.1781
126	RNF130	7.82024	1.68354	9.50378	-0.645711	0.549585	1.17491
127	KCTD12	0.722678	4.67004	5.39271	0.73198	0.632119	1.15798
128	TIGD6	0.821246	5.00454	5.82578	0.718065	0.620177	1.15784
129	SPTAN1	21.5138	7.49912	29.013	-0.48305	0.41721	1.15781
130	TCL1B	2.05193	8.65519	10.7071	0.616717	0.533643	1.15567
131	FYN	43.3048	86.5467	129.851	0.333011	0.288169	1.15561
132	PSEN1	16.1057	5.10653	21.2123	-0.51853	0.450751	1.15037
133	RPL14	1.02852	5.59615	6.62467	0.689488	0.600807	1.1476
134	GNAZ	29.9363	11.7421	41.6784	-0.436537	0.381514	1.14422
135	EPB41	70.5401	129.681	200.221	0.295377	0.258947	1.14069
136	NTRK3	11.0262	3.02722	14.0534	-0.569182	0.498985	1.14068
137	HIGD1A	12.7141	3.75064	16.4647	-0.544403	0.479851	1.13453
138	GNAI2	39.1372	16.71	55.8472	-0.40158	0.354919	1.13147
139	PTPRS	5.70243	1.15412	6.85655	-0.663353	0.595725	1.11352
140	TFRC	5.68482	1.1568	6.84162	-0.661836	0.596046	1.11038
141	SPTBN1	6.4376	1.42685	7.86445	-0.63714	0.575889	1.10636
142	RB1	4.44303	0.772108	5.21514	-0.703898	0.637367	1.10438
143	SCCPDH	4.78512	0.882723	5.66784	-0.688515	0.6244	1.10268
144	SMURF2	1.06404	5.33864	6.40268	0.667626	0.605885	1.1019
145	HSP90AA1	179.859	105.81	285.668	-0.259213	0.237191	1.09285
146	CLTC	5.49814	16.0668	21.5649	0.490085	0.44892	1.0917
147	ANK3	9.70143	2.72395	12.4254	-0.561551	0.514388	1.09169
148	NBR1	22.4453	8.5641	31.0094	-0.447645	0.410411	1.09073
149	PDHB	32.0929	13.5995	45.6925	-0.404737	0.372949	1.08523
150	LITAF	26.5479	55.0752	81.6231	0.349501	0.323172	1.08147
151	CBL	112.915	62.2869	175.202	-0.288971	0.267624	1.07977
152	BRCA1	6.79643	18.5262	25.3226	0.463213	0.431463	1.07359
153	BTK	1.5128	6.38697	7.89977	0.617001	0.575252	1.07258
154	NFATC1	71.1642	36.4277	107.592	-0.322855	0.301865	1.06954
155	NOX5	17.0383	37.9299	54.9681	0.380067	0.356312	1.06667
156	CDKN1B	0.82846	4.29357	5.12203	0.676511	0.640208	1.0567
157	PTPLB	19.3475	7.33918	26.6867	-0.449975	0.42591	1.0565
158	PPP5C	43.8101	20.6128	64.4229	-0.360079	0.342618	1.05096
159	CDC42	1.09142	5.03266	6.12407	0.643566	0.612577	1.05059
160	NTM	1.57366	6.36264	7.9363	0.603427	0.574597	1.05017
161	SCGB1D1	2.54612	8.71356	11.2597	0.547745	0.527053	1.03926
162	SFXN3	5.86487	1.42125	7.28612	-0.609875	0.586853	1.03923
163	MAPK3	9.62734	2.94934	12.5767	-0.530982	0.512853	1.03535
164	CD81	1.81958	6.87414	8.69372	0.581405	0.561809	1.03488
165	TRAF2	7.05331	18.356	25.4093	0.444826	0.431099	1.03184
166	TOP2B	0.990499	4.58589	5.57638	0.644752	0.626913	1.02846
167	MAPK8	4.31692	12.5866	16.9035	0.489227	0.476745	1.02618
168	KDM1A	15.0414	5.48669	20.5281	-0.465447	0.454415	1.02428
169	PRKCZ	22.0855	9.05527	31.1408	-0.41843	0.409983	1.0206
170	ICAM1	4.54201	0.997305	5.53931	-0.639917	0.627947	1.01906
171	RGS2	11.0365	3.66324	14.6998	-0.501592	0.493475	1.01645
172	NSF	7.43151	18.7205	26.152	0.431669	0.428043	1.00847
173	PSMA6	1.65114	6.10862	7.75975	0.574436	0.577798	0.994182
174	PIN1	3.13827	9.61906	12.7573	0.508005	0.51105	0.994041
175	RPS8	2.04904	6.84811	8.89715	0.539395	0.558609	0.965603
176	ITGB2	8.22732	2.65355	10.8809	-0.512254	0.531526	0.963742
177	IL13RA2	4.42558	1.08977	5.51535	-0.604823	0.628619	0.962146
178	MAPK8IP2	9.64428	3.3416	12.9859	-0.485349	0.508814	0.953882
179	ANXA7	0.983678	4.08864	5.07232	0.612138	0.641752	0.953855
180	CASP8	4.42135	11.9053	16.3267	0.458389	0.480849	0.95329
181	TXNDC9	2.88046	8.6249	11.5054	0.499283	0.524252	0.952373
182	ILVBL	8.74656	2.96016	11.7067	-0.49428	0.522011	0.946877
183	RAB5A	79.3528	45.0728	124.426	-0.275506	0.291222	0.946035
184	OTUB1	4.60167	1.20008	5.80175	-0.586305	0.62081	0.944418
185	DLD	4.3473	11.6422	15.9895	0.45623	0.483334	0.943922
186	HTT	14.2015	5.72124	19.9227	-0.425657	0.457786	0.929816
187	MLH1	18.6378	8.11514	26.753	-0.393327	0.425649	0.924066
188	KRT18	1.32817	4.77814	6.10631	0.564985	0.613017	0.921647
189	HSPD1	6.31268	1.97851	8.29119	-0.522745	0.568424	0.919639
190	CASP3	4.41492	1.22453	5.63945	-0.565726	0.625175	0.904908
191	RFWD3	6.74821	2.22455	8.97276	-0.504155	0.557443	0.904405
192	SERPINH1	29.6173	14.5976	44.215	-0.339697	0.375989	0.903478
193	SPARCL1	4.00797	1.08013	5.0881	-0.575428	0.64126	0.89734
194	IBTK	3.34301	9.03465	12.3777	0.459831	0.514877	0.89309
195	ACTG1	18.7981	8.48947	27.2876	-0.377778	0.423574	0.89188
196	DNM1L	5.46463	1.71072	7.17535	-0.523167	0.589077	0.888113
197	MAPK6	22.0151	10.3864	32.4015	-0.358895	0.405985	0.884011
198	AP2M1	34.1356	17.6314	51.7671	-0.318817	0.36163	0.881611
199	LRP8	18.9321	8.66891	27.601	-0.371842	0.422381	0.880346
200	SRPRB	1.72073	5.42554	7.14628	0.518425	0.589668	0.879181
201	NCSTN	8.79808	3.32486	12.1229	-0.451476	0.517527	0.872372
202	OFD1	4.71251	11.5301	16.2426	0.419736	0.481462	0.871793
203	FNBP4	5.21847	1.65242	6.87089	-0.519008	0.595418	0.87167
204	ALB	15.7956	7.05417	22.8498	-0.382562	0.44255	0.864448
205	PSMC3	1.82541	5.54451	7.36992	0.504633	0.585198	0.862328
206	IL16	1.88941	5.61504	7.50445	0.496455	0.58259	0.852152
207	HGS	1.28605	4.23467	5.52072	0.534101	0.628468	0.849846
208	CAPN1	8.86006	3.47695	12.337	-0.436338	0.515295	0.846774
209	LRP1	3.24119	8.38343	11.6246	0.442357	0.522919	0.845939
210	CTNNB1	12.1129	5.19672	17.3096	-0.399558	0.473958	0.843024
211	ERBB4	14.9964	6.77831	21.7747	-0.377413	0.447848	0.842724
212	PPP2R1A	5.20513	1.73754	6.94266	-0.499461	0.593892	0.840997
213	CDK1	8.4788	3.31223	11.791	-0.438178	0.521087	0.840892
214	SSX2IP	9.60568	19.8884	29.4941	0.348638	0.415519	0.839042
215	SH3BP5	12.3266	5.34871	17.6753	-0.394783	0.471517	0.83726
216	SPICE1	5.52152	1.89858	7.4201	-0.48826	0.584219	0.835748
217	GRIK2	19.701	9.53523	29.2362	-0.347711	0.416421	0.834999
218	BAG1	1.24024	4.03963	5.27987	0.5302	0.635429	0.834398
219	PPA2	1.97912	5.67333	7.65245	0.482748	0.579788	0.83263
220	TMEM214	13.2768	5.92858	19.2053	-0.382611	0.46195	0.828252
221	SLAMF1	20.2021	9.90119	30.1032	-0.342185	0.413427	0.827678
222	TFAP2A	2.0939	5.86146	7.95536	0.473587	0.574257	0.824696
223	NCK1	55.9907	32.8174	88.8081	-0.260937	0.31651	0.824421
224	COPB1	22.5944	11.3914	33.9858	-0.32964	0.401227	0.821579
225	ESR2	8.65999	3.51753	12.1775	-0.422291	0.516953	0.816884
226	ILK	5.75704	2.09609	7.85313	-0.466177	0.576094	0.809203
227	SMARCE1	22.0766	39.1158	61.1924	0.278452	0.346998	0.802458
228	PSMA3	5.74952	12.6366	18.3861	0.374581	0.466949	0.802188
229	WASL	6.53283	2.5092	9.04203	-0.444992	0.556386	0.79979
230	LRP2	6.23986	2.37054	8.6104	-0.449378	0.563146	0.797977
231	HUWE1	7.13529	2.84066	9.97595	-0.430499	0.543045	0.79275
232	IKZF4	8.36616	17.0477	25.4138	0.341605	0.43108	0.792439
233	HNRNPR	1.55676	4.48934	6.0461	0.485037	0.614519	0.789296
234	DCTN2	4.33015	1.48454	5.81469	-0.489383	0.620469	0.788731
235	YWHAQ	53.0075	31.6691	84.6766	-0.251999	0.320255	0.786872
236	ECT2	6.98985	14.596	21.5858	0.352367	0.448813	0.785109
237	TOMM20	7.92496	16.1562	24.0812	0.341813	0.436852	0.782446
238	CDC25C	5.8404	2.23028	8.07068	-0.447313	0.57222	0.781715
239	NDUFA3	10.5734	4.74087	15.3143	-0.380855	0.48851	0.779626
240	NLK	1.34144	3.95748	5.29892	0.493693	0.634864	0.777636
241	PPM1A	44.3855	26.0628	70.4484	-0.260087	0.335137	0.776061
242	SDHA	1.46735	4.2107	5.67805	0.483151	0.624123	0.774128
243	BCL2L11	32.9958	54.4075	87.4032	0.244976	0.317758	0.770951
244	LONP1	3.27671	7.78744	11.0642	0.407689	0.529338	0.770186
245	MTNR1A	29.8911	16.6579	46.5489	-0.284286	0.371243	0.765768
246	LGR4	20.4701	10.743	31.2131	-0.311637	0.409748	0.760558
247	CCT4	1.95797	5.14547	7.10344	0.448725	0.590544	0.759851
248	EPHA1	72.1145	108.45	180.564	0.201232	0.265639	0.757537
249	TTK	73.6313	110.208	183.839	0.19896	0.264463	0.752317
250	RPL4	5.75694	12.0608	17.8177	0.353796	0.470584	0.751822
251	CAPZA2	13.17	24.1535	37.3235	0.294279	0.392053	0.75061
252	SNX27	3.81517	1.34409	5.15925	-0.478961	0.639065	0.749472
253	NPM1	35.4027	20.537	55.9397	-0.265745	0.354774	0.749056
254	ATF2	30.2509	17.1333	47.3842	-0.276837	0.369616	0.748984
255	GAPDH	4.72846	10.2273	14.9558	0.367675	0.491376	0.748255
256	APOB	15.5326	7.84465	23.3773	-0.328866	0.440063	0.747315
257	ACTN2	7.79924	3.39024	11.1895	-0.394031	0.527868	0.746457
258	STAT5A	3.70644	8.36839	12.0748	0.386088	0.518035	0.745293
259	FN1	73.4025	47.0603	120.463	-0.218675	0.293559	0.744909
260	RAD21	58.2327	36.3779	94.6107	-0.230997	0.311602	0.741321
261	TUBA3C	5.6286	2.26317	7.89177	-0.426448	0.575396	0.741138
262	PPP2CB	6.38655	2.66301	9.04956	-0.411462	0.556272	0.739678
263	TRIM37	4.01053	1.46357	5.4741	-0.465275	0.629785	0.738784
264	MATR3	42.1784	25.3208	67.4992	-0.249746	0.338695	0.737377
265	CAMK2G	4.05165	1.48744	5.5391	-0.46293	0.627953	0.737205
266	HDAC2	4.76714	10.145	14.9121	0.360636	0.491731	0.733402
267	NCK2	4.99284	10.5368	15.5297	0.356994	0.486828	0.733305
268	SNCG	4.58235	1.76062	6.34297	-0.444859	0.607288	0.732534
269	GANAB	5.41959	2.18883	7.60841	-0.42463	0.580615	0.731346
270	HAP1	8.55594	3.88266	12.4386	-0.375708	0.514253	0.73059
271	PIAS1	3.9937	1.47694	5.47064	-0.460049	0.629884	0.730371
272	APP	680.186	855.683	1535.87	0.114265	0.156577	0.729771
273	TPM1	5.42382	2.19793	7.62176	-0.423248	0.580363	0.729281
274	NFATC4	7.08907	13.9987	21.0878	0.327661	0.451407	0.725866
275	LUC7L2	1.71169	4.42242	6.13411	0.441911	0.61233	0.721687
276	FGF2	2.54335	6.03075	8.5741	0.406737	0.563734	0.721505
277	RPL6	2.91951	6.72837	9.64788	0.394787	0.547547	0.72101
278	MORF4L1	1.6765	4.34491	6.02141	0.443154	0.61514	0.720412
279	SRSF2	8.10395	3.69737	11.8013	-0.373397	0.520974	0.716728
280	NR3C1	17.0044	9.06323	26.0676	-0.304638	0.428385	0.71113
281	P4HB	8.3684	15.8727	24.2411	0.309568	0.436139	0.709793
282	SMARCD1	12.2688	6.16794	18.4368	-0.330908	0.466633	0.709141
283	GRIN1	21.3018	11.8309	33.1327	-0.285847	0.403754	0.707973
284	GSK3A	94.3622	63.7305	158.093	-0.193758	0.274501	0.705856
285	PPP1R12A	2.30011	5.45767	7.75778	0.407019	0.577834	0.704387
286	MME	2.54354	5.87154	8.41508	0.395481	0.566346	0.698303
287	DRD2	4.94469	10.0686	15.0133	0.341293	0.49091	0.695226
288	CKAP4	12.5069	6.41314	18.9201	-0.322081	0.46366	0.694649
289	TUBB	26.0462	15.127	41.1732	-0.2652	0.382664	0.693037
290	UBB	9.00659	4.33408	13.3407	-0.350246	0.505439	0.692953
291	DDX5	6.676	12.8871	19.5631	0.317492	0.45985	0.690425
292	HSPA6	5.47141	2.35717	7.82857	-0.397804	0.576539	0.689986
293	ANKS1B	2.09163	4.93616	7.02779	0.404756	0.592108	0.683585
294	DISC1	41.0392	25.6106	66.6498	-0.231487	0.339755	0.681334
295	TAF9	14.6227	7.82772	22.4504	-0.302665	0.444482	0.68094
296	ATP7B	2.80306	6.22047	9.02353	0.378722	0.556667	0.680338
297	GJC1	5.53907	10.8754	16.4144	0.325097	0.480213	0.676985
298	POLR2A	1.59532	3.94307	5.53839	0.423904	0.627972	0.675037
299	SLC6A3	2.03097	4.77126	6.80223	0.402852	0.596896	0.674912
300	ARRB2	56.7587	37.0023	93.7611	-0.21071	0.312297	0.674711
301	CDC73	3.89671	1.57463	5.47134	-0.424409	0.629864	0.673811
302	ATP12A	3.36935	7.15843	10.5278	0.359912	0.535873	0.671637
303	TRIM27	4.80995	9.58717	14.3971	0.331818	0.496017	0.668965
304	NEFM	7.76766	3.74287	11.5105	-0.349661	0.524194	0.667046
305	FBXO2	14.0948	7.62474	21.7195	-0.297891	0.448129	0.664744
306	CSNK2A1	54.6267	80.1836	134.81	0.189577	0.285515	0.663982
307	TJP1	6.96738	3.29506	10.2624	-0.357841	0.539261	0.663576
308	TUBB2A	1.68324	4.04853	5.73177	0.412662	0.622673	0.662726
309	TCTN2	11.2101	19.5884	30.7984	0.272036	0.411103	0.661723
310	PICK1	22.0347	35.394	57.4287	0.232625	0.35248	0.659966
311	RASSF7	7.63159	3.70187	11.3335	-0.346736	0.526204	0.658937
312	RANBP2	1.6479	3.93356	5.58146	0.409511	0.626772	0.653364
313	VCAM1	24.2258	14.4468	38.6726	-0.252866	0.38863	0.65066
314	KIAA0368	13.5428	22.8611	36.4039	0.255969	0.394475	0.648884
315	HSP90B1	2.35989	5.21666	7.57655	0.377055	0.581217	0.648733
316	TRIM28	5.18318	9.99256	15.1757	0.316912	0.489608	0.647278
317	RPL26L1	1.781	4.11078	5.89177	0.39543	0.618454	0.639384
318	GNAQ	10.5343	18.2152	28.7495	0.267165	0.418151	0.63892
319	GABRA1	6.5718	3.17657	9.74837	-0.348286	0.546148	0.637715
320	ATP2B1	5.28236	10.0349	15.3172	0.310271	0.488487	0.635168
321	PDCD6IP	25.6753	39.8593	65.5346	0.216435	0.341174	0.634384
322	TGM2	20.5697	12.1623	32.7321	-0.256855	0.404968	0.63426
323	NTRK1	36.8846	23.557	60.4416	-0.220503	0.348058	0.633524
324	LAMC3	4.75186	2.15911	6.91096	-0.375165	0.594563	0.630992
325	ZNF638	32.8936	20.7649	53.6585	-0.226035	0.35844	0.630609
326	UQCRQ	2.97011	6.14524	9.11535	0.348328	0.555277	0.627305
327	EPB41L1	2.98897	6.15054	9.13951	0.345923	0.554915	0.623381
328	NHP2L1	2.81613	5.84389	8.66002	0.349625	0.562348	0.621724
329	RABGAP1	1.89948	4.21589	6.11536	0.378785	0.612793	0.618129
330	PGK1	6.37377	3.15187	9.52564	-0.338235	0.549274	0.615785
331	RELA	8.65973	4.55735	13.2171	-0.310385	0.506602	0.61268
332	DVL2	8.85194	15.2872	24.1392	0.266591	0.436593	0.610617
333	C1QBP	4.23634	8.11834	12.3547	0.314213	0.515113	0.609988
334	UBAP2L	7.38135	3.80044	11.1818	-0.320244	0.527957	0.606572
335	TMEM30B	3.45133	6.78313	10.2345	0.325547	0.539625	0.603284
336	USP7	3.09492	6.18358	9.2785	0.332883	0.55285	0.602121
337	PSMD1	1.98873	4.27159	6.26032	0.364655	0.609258	0.598522
338	KCNJ5	4.26862	8.02945	12.2981	0.305806	0.515697	0.592995
339	CLU	9.85673	16.5059	26.3627	0.252221	0.427196	0.59041
340	KRAS	156.553	117.898	274.451	-0.140845	0.239549	0.587957
341	ITSN1	4.2982	2.03691	6.33511	-0.356947	0.607474	0.587592
342	SYK	3.93353	1.83879	5.77231	-0.362894	0.62159	0.583815
343	CUL4A	6.70619	3.50095	10.2071	-0.314019	0.539981	0.581537
344	TP53BP2	7.76381	4.16465	11.9285	-0.301728	0.519598	0.580696
345	PAN2	6.90751	3.64285	10.5504	-0.309436	0.53559	0.577748
346	ATM	3.60541	1.67094	5.27635	-0.366629	0.635533	0.576884
347	PSMC5	5.69993	10.0946	15.7945	0.278239	0.4848	0.573925
348	RASA1	9.29785	15.4501	24.748	0.248598	0.433915	0.572917
349	USP8	4.07096	7.54569	11.6167	0.299116	0.523007	0.571916
350	NAA38	3.06563	5.92998	8.99561	0.318416	0.557093	0.571566
351	SHC1	2.2134	4.51504	6.72844	0.342077	0.598506	0.571551
352	DLG1	13.8531	8.27467	22.1277	-0.2521	0.446073	0.565154
353	GRB2	387.68	475.074	862.754	0.101297	0.180539	0.56108
354	COPB2	7.39802	4.04747	11.4455	-0.29274	0.524928	0.557676
355	SORT1	7.78715	4.30283	12.09	-0.288199	0.517875	0.556502
356	HIF1A	6.43489	3.44717	9.88207	-0.302337	0.544314	0.555446
357	CDKN2A	4.36222	7.85754	12.2198	0.286039	0.516511	0.553789
358	YWHAH	43.9566	61.5488	105.505	0.166743	0.303328	0.549712
359	WAS	1.69377	3.51606	5.20984	0.349779	0.637527	0.548649
360	CALCOCO2	4.48154	2.27659	6.75813	-0.326267	0.597856	0.545728
361	RAI14	18.3613	11.6356	29.997	-0.224213	0.413788	0.541854
362	VDAC1	34.8263	49.4081	84.2344	0.17311	0.320669	0.539839
363	TNFRSF1A	3.58727	6.52359	10.1109	0.290412	0.541246	0.536562
364	EPS15	2.84171	5.32557	8.16728	0.304123	0.570541	0.533043
365	HNRNPD	4.57048	7.99835	12.5688	0.272728	0.512932	0.531704
366	CAND1	25	36.2959	61.2959	0.184286	0.346854	0.531307
367	PPP1CC	24.2905	16.0673	40.3578	-0.203757	0.384559	0.529847
368	APC	17.0094	25.5382	42.5475	0.200453	0.379574	0.5281
369	CDC5L	80.116	59.3926	139.509	-0.148545	0.28311	0.524692
370	DST	7.41117	12.114	19.5251	0.240859	0.460071	0.523526
371	CRNKL1	3.97558	2.0409	6.01648	-0.321563	0.615264	0.522642
372	HTR3A	3.14615	5.74016	8.88631	0.29191	0.558778	0.522409
373	ITGAV	4.43171	2.3247	6.75641	-0.311852	0.597893	0.521585
374	DERL1	4.05165	2.09462	6.14627	-0.318409	0.61203	0.520251
375	GABBR1	2.13928	4.12256	6.26184	0.316725	0.609222	0.519885
376	CFTR	8.40701	4.95394	13.361	-0.258445	0.505249	0.511519
377	BMI1	11.3803	17.5546	28.9349	0.213388	0.417488	0.511123
378	CEP350	3.9306	2.0508	5.9814	-0.314274	0.616153	0.510059
379	ABCE1	3.15012	5.66492	8.81504	0.285285	0.55989	0.509538
380	AMPH	5.11204	2.81037	7.92241	-0.290527	0.574846	0.5054
381	RIN1	9.90678	6.04391	15.9507	-0.242176	0.483623	0.500753
382	RPA1	10.3037	15.8975	26.2012	0.213495	0.427845	0.499
383	SIRT1	5.84289	9.58453	15.4274	0.242531	0.487623	0.497375
384	PLCB1	37.3187	26.4274	63.7461	-0.170854	0.343513	0.497373
385	GABRB3	65.5875	48.7462	114.334	-0.147299	0.297368	0.495341
386	ATR	1.76859	3.39185	5.16044	0.314559	0.639028	0.492245
387	IPO7	8.71876	5.28153	14.0003	-0.245511	0.499452	0.491561
388	CAV2	3.52069	6.10111	9.62179	0.268185	0.547913	0.489466
389	HNRNPA1	6.74453	3.96631	10.7108	-0.259385	0.533597	0.486106
390	SKP2	4.94325	8.1403	13.0835	0.244357	0.507874	0.481137
391	HSPA9	7.21433	4.31545	11.5298	-0.251426	0.523977	0.47984
392	STX1A	4.8708	8.01783	12.8886	0.244171	0.50976	0.478993
393	TNKS2	3.54399	1.913	5.45699	-0.298881	0.630272	0.474209
394	TP53	855.224	985.451	1840.68	0.0707496	0.149732	0.472509
395	ABL1	74.8093	56.9713	131.781	-0.135362	0.287122	0.471443
396	IFI16	3.75897	2.06617	5.82513	-0.290603	0.620194	0.468567
397	CHEK2	2.76357	4.81274	7.57631	0.27047	0.581221	0.465348
398	MAPK9	3.60296	6.0587	9.66165	0.254174	0.547354	0.464368
399	AURKB	2.59958	4.5458	7.14537	0.272375	0.589687	0.461898
400	CALM1	313.145	373.019	686.163	0.0872597	0.191043	0.456755
401	MAPK14	8.81632	5.55849	14.3748	-0.226634	0.496207	0.456734
402	IARS	2.67689	4.62373	7.30062	0.266668	0.586565	0.454627
403	DGCR14	2.49931	4.34827	6.84758	0.270016	0.595918	0.45311
404	DMD	3.39651	1.88228	5.27879	-0.286852	0.635461	0.451408
405	PCM1	3.53053	5.8649	9.39544	0.248458	0.551143	0.450804
406	GSTM1	3.25914	1.79837	5.05752	-0.288832	0.642215	0.449743
407	MAPT	5.58032	3.34379	8.92411	-0.250617	0.558192	0.44898
408	PSMD11	6.55846	4.02494	10.5834	-0.239387	0.535176	0.447304
409	UBE2D1	3.43869	1.92391	5.3626	-0.282472	0.632994	0.446247
410	HSPA5	19.2068	13.3399	32.5467	-0.180259	0.405537	0.444494
411	LIMK2	7.04319	4.38346	11.4266	-0.232765	0.525141	0.443243
412	SPP1	165	133.932	298.932	-0.103929	0.234548	0.443105
413	HCCS	9.60723	6.21302	15.8202	-0.214548	0.484605	0.442727
414	IKBKG	10.3547	15.2273	25.582	0.190469	0.430379	0.442561
415	CDKN1A	2.47728	4.26058	6.73786	0.264668	0.598299	0.442367
416	CCT6A	9.28674	5.98899	15.2757	-0.215882	0.488814	0.441644
417	NME3	3.90091	2.24163	6.14254	-0.27013	0.612122	0.441301
418	BARD1	15.9938	10.9467	26.9405	-0.187341	0.424915	0.440889
419	TRIP13	5.39781	8.44727	13.8451	0.220256	0.500828	0.439783
420	EGFR	1081.46	1224.99	2306.45	0.0622298	0.14162	0.439415
421	CD2AP	6.39773	3.95516	10.3529	-0.235932	0.538094	0.438458
422	FHL2	4.02127	2.33662	6.35789	-0.264971	0.606936	0.436571
423	RPS6KA3	153.2	186.908	340.108	0.0991081	0.227192	0.43623
424	FARSA	2.15669	3.74476	5.90145	0.2691	0.618204	0.435293
425	GNA11	1.86619	3.30255	5.16873	0.277894	0.638775	0.435042
426	CSNK2B	19.0548	13.3438	32.3985	-0.176273	0.405994	0.434176
427	KPNA2	19.3541	13.5808	32.9348	-0.175295	0.404351	0.433522
428	PIK3CA	14.1977	20.1524	34.3501	0.173354	0.400172	0.433198
429	TUBA1A	3.42142	5.58753	9.00895	0.24044	0.55689	0.431755
430	CDC37	15.88	10.9765	26.8565	-0.182582	0.425243	0.42936
431	XAB2	8.52015	5.51976	14.0399	-0.213704	0.499103	0.428177
432	ATF7IP	4.52545	2.70771	7.23315	-0.251307	0.587911	0.427458
433	RDH11	4.20524	6.65468	10.8599	0.225548	0.531779	0.424139
434	SLC25A5	1.8555	3.23837	5.09387	0.271476	0.64108	0.423466
435	UBE3A	9.22319	6.06704	15.2902	-0.206416	0.4887	0.422377
436	COQ9	8.80011	12.8611	21.6612	0.187476	0.448427	0.418074
437	POT1	8.01928	5.22893	13.2482	-0.210621	0.506308	0.415994
438	GTF2F1	4.19875	2.5439	6.74265	-0.24543	0.598194	0.410285
439	TCEB1	2.63131	4.32111	6.95241	0.243053	0.593686	0.409396
440	BIRC2	1.85282	3.17083	5.02365	0.262359	0.643282	0.407845
441	ACTB	9.23125	6.22245	15.4537	-0.194698	0.487418	0.399447
442	SREBF2	9.37646	6.33692	15.7134	-0.193437	0.485417	0.398496
443	SKAP1	2.18013	3.61373	5.79387	0.247435	0.621019	0.398433
444	ARF5	5.56352	8.32819	13.8917	0.199016	0.500413	0.397703
445	KRT31	4.82458	7.32245	12.147	0.205636	0.517273	0.397539
446	APOA1	8.77532	5.90374	14.6791	-0.195624	0.493647	0.396283
447	CCL22	10.2515	7.00973	17.2612	-0.187805	0.474286	0.395974
448	VKORC1	26.492	19.7278	46.2198	-0.146349	0.371894	0.393524
449	CUL4B	9.88569	6.76645	16.6521	-0.187318	0.478511	0.391459
450	KLHL12	6.91922	4.57236	11.4916	-0.204224	0.524407	0.389439
451	NR2F2	12.2311	8.58406	20.8152	-0.175212	0.452859	0.386902
452	NDEL1	5.27379	7.83525	13.109	0.195396	0.50763	0.384918
453	RNF41	2.25138	3.65081	5.90219	0.237105	0.618185	0.38355
454	XPO1	71.8089	57.5417	129.351	-0.110298	0.288444	0.382391
455	NNT	3.70553	5.66456	9.37009	0.209073	0.551511	0.379092
456	EXOC1	6.56535	9.49218	16.0575	0.182272	0.482827	0.377509
457	NDUFA4	3.32215	5.1225	8.44465	0.213194	0.565856	0.376763
458	PRKCE	38.9264	49.4165	88.3429	0.118742	0.316921	0.374675
459	SIRT7	7.56045	10.7642	18.3247	0.174835	0.467336	0.37411
460	SUMO1	7.20073	10.256	17.4568	0.175021	0.472968	0.370048
461	BAG3	9.56311	6.67901	16.2421	-0.177569	0.481466	0.368809
462	EXOSC9	3.0675	4.70255	7.77005	0.210429	0.577609	0.36431
463	GPM6B	5.1498	7.4704	12.6202	0.18388	0.512416	0.358849
464	MMP2	4.03931	2.61671	6.65602	-0.213731	0.600107	0.356154
465	LYN	34.7261	27.1058	61.8319	-0.123243	0.346109	0.356081
466	MANSC1	7.06788	4.86087	11.9288	-0.185017	0.519595	0.356079
467	UQCRC2	7.32859	5.06839	12.397	-0.182319	0.514678	0.354238
468	TRIM25	465.54	409.856	875.396	-0.06361	0.179892	0.353601
469	PPM1B	9.13096	12.5513	21.6823	0.15775	0.448319	0.351871
470	CDK5	3.35751	5.01951	8.37702	0.198399	0.56698	0.349922
471	CSNK2A2	2.49892	3.83171	6.33063	0.21053	0.60758	0.346506
472	ARFGEF2	50.6578	62.2906	112.948	0.102992	0.298265	0.345304
473	PI4KA	2.03189	3.16582	5.19772	0.218159	0.637894	0.341999
474	TERF1	4.82603	3.247	8.07303	-0.195593	0.572179	0.34184
475	ERBB2	20.7613	15.8464	36.6077	-0.13426	0.393932	0.34082
476	PTK2	6.3351	4.38585	10.7209	-0.181817	0.533473	0.340818
477	LIMK1	12.2432	16.31	28.5531	0.142429	0.418859	0.340041
478	HTATSF1	4.02373	5.82943	9.85316	0.183261	0.544708	0.336439
479	CYLD	5.70359	3.94721	9.6508	-0.181994	0.547506	0.332405
480	TBK1	4.33345	6.19982	10.5333	0.177188	0.535804	0.330695
481	HSPA1A	3.65141	2.42088	6.07229	-0.202647	0.613863	0.330117
482	TRAK2	18.5637	23.8779	42.4416	0.125211	0.379808	0.32967
483	ESR1	157.497	134.818	292.315	-0.0775843	0.235848	0.328959
484	SIRT2	7.25267	5.15281	12.4055	-0.169268	0.514591	0.328937
485	PSMD7	3.33719	4.86966	8.20686	0.186731	0.569861	0.327678
486	NARS	2.82875	4.17513	7.00389	0.192233	0.592606	0.324386
487	TNIK	4.6144	3.16556	7.77996	-0.186227	0.577427	0.322512
488	FAM8A1	9.20138	6.73025	15.9316	-0.155109	0.483766	0.320627
489	KPNA1	3.39316	2.26085	5.654	-0.200267	0.624777	0.320542
490	ERBB2IP	17.5965	22.4355	40.032	0.120878	0.385329	0.313702
491	HIST1H3A	7.76529	10.4382	18.2035	0.146836	0.468102	0.313685
492	PPARG	7.40256	5.36095	12.7635	-0.159957	0.510989	0.313034
493	PRKAR1A	2.68096	3.91647	6.59743	0.187271	0.601419	0.311382
494	SMEK2	4.10806	2.82627	6.93433	-0.184847	0.594068	0.311155
495	AR	3.64382	5.17701	8.82083	0.173815	0.559799	0.310496
496	VHL	2.0038	3.00455	5.00835	0.199816	0.643766	0.310386
497	IKBKE	6.42856	4.61544	11.044	-0.164173	0.529576	0.310008
498	MYH9	10.1531	13.3455	23.4987	0.135854	0.439501	0.30911
499	FHL1	2.06606	3.08373	5.1498	0.197613	0.639354	0.309083
500	MCM10	3.46104	4.90808	8.36912	0.172902	0.567112	0.304882
501	TBL1X	5.53853	3.95466	9.49319	-0.166843	0.549737	0.303496
502	BAG6	4.57235	3.22056	7.79291	-0.173464	0.57719	0.300532
503	PPP3R1	2.57971	3.68387	6.26358	0.176282	0.60918	0.289377
504	SMC3	10.7541	8.21469	18.9688	-0.133873	0.463366	0.288915
505	MEOX2	2.72776	3.86683	6.5946	0.172728	0.601483	0.28717
506	WWC1	3.93124	2.7795	6.71074	-0.171627	0.598895	0.286573
507	SMAD2	14.4647	18.2369	32.7017	0.115351	0.405061	0.284775
508	HTRA1	7.31593	5.45792	12.7739	-0.145454	0.510887	0.284709
509	OBSL1	6.13229	4.51438	10.6467	-0.151964	0.534389	0.28437
510	IL1R2	5.72316	4.19727	9.92043	-0.153813	0.543793	0.282852
511	MAP3K7	4.04731	2.88276	6.93007	-0.168042	0.594158	0.282824
512	LGALS3BP	4.04419	2.88099	6.92517	-0.167967	0.594262	0.282648
513	NOTCH1	2.92123	4.09097	7.0122	0.166815	0.592432	0.281576
514	CCT2	5.30862	7.0707	12.3793	0.142341	0.51486	0.276465
515	SMAD3	58.7389	68.9341	127.673	0.0798542	0.289375	0.275954
516	STK3	5.45461	7.24785	12.7025	0.141173	0.511594	0.275946
517	MRPL28	7.58702	5.74375	13.3308	-0.138272	0.505532	0.273518
518	SOD1	2.8832	4.004	6.8872	0.162736	0.595069	0.273473
519	MAGED1	3.2249	2.27889	5.50379	-0.171883	0.628945	0.273287
520	MED4	21.4253	26.2254	47.6507	0.100734	0.369105	0.272915
521	MED21	2.51667	3.52385	6.04051	0.166737	0.614659	0.271268
522	ADRB2	16.6444	20.5764	37.2208	0.105639	0.39232	0.269267
523	GRIA2	7.32404	5.56015	12.8842	-0.136903	0.509803	0.268541
524	STXBP1	2.86078	3.94077	6.80154	0.158786	0.596911	0.266014
525	HDAC1	16.2907	13.05	29.3407	-0.110452	0.416055	0.265474
526	KIF2A	2.82294	3.88492	6.70785	0.158318	0.598959	0.264322
527	ATP1A1	2.29688	3.21098	5.50786	0.165964	0.62883	0.263925
528	PEX5	36.3582	30.3792	66.7374	-0.0895904	0.339645	0.263776
529	PARP1	9.77273	7.60952	17.3823	-0.124449	0.473468	0.262846
530	CUL2	7.53005	9.65658	17.1866	0.123731	0.474793	0.260601
531	KIFAP3	3.1075	4.22574	7.33325	0.152489	0.58592	0.260255
532	CUL1	23.4481	19.2431	42.6912	-0.0984987	0.379259	0.259714
533	CREBBP	5.67276	7.38915	13.0619	0.131404	0.508081	0.258628
534	HAX1	12.0723	9.56939	21.6417	-0.115651	0.448526	0.257846
535	EP300	350.629	318.233	668.862	-0.0484334	0.192251	0.251928
536	PON2	15.0825	12.2055	27.288	-0.105431	0.423573	0.248909
537	ASPM	3.96369	5.2234	9.18709	0.137117	0.554204	0.247412
538	FBXW11	17.1428	13.9928	31.1356	-0.101171	0.409999	0.24676
539	PTN	3.71742	2.75433	6.47176	-0.148814	0.604282	0.246267
540	GSPT1	2.93658	2.13559	5.07217	-0.15792	0.641757	0.246075
541	GRIN2B	3.71429	2.75375	6.46804	-0.148505	0.604367	0.24572
542	RNF2	45.3692	38.7683	84.1375	-0.0784541	0.32076	0.244588
543	FBXW7	90.1031	79.0211	169.124	-0.0655255	0.269967	0.242717
544	PTPRK	11.4275	9.16723	20.5947	-0.10975	0.454052	0.241712
545	DLG4	13.6112	11.0651	24.6763	-0.10318	0.434226	0.237618
546	PLCG1	6.01024	7.63124	13.6415	0.118829	0.502664	0.236398
547	PCNA	9.30689	11.499	20.8059	0.105358	0.45291	0.232625
548	EEF1G	2.74514	3.64444	6.38958	0.140744	0.606191	0.232177
549	KLHDC2	5.44477	4.21708	9.66185	-0.127066	0.547351	0.232146
550	FEZ1	11.5256	9.34171	20.8673	-0.104656	0.45258	0.231244
551	DNM2	3.67162	4.74797	8.41959	0.127839	0.566271	0.225755
552	RAD50	2.83804	3.72805	6.56608	0.135546	0.602126	0.225113
553	KPNB1	3.97067	3.03671	7.00739	-0.133282	0.592533	0.224936
554	TERF2IP	4.43951	3.42542	7.86493	-0.128939	0.57588	0.223899
555	A2M	11.2892	13.7052	24.9943	0.096661	0.432856	0.22331
556	CAMK2A	4.29957	3.31533	7.6149	-0.129251	0.580492	0.222658
557	NXF1	38.1734	32.9096	71.083	-0.0740516	0.334396	0.221449
558	ERBB3	114.417	102.253	216.67	-0.0561425	0.253948	0.221079
559	TTR	7.82874	6.29338	14.1221	-0.108721	0.498384	0.218146
560	RUFY1	5.66533	4.46973	10.1351	-0.117966	0.540927	0.218082
561	SDCBP	82.2884	92.4855	174.774	0.0583442	0.267786	0.217876
562	PDK1	6.07728	7.56145	13.6387	0.108821	0.502689	0.216477
563	JUN	25.327	29.5549	54.8818	0.0770368	0.35645	0.216122
564	EIF4ENIF1	3.36501	2.57597	5.94098	-0.132814	0.617186	0.215193
565	ARID3B	7.39682	5.95629	13.3531	-0.10788	0.505323	0.213487
566	EPHB2	3.00366	2.28787	5.29153	-0.135271	0.635082	0.212997
567	CHUK	4.40621	3.44683	7.85304	-0.122167	0.576095	0.21206
568	PSMD2	5.80197	7.19833	13.0003	0.10741	0.508675	0.211156
569	HBB	3.98012	3.09901	7.07913	-0.124466	0.591044	0.210587
570	BTRC	6.1261	4.90451	11.0306	-0.110746	0.529735	0.209059
571	RAF1	11.8754	14.1338	26.0092	0.0868307	0.428623	0.202581
572	SNCA	88.6933	98.677	187.37	0.0532832	0.263223	0.202426
573	H2AFX	12.9962	15.3852	28.3815	0.0841755	0.419483	0.200665
574	CRK	10.0387	8.35088	18.3896	-0.0917803	0.466928	0.196562
575	SYNCRIP	7.38023	6.05158	13.4318	-0.0989179	0.50459	0.196036
576	YWHAE	19.7292	22.881	42.6101	0.0739684	0.379437	0.194943
577	NFKBIA	3.74308	4.66823	8.41131	0.109989	0.566409	0.194186
578	CEP192	4.0313	3.20761	7.23891	-0.113787	0.587796	0.193583
579	GNB2L1	39.0999	34.4587	73.5586	-0.063095	0.331581	0.190285
580	DNAJA1	8.52067	7.08665	15.6073	-0.0918815	0.486229	0.188967
581	DEFA5	5.55179	4.52704	10.0788	-0.101674	0.541671	0.187704
582	ILF3	8.67526	7.23213	15.9074	-0.0907209	0.483948	0.18746
583	RIF1	9.66586	8.0984	17.7643	-0.0882366	0.470934	0.187365
584	NEDD8	4.15841	5.10777	9.26618	0.102455	0.553032	0.185261
585	RACGAP1	2.29743	2.90603	5.20345	0.116961	0.63772	0.183405
586	JAK2	15.1762	17.5299	32.7061	0.0719634	0.405048	0.177667
587	SMARCC2	5.2167	6.28568	11.5024	0.0929352	0.524285	0.177261
588	PPP3CC	2.28481	2.86174	5.14654	0.1121	0.639454	0.175306
589	PPP2CA	144.878	133.297	278.175	-0.0416306	0.238753	0.174367
590	DCLRE1C	14.652	16.8968	31.5488	0.0711532	0.408667	0.174111
591	MDM2	38.6406	34.4405	73.0811	-0.0574712	0.332115	0.173046
592	RBM39	2.86722	2.30209	5.16931	-0.109325	0.638757	0.171153
593	HP	3.22936	3.93709	7.16646	0.0987563	0.589258	0.167594
594	TUBB3	9.19188	7.83508	17.027	-0.0796853	0.475889	0.167445
595	CEP63	6.44236	5.41329	11.8556	-0.0867997	0.520384	0.166799
596	HLA-DPA1	3.31621	2.70014	6.01634	-0.102399	0.615268	0.16643
597	VDAC3	7.82877	9.1747	17.0035	0.079156	0.476051	0.166276
598	HDAC6	6.99501	8.22251	15.2175	0.0806635	0.489275	0.164863
599	HSP90AB1	7.67033	6.50847	14.1788	-0.0819435	0.497892	0.164581
600	MAP3K3	2.68551	3.28746	5.97297	0.100778	0.616368	0.163503
601	DYNLL1	17.2093	19.5543	36.7636	0.0637848	0.393519	0.162088
602	DPYSL2	5.33068	6.29194	11.6226	0.0827055	0.522941	0.158155
603	RCN1	3.07277	2.52051	5.59328	-0.0987373	0.626445	0.157615
604	GLUL	4.48967	3.76021	8.24987	-0.088421	0.569125	0.155363
605	PREPL	19.0387	16.8327	35.8714	-0.0614971	0.395913	0.15533
606	UPF1	4.67148	3.93389	8.60537	-0.0857119	0.563228	0.15218
607	DUSP13	3.15995	3.76832	6.92827	0.0878104	0.594196	0.14778
608	CALR	7.21577	6.22085	13.4366	-0.0740455	0.504545	0.146757
609	PRKCB	171.988	183.399	355.388	0.0321086	0.22474	0.14287
610	HNRNPK	5.4213	4.64966	10.071	-0.0766203	0.541775	0.141425
611	TCP1	6.244	7.18044	13.4244	0.0697563	0.504658	0.138225
612	NOS3	2.45383	2.91841	5.37224	0.0864788	0.632713	0.136679
613	RAC1	4.82767	5.58912	10.4168	0.0730979	0.537277	0.136053
614	TPM3	2.39815	2.85162	5.24976	0.0863789	0.636326	0.135746
615	TUBA4A	244.887	258.926	503.814	0.0278657	0.206184	0.135149
616	PTMA	4.20506	3.6001	7.80516	-0.0775086	0.576966	0.134338
617	PPP1CB	8.11941	7.1473	15.2667	-0.063675	0.488886	0.130245
618	NRG1	16.2583	14.6118	30.8701	-0.0533378	0.410867	0.129818
619	ILF2	11.0326	9.81256	20.8452	-0.058531	0.452698	0.129294
620	TRIP6	7.78928	6.88107	14.6704	-0.0619075	0.493719	0.12539
621	TP63	41.6323	38.496	80.1283	-0.0391404	0.324651	0.120561
622	ASNS	2.76225	3.20421	5.96646	0.0740741	0.616534	0.120146
623	EIF1B	5.16225	4.52637	9.68862	-0.065631	0.546978	0.119988
624	SNW1	22.2963	24.3576	46.6539	0.0441826	0.371037	0.119079
625	PLTP	6.15262	5.44306	11.5957	-0.0611921	0.523241	0.116948
626	COPS6	5.60633	6.3283	11.9346	0.0604934	0.519531	0.116438
627	YEATS4	5.76284	5.09105	10.8539	-0.0618933	0.531852	0.116373
628	ATP5A1	3.76787	4.30406	8.07193	0.0664256	0.572198	0.116089
629	CTSB	6.96453	6.20191	13.1664	-0.057921	0.507082	0.114224
630	GRIP1	54.9579	51.3878	106.346	-0.0335709	0.302734	0.110892
631	PSMB4	3.45233	3.0187	6.47103	-0.0670103	0.604298	0.110889
632	TMX1	3.97758	4.49328	8.47086	0.0608794	0.565423	0.107671
633	ENO1	4.90183	5.48948	10.3913	0.0565517	0.537602	0.105192
634	WWP1	3.6711	4.14073	7.81182	0.0601183	0.576844	0.104219
635	PPP1CA	11.1606	12.1954	23.356	0.044306	0.440162	0.100658
636	SLC18A1	2.82613	3.19747	6.02361	0.0616473	0.615084	0.100226
637	IMMT	23.6553	21.9665	45.6218	-0.0370186	0.373092	0.0992212
638	XRCC5	3.20819	2.84303	6.05123	-0.0603445	0.61439	0.0982185
639	SDC2	19.7371	21.2344	40.9715	0.0365471	0.383128	0.0953913
640	ATXN1	299.992	311.353	611.346	0.0185838	0.196567	0.094542
641	PIK3R1	10.5328	9.67367	20.2065	-0.0425171	0.456191	0.0932003
642	DEGS1	6.53173	7.1654	13.6971	0.0462631	0.502159	0.0921284
643	GNB1	4.10541	4.54547	8.65089	0.0508685	0.562494	0.0904338
644	MAP2	6.77583	7.40349	14.1793	0.0442659	0.497887	0.0889076
645	CRBN	19.2571	17.9635	37.2206	-0.0347545	0.39232	0.088587
646	ZC3H12A	25.8989	24.2857	50.1846	-0.0321457	0.364413	0.0882122
647	HSPB1	11.0612	11.952	23.0132	0.038706	0.441773	0.0876151
648	BCL2	6.39289	6.97157	13.3645	0.0433006	0.505217	0.0857069
649	MBP	3.15293	2.84029	5.99323	-0.0521656	0.615853	0.0847047
650	HNRNPH1	4.2495	4.66148	8.91097	0.0462329	0.558395	0.082796
651	MAPK1	35.4996	33.5853	69.0849	-0.02771	0.336758	0.0822846
652	GSK3B	18.4357	17.2792	35.7149	-0.0323805	0.396341	0.0816986
653	DRD1	4.67593	4.26957	8.9455	-0.045427	0.557862	0.0814305
654	UBE2I	14.0726	13.1379	27.2105	-0.0343516	0.42387	0.0810428
655	RBBP6	5.13354	5.59256	10.7261	0.042795	0.533409	0.0802293
656	AKT1	41.8065	43.9866	85.7931	0.0254107	0.319221	0.0796023
657	SHMT2	9.60184	8.91767	18.5195	-0.0369431	0.466117	0.0792573
658	MAP2K1	4.09131	3.73436	7.82567	-0.045613	0.576592	0.0791079
659	COPS5	228.935	236.357	465.291	0.0159508	0.210274	0.075857
660	KIAA1467	8.16469	7.59231	15.757	-0.0363256	0.485085	0.074885
661	TFIP11	9.22267	9.84858	19.0712	0.0328194	0.46275	0.0709226
662	ST13	7.5388	8.05742	15.5962	0.0332529	0.486315	0.0683772
663	UBC	147.936	152.733	300.669	0.0159537	0.234213	0.0681163
664	UBE2E3	5.83435	5.43054	11.2649	-0.0358472	0.526993	0.0680221
665	GNB5	5.6171	5.22743	10.8445	-0.0359324	0.531965	0.0675465
666	PAK1	4.39232	4.73156	9.12387	0.0371815	0.555149	0.0669756
667	MAP1A	5.63723	6.03194	11.6692	0.0338252	0.522425	0.0647464
668	RAN	4.62452	4.30227	8.92679	-0.0360998	0.558151	0.0646776
669	TAB2	12.9597	12.2811	25.2408	-0.0268818	0.431808	0.062254
670	PML	17.8325	18.7174	36.5499	0.0242107	0.394086	0.0614351
671	NEK4	29.4727	28.3162	57.7889	-0.0200137	0.351936	0.0568673
672	GADD45G	3.16539	2.96089	6.12628	-0.0333797	0.612523	0.0544955
673	SKP1	6.00545	6.33913	12.3446	0.0270304	0.515217	0.0524642
674	HNRNPA2B1	2.6515	2.48226	5.13376	-0.0329658	0.639847	0.0515214
675	CEP170	28.9766	30.0329	59.0095	0.017901	0.350125	0.0511275
676	MBOAT7	4.04612	4.28259	8.32871	0.0283924	0.56779	0.0500051
677	ZNF263	5.28476	5.01275	10.2975	-0.0264151	0.538807	0.0490252
678	GABARAPL1	28.6181	27.6472	56.2654	-0.0172559	0.354266	0.0487089
679	RBX1	3.24886	3.06858	6.31745	-0.0285367	0.607893	0.0469436
680	RTEL1	6.67515	6.37695	13.0521	-0.022847	0.508175	0.0449588
681	GNAI1	93.7538	91.564	185.318	-0.0118163	0.26394	0.0447688
682	CASP1	14.6892	14.1507	28.8399	-0.018673	0.417827	0.0446908
683	PPP3CA	120.088	122.645	242.733	0.0105332	0.246924	0.0426574
684	SQSTM1	25.7126	26.5121	52.2247	0.0153098	0.360845	0.0424275
685	MSH2	13.9796	14.4723	28.452	0.0173179	0.419227	0.0413091
686	PARK2	20.688	20.0519	40.7399	-0.0156121	0.383665	0.0406921
687	EEF1A1	11.0925	11.4822	22.5748	0.0172613	0.443876	0.0388877
688	EXOC7	3.59038	3.74697	7.33735	0.0213416	0.585839	0.0364292
689	MAPRE1	3.35029	3.21982	6.57012	-0.0198576	0.602035	0.0329841
690	CREB1	10.2038	10.5071	20.7109	0.0146441	0.453421	0.032297
691	YWHAZ	302.827	305.844	608.671	0.00495771	0.19678	0.0251942
692	PGRMC1	3.46838	3.56723	7.03561	0.0140504	0.591945	0.023736
693	BMPR1B	2.58757	2.51096	5.09853	-0.0150264	0.640936	0.0234444
694	CDC27	40.0142	40.6172	80.6313	0.00747873	0.324149	0.0230719
695	TMEM30A	2.69501	2.77309	5.4681	0.0142776	0.629956	0.0226645
696	RARA	3.2833	3.20249	6.48579	-0.012459	0.603958	0.0206289
697	PRKDC	23.3536	23.0024	46.3561	-0.00757571	0.371624	0.0203854
698	RBPMS	2.58083	2.62901	5.20984	0.00924616	0.637527	0.0145032
699	DDX1	5.36368	5.43431	10.798	0.0065416	0.53253	0.012284
700	GLMN	7.1312	7.05028	14.1815	-0.00570639	0.497868	0.0114616
701	DCTN1	8.18448	8.09576	16.2802	-0.00544916	0.481188	0.0113244
702	PAXIP1	3.30013	3.25992	6.56006	-0.00612958	0.602263	0.0101776
703	IQSEC1	2.61625	2.65026	5.26651	0.00645831	0.635826	0.0101574
704	APOE	17.4329	17.3098	34.7427	-0.00354499	0.399051	0.00888356
705	UBE4B	4.8624	4.89083	9.75323	0.002915	0.546081	0.00533805
706	GABARAPL2	14.8279	14.8716	29.6996	0.00147245	0.414808	0.00354972
707	SKIV2L2	2.79324	2.80525	5.59849	0.00214435	0.626301	0.00342384
Ranking: (DB=BAHN,EPSILON=05,X_ini=5.00)
Rank	GENE	Control	Disease	X	Y	Yf	SCORE
1	ARRB1	166.591	12.8433	179.434	-0.856847	0.304454	2.81437
2	GSK3A	5.89531	81.1392	87.0345	0.864529	0.345416	2.50286
3	FBXO2	69.1407	4.84993	73.9907	-0.868904	0.355341	2.44527
4	PDXDC1	44.3857	2.24282	46.6285	-0.903801	0.385151	2.34662
5	CUL3	56.1177	256.449	312.567	0.640924	0.276356	2.3192
6	XAB2	5.32244	59.9027	65.2252	0.836798	0.363245	2.30367
7	PTPN12	39.4362	2.47674	41.913	-0.881815	0.392382	2.24734
8	MYO19	103.793	16.0943	119.887	-0.731509	0.326646	2.23945
9	CUL7	52.7911	5.25453	58.0456	-0.818952	0.370711	2.20914
10	SIK3	46.3146	5.05921	51.3738	-0.803043	0.378693	2.12057
11	NTRK1	82.7195	293.342	376.062	0.560075	0.267582	2.0931
12	GABARAPL2	2.72829	29.601	32.3292	0.831219	0.410564	2.02458
13	FBXW7	62.4977	217.688	280.186	0.553884	0.28168	1.96636
14	PRPF31	50.9544	181.445	232.399	0.561492	0.291021	1.92939
15	HSPA6	67.1413	13.7826	80.9239	-0.659368	0.349831	1.88482
16	STX1A	28.178	3.61651	31.7945	-0.772507	0.41176	1.87611
17	INTS7	0.0859123	7.34113	7.42705	0.976865	0.530674	1.8408
18	MAP1A	4.59752	30.6807	35.2782	0.739357	0.404358	1.82847
19	TAB2	4.80474	31.052	35.8567	0.732003	0.403213	1.81543
20	NFATC4	1.02208	12.9548	13.9768	0.853747	0.475247	1.79643
21	YBX1	212.954	70.1175	283.071	-0.504595	0.281177	1.79458
22	THAP7	27.6834	4.19248	31.8759	-0.73695	0.411577	1.79055
23	COL1A2	10.4756	0.64606	11.1217	-0.88382	0.494577	1.78702
24	RPA3	0.287821	7.6788	7.96662	0.927743	0.52422	1.76976
25	ARRB2	159.758	49.9511	209.709	-0.523615	0.296284	1.76727
26	CAMK2G	8.53357	0.426509	8.96007	-0.904798	0.513581	1.76174
27	SNCA	60.378	183.604	243.982	0.505061	0.288562	1.75027
28	TRIM25	774.673	346.21	1120.88	-0.382255	0.22116	1.72841
29	WASL	27.0215	4.54189	31.5634	-0.712205	0.412285	1.72746
30	ACTN2	2.62434	19.0088	21.6331	0.757377	0.440374	1.71985
31	TAZ	2.12862	16.6818	18.8105	0.773677	0.451248	1.71453
32	SRC	38.3121	123.435	161.747	0.52627	0.310017	1.69755
33	BMPR1B	16.3506	2.21204	18.5626	-0.761667	0.452293	1.68401
34	TRIO	6.20312	0.274956	6.47808	-0.915112	0.543483	1.68379
35	CALR	31.9177	6.33397	38.2516	-0.668826	0.39869	1.67756
36	CAV2	13.624	1.76212	15.3861	-0.770946	0.467349	1.64962
37	DYNC1H1	24.2025	4.67569	28.8782	-0.676179	0.41873	1.61483
38	ACE	0.46024	6.3905	6.85074	0.865638	0.538205	1.60838
39	RASSF7	0.410062	6.00381	6.41387	0.872133	0.544428	1.60192
40	COPS5	129.184	313.458	442.641	0.416305	0.260079	1.60069
41	CLTC	3.80441	20.5806	24.385	0.687972	0.431269	1.59523
42	CASP4	1.88576	12.8821	14.7678	0.744612	0.470705	1.58191
43	EPHA1	184.744	69.5479	254.292	-0.453008	0.286486	1.58126
44	PRKAR1A	1.20619	9.85357	11.0598	0.781878	0.495059	1.57936
45	SH3BP5	6.21332	0.519285	6.7326	-0.84574	0.539841	1.56665
46	LYN	73.1962	22.6117	95.808	-0.527978	0.339677	1.55436
47	NSF	4.99267	23.6276	28.6202	0.651109	0.419386	1.55253
48	KCNJ5	3.36399	17.8844	21.2484	0.683365	0.441755	1.54693
49	DDX5	0.8989	7.67578	8.57468	0.790336	0.517536	1.52711
50	SHMT2	27.286	6.59436	33.8804	-0.610727	0.407221	1.49974
51	COPS6	14.1541	2.61628	16.7704	-0.687989	0.460377	1.4944
52	NANOG	5.40188	0.556456	5.95833	-0.813218	0.551471	1.47463
53	CTBP1	6.43634	0.779933	7.21627	-0.783841	0.533346	1.46967
54	PPM1A	124.762	47.2642	172.027	-0.450501	0.306702	1.46886
55	RANBP9	164.36	357.577	521.938	0.370192	0.252708	1.4649
56	HAX1	30.977	8.35564	39.3326	-0.575129	0.396756	1.44958
57	PRKCA	20.1876	60.9199	81.1075	0.502202	0.349693	1.43612
58	MAPK8IP2	14.3822	3.03434	17.4165	-0.651557	0.45735	1.42463
59	USP9X	0.498613	4.59583	5.09445	0.804252	0.56675	1.41906
60	GNAI3	2.88389	13.751	16.6349	0.653273	0.461029	1.41699
61	RUVBL2	4.83416	0.555237	5.3894	-0.793952	0.561212	1.41471
62	UBE2D2	0.81166	6.00208	6.81374	0.761758	0.538714	1.41403
63	SFN	17.631	4.11317	21.7441	-0.621676	0.439981	1.41296
64	PLCG1	10.7357	36.2407	46.9764	0.542933	0.384651	1.41149
65	ILF2	7.07815	1.07659	8.15474	-0.735959	0.52209	1.40964
66	RAB2A	23.1245	5.98291	29.1074	-0.588908	0.418153	1.40836
67	TRIM37	1.28525	7.84292	9.12817	0.718399	0.511919	1.40335
68	UBB	0.60873	4.97937	5.5881	0.782133	0.557678	1.40248
69	PTPRK	4.49389	18.4733	22.9671	0.608668	0.4358	1.39667
70	RAF1	36.5766	11.052	47.6286	-0.53591	0.383727	1.39659
71	CDK1	15.2685	3.4733	18.7418	-0.629353	0.451536	1.3938
72	TRIM28	34.79	10.4091	45.1991	-0.539411	0.387248	1.39293
73	HTATSF1	0.548817	4.61083	5.15965	0.787266	0.565494	1.39217
74	ZMPSTE24	1.69007	9.22035	10.9104	0.690192	0.496234	1.39086
75	SOD1	2.16511	10.8945	13.0597	0.668427	0.480909	1.38992
76	SORT1	28.2617	8.01768	36.2794	-0.558003	0.402389	1.38673
77	KDM5B	0.697886	5.24041	5.93829	0.764954	0.551795	1.3863
78	PEX5	17.9565	53.0947	71.0512	0.494547	0.357863	1.38194
79	GRIK2	14.1186	3.18376	17.3024	-0.631986	0.457875	1.38026
80	FYN	97.869	37.9752	135.844	-0.4409	0.319602	1.37953
81	PDIA6	1.10912	6.83414	7.94326	0.720739	0.524489	1.37418
82	TNFRSF1A	6.92618	1.14151	8.06768	-0.717017	0.523068	1.37079
83	ADA	9.1496	1.74415	10.8937	-0.679789	0.496367	1.36953
84	GNA11	12.6069	2.78623	15.3932	-0.637991	0.467311	1.36524
85	MPDZ	52.1844	17.9414	70.1258	-0.488309	0.358682	1.3614
86	POLR2A	0.800302	5.43085	6.23115	0.743129	0.54718	1.35811
87	DMD	7.64047	1.36592	9.00639	-0.696677	0.51312	1.35773
88	CDKN1A	1.2023	7.01819	8.22049	0.707487	0.521359	1.35701
89	HIST1H3A	8.66933	1.66112	10.3304	-0.678404	0.500986	1.35414
90	PRKCB	175.883	77.8274	253.711	-0.386487	0.2866	1.34853
91	PPP4R1	0.91387	5.75228	6.66615	0.725818	0.540776	1.34218
92	PPM1B	15.6737	3.91395	19.5877	-0.600367	0.448071	1.33989
93	EEF2	18.7282	5.02077	23.7489	-0.577179	0.433262	1.33217
94	NNT	0.764192	5.04932	5.81351	0.737098	0.553844	1.33088
95	HNRNPM	5.77146	0.979131	6.75059	-0.709912	0.53959	1.31565
96	BCL2L11	119.959	250.085	370.045	0.35165	0.268336	1.31048
97	TUBB2A	1.81956	8.7027	10.5223	0.65415	0.499381	1.30992
98	CADPS2	2.41483	10.6084	13.0232	0.62915	0.481143	1.30761
99	TTK	141.437	62.2613	203.698	-0.38869	0.297791	1.30524
100	NTM	11.8663	2.8373	14.7036	-0.614067	0.471063	1.30358
101	CEP63	1.62518	7.95273	9.57791	0.66064	0.507641	1.30139
102	PSMD7	0.992954	5.63588	6.62884	0.700414	0.541306	1.29393
103	ABL1	15.5065	43.3278	58.8343	0.472875	0.369839	1.2786
104	RPA1	13.8706	39.4462	53.3168	0.47969	0.376248	1.27493
105	MAPT	11.5938	34.1081	45.702	0.492632	0.386502	1.27459
106	HMOX1	4.74184	16.8331	21.5749	0.56043	0.440581	1.27203
107	DDX1	0.931497	5.14426	6.07576	0.693372	0.549597	1.2616
108	GIPC1	5.82537	19.4315	25.2569	0.53871	0.428634	1.25681
109	PARK2	16.3018	4.66003	20.9619	-0.55538	0.442802	1.25424
110	SFXN3	2.06243	8.77015	10.8326	0.619218	0.496855	1.24627
111	GNB2L1	26.1623	8.61065	34.7729	-0.50475	0.405378	1.24513
112	MTNR1B	2.23921	9.25287	11.4921	0.610303	0.491758	1.24106
113	DYNLL1	4.8477	16.5263	21.374	0.546393	0.4413	1.23814
114	RUFY1	13.1224	3.61021	16.7326	-0.568482	0.460558	1.23433
115	CREBBP	9.9985	2.546	12.5445	-0.594085	0.484297	1.22669
116	AKT1	93.4174	40.7174	134.135	-0.392888	0.320309	1.22659
117	VDAC3	3.10344	11.589	14.6925	0.577546	0.471125	1.22589
118	HSPA5	12.086	33.4461	45.5321	0.469122	0.386753	1.21298
119	SMAD3	26.5603	64.1544	90.7147	0.414421	0.342929	1.20847
120	MCM10	32.0346	11.5265	43.5611	-0.47079	0.38975	1.20793
121	FBXW11	10.5626	29.8304	40.3931	0.477008	0.394919	1.20786
122	STUB1	135.464	63.8726	199.336	-0.359147	0.298918	1.20149
123	TMCC2	7.07858	1.66314	8.74173	-0.619493	0.515797	1.20104
124	ITPKC	24.2882	58.9514	83.2396	0.416427	0.348113	1.19624
125	ANK3	3.2862	11.6977	14.9839	0.561369	0.469514	1.19564
126	ITGB1	5.92487	1.32078	7.24565	-0.635428	0.532968	1.19224
127	CBL	68.2091	142.477	210.686	0.352506	0.296044	1.19072
128	TNF	12.951	34.6178	47.5688	0.455483	0.383811	1.18674
129	HCCS	1.04507	4.89876	5.94383	0.648353	0.551706	1.17518
130	TRIM27	5.61782	1.27187	6.88969	-0.630791	0.537673	1.17319
131	HIGD1A	1.03189	4.82003	5.85193	0.647332	0.553208	1.17014
132	COLEC12	11.1217	3.20269	14.3244	-0.552833	0.473215	1.16825
133	ARHGAP22	4.40443	0.915463	5.3199	-0.655834	0.562484	1.16596
134	HCFC1	1.03824	4.81149	5.84973	0.64503	0.553244	1.16591
135	TMEM214	7.79273	2.03139	9.82411	-0.586449	0.505398	1.16037
136	TBK1	3.23754	11.1052	14.3428	0.548548	0.473109	1.15945
137	LIMA1	4.40085	0.936612	5.33746	-0.649042	0.562161	1.15455
138	RPL6	8.10612	2.19743	10.3035	-0.573461	0.501214	1.14414
139	NR2F2	13.5017	4.29046	17.7921	-0.517712	0.455651	1.1362
140	GJC1	9.94055	2.90254	12.8431	-0.547999	0.482314	1.13619
141	BRCA1	8.76527	23.951	32.7162	0.464164	0.409712	1.1329
142	EPHB2	3.74732	11.9808	15.7281	0.523487	0.46556	1.12443
143	TFIP11	1.7726	6.67317	8.44577	0.58024	0.518905	1.1182
144	ECSIT	6.91154	1.86306	8.7746	-0.575351	0.515459	1.11619
145	IKBKG	6.44317	18.3045	24.7477	0.479291	0.43016	1.11422
146	DLG4	27.336	10.5268	37.8628	-0.443952	0.399401	1.11154
147	PDCD6IP	25.8251	58.2573	84.0824	0.385719	0.347502	1.10998
148	RB1	1.61641	6.15142	7.76783	0.58382	0.526536	1.10879
149	HTRA1	6.93672	1.91169	8.84841	-0.567901	0.514706	1.10335
150	PPP3CA	96.842	183.598	280.44	0.309357	0.281635	1.09843
151	GNAQ	61.6651	27.9378	89.6029	-0.376408	0.343668	1.09527
152	MSH2	8.47523	22.4603	30.9355	0.452071	0.413733	1.09266
153	EPB41L2	46.1967	20.0723	66.269	-0.394217	0.36224	1.08828
154	RHBDD3	2.09898	7.27607	9.37505	0.55222	0.509541	1.08376
155	IL1B	4.41796	1.0917	5.50965	-0.603715	0.559055	1.07988
156	RBBP6	8.15882	2.45034	10.6092	-0.538071	0.498665	1.07902
157	EXOSC9	10.5514	3.41518	13.9666	-0.51095	0.475308	1.07499
158	KPNA2	4.21951	12.4843	16.7038	0.494786	0.460696	1.074
159	HTT	33.8295	14.1232	47.9526	-0.410954	0.383274	1.07222
160	CSNK2B	31.2329	12.8875	44.1204	-0.415803	0.388884	1.06922
161	RIN1	3.44919	10.5356	13.9848	0.506722	0.4752	1.06633
162	PRNP	41.1831	84.3681	125.551	0.343963	0.324026	1.06153
163	TRAF4	1.02742	4.11251	5.13993	0.600219	0.565872	1.0607
164	TXNDC9	3.04218	9.44964	12.4918	0.512933	0.484653	1.05835
165	SLC6A3	15.6217	5.7198	21.3415	-0.463974	0.441418	1.0511
166	ST8SIA4	1.14174	4.37166	5.5134	0.585832	0.558989	1.04802
167	RNF11	2.27828	7.39038	9.66866	0.528729	0.506807	1.04326
168	PAXIP1	6.72194	2.01988	8.74182	-0.537881	0.515796	1.04282
169	GTF2F1	6.91946	2.09659	9.01605	-0.53492	0.513024	1.04268
170	PPP3R1	13.4192	4.81462	18.2338	-0.471901	0.453706	1.0401
171	ECT2	11.1302	26.8552	37.9855	0.413974	0.399176	1.03707
172	ABP1	3.18935	9.58007	12.7694	0.500471	0.482798	1.0366
173	NDFIP1	1.84005	6.19933	8.03937	0.542241	0.523389	1.03602
174	CEP250	1.09609	4.16464	5.26072	0.583295	0.563583	1.03498
175	RASA1	4.65068	12.9202	17.5708	0.470636	0.456647	1.03063
176	GNB1	14.4775	5.38098	19.8585	-0.458067	0.446999	1.02476
177	CCDC88A	1.77756	5.94082	7.71838	0.539397	0.527123	1.02328
178	CYLD	6.54169	2.01609	8.55778	-0.528828	0.517714	1.02147
179	FLNA	321.307	189.445	510.752	-0.25817	0.253665	1.01776
180	HDAC6	8.65287	21.3296	29.9825	0.422806	0.415998	1.01637
181	AURKB	1.86626	6.11417	7.98043	0.532292	0.524062	1.0157
182	PGK1	4.86362	13.1778	18.0414	0.460838	0.454546	1.01384
183	AR	7.51223	2.44368	9.95591	-0.5091	0.504224	1.00967
184	TPM2	4.97657	1.45828	6.43485	-0.546757	0.544118	1.00485
185	ACTN4	4.85172	1.41397	6.26569	-0.548661	0.546653	1.00367
186	AMPH	1.67535	5.53456	7.20991	0.535265	0.533428	1.00344
187	KRAS	65.4493	32.3786	97.828	-0.338049	0.338442	0.998839
188	CDK5	6.72622	2.1631	8.88932	-0.513327	0.514292	0.998123
189	XRCC6	6.7257	2.16383	8.88953	-0.513173	0.51429	0.997829
190	UBE2I	6.21058	1.98052	8.1911	-0.516422	0.521685	0.989911
191	KIF3A	4.9058	1.47284	6.37863	-0.538197	0.544952	0.987605
192	TRIP13	2.88071	8.3537	11.2344	0.487163	0.493707	0.986745
193	IPO7	1.35196	4.52278	5.87474	0.539739	0.552832	0.976316
194	CAPN1	9.28625	3.32933	12.6156	-0.472187	0.48382	0.975957
195	PRKCG	5.22199	1.6302	6.8522	-0.52418	0.538185	0.973978
196	GABRB3	8.20853	19.4739	27.6825	0.406951	0.421831	0.964726
197	HNRNPU	4.05453	1.19967	5.2542	-0.543347	0.563705	0.963885
198	SKP2	16.6559	6.83336	23.4892	-0.418171	0.434094	0.963318
199	DST	11.8632	4.56404	16.4272	-0.444332	0.46204	0.961674
200	SSX2IP	7.65889	18.3001	25.959	0.409923	0.426588	0.960934
201	RANBP2	3.12316	8.66773	11.7909	0.470242	0.489561	0.960538
202	NEK1	12.6963	4.9597	17.656	-0.438185	0.456262	0.960381
203	LEMD3	8.03109	18.9811	27.0122	0.405372	0.423639	0.956881
204	NDUFA3	4.85556	1.53692	6.39247	-0.519148	0.544746	0.953011
205	CSN2	24.9067	11.0938	36.0005	-0.383687	0.402931	0.952239
206	NPM1	10.0618	22.7511	32.8129	0.386717	0.409502	0.94436
207	CASP1	24.5107	11.0156	35.5263	-0.379864	0.403864	0.940574
208	SPTBN1	11.3548	4.45064	15.8054	-0.43682	0.465162	0.939072
209	PSMC5	10.4173	4.02143	14.4388	-0.442968	0.472559	0.937381
210	CAPZA2	4.33605	11.0022	15.3383	0.434611	0.467603	0.929444
211	TRAF2	20.8403	9.26369	30.104	-0.384555	0.415704	0.925068
212	TCEB1	1.52846	4.63643	6.16489	0.50414	0.548202	0.919625
213	CCT3	1.7067	5.06113	6.76782	0.495643	0.53935	0.918965
214	CFTR	5.74081	1.99863	7.73944	-0.483521	0.526873	0.917719
215	BAD	3.95971	1.25856	5.21826	-0.517634	0.56438	0.917173
216	ZNF638	22.0161	9.97587	31.9919	-0.376351	0.411316	0.914992
217	PSMA3	5.66683	13.557	19.2239	0.410438	0.44954	0.913019
218	CRK	14.0532	5.91451	19.9677	-0.407592	0.446572	0.912713
219	PIK3R2	4.81689	1.63052	6.44741	-0.49421	0.543933	0.908587
220	KIF2A	1.44294	4.34992	5.79287	0.501821	0.554187	0.905507
221	CDC27	51.2828	92.4035	143.686	0.286184	0.316488	0.904251
222	CABIN1	4.03483	1.32963	5.36446	-0.504283	0.561666	0.897834
223	DGCR14	8.9589	3.54834	12.5072	-0.432594	0.484549	0.892778
224	PPP1CB	3.81286	9.50866	13.3215	0.427564	0.479246	0.89216
225	STX11	1.62445	4.67513	6.29958	0.484267	0.546139	0.886712
226	SMARCB1	2.79591	7.27938	10.0753	0.444997	0.503177	0.884375
227	NUFIP1	7.77736	17.2308	25.0082	0.378015	0.429375	0.880385
228	PIAS1	1.3438	3.97336	5.31716	0.494543	0.562535	0.879133
229	KLHL12	9.27513	3.77111	13.0462	-0.421886	0.480995	0.877111
230	ARIH2	1.73449	4.82731	6.56179	0.471338	0.542267	0.869199
231	MDM2	88.0794	49.901	137.98	-0.276695	0.318733	0.868108
232	ATP1A1	4.21257	1.47042	5.683	-0.482518	0.556042	0.867772
233	UPF1	17.0465	7.79029	24.8368	-0.372681	0.42989	0.866922
234	TGFBR1	5.39317	12.4292	17.8223	0.394785	0.455516	0.866677
235	FAM8A1	1.98727	5.36724	7.3545	0.459578	0.531583	0.864545
236	IQCB1	10.1715	4.27772	14.4492	-0.407896	0.472499	0.863274
237	ITSN1	2.92667	7.36393	10.2906	0.431196	0.501324	0.860115
238	HTR3A	3.70045	8.95997	12.6604	0.415431	0.483521	0.859179
239	BTRC	4.94893	1.82513	6.77406	-0.461141	0.539263	0.855133
240	ESR2	16.9015	7.81963	24.7211	-0.367373	0.43024	0.853879
241	MYO5A	18.3536	8.61775	26.9713	-0.360969	0.423751	0.851843
242	MTMR6	2.04187	5.40224	7.44411	0.451414	0.530461	0.850983
243	GNB5	6.92339	15.083	22.0064	0.370785	0.439061	0.844495
244	SUMO1	1.43942	4.00205	5.44147	0.470943	0.560271	0.840562
245	GOLGA2	7.39743	3.01992	10.4173	-0.420213	0.500255	0.839999
246	HDAC4	1.55431	4.24363	5.79794	0.463842	0.554103	0.837104
247	KIFAP3	5.05208	11.3992	16.4513	0.385814	0.461922	0.835236
248	ATP5F1	1.73166	4.57654	6.30821	0.45098	0.546008	0.825959
249	LONP1	22.4232	11.1247	33.548	-0.336788	0.407922	0.825618
250	VKORC1	29.7567	15.354	45.1106	-0.319276	0.387381	0.824191
251	TMEM30B	5.49426	2.17957	7.67383	-0.431948	0.527656	0.818616
252	TRIP12	59.7683	100.422	160.19	0.253782	0.310541	0.817226
253	ALB	11.6788	5.3079	16.9867	-0.375054	0.459348	0.816491
254	ARF5	8.27482	3.55839	11.8332	-0.398576	0.489255	0.814659
255	CDC42	3.40995	7.97205	11.382	0.400817	0.492585	0.813701
256	PPP3CB	9.92534	20.0262	29.9515	0.33724	0.416073	0.810532
257	SLC12A9	4.26104	1.65688	5.91792	-0.440046	0.552126	0.797002
258	MYH9	6.1439	12.9918	19.1357	0.357861	0.4499	0.795423
259	ITGA4	7.24926	3.13491	10.3842	-0.396214	0.500533	0.791584
260	EXO1	30.1096	16.0338	46.1435	-0.305044	0.385854	0.790569
261	EBNA1BP2	1.38109	3.62487	5.00596	0.448222	0.568485	0.788451
262	PTPN1	36.9803	63.6269	100.607	0.264857	0.336792	0.786411
263	RPS6KA3	95.1159	150.625	245.741	0.225886	0.2882	0.78378
264	LUC7L2	3.66428	1.40996	5.07424	-0.444266	0.567143	0.783341
265	SYNCRIP	1.48764	3.8264	5.31404	0.44011	0.562592	0.78229
266	SMC3	9.50728	18.8118	28.3191	0.32856	0.420161	0.781985
267	CCT7	5.37184	2.2301	7.60194	-0.413281	0.528523	0.781955
268	YWHAB	3.70364	8.27199	11.9756	0.38147	0.488235	0.781326
269	DLG1	10.1264	4.68322	14.8096	-0.367543	0.470473	0.78122
270	CTNNB1	5.91607	2.50609	8.42216	-0.404883	0.519159	0.779882
271	GADD45G	5.08759	2.09755	7.18514	-0.416142	0.533748	0.77966
272	KRTAP5-9	2.51263	5.88723	8.39986	0.401744	0.519399	0.773479
273	PDK1	3.44046	7.70099	11.1414	0.382404	0.494424	0.773433
274	VHL	3.93868	8.59617	12.5348	0.371564	0.484362	0.767119
275	BYSL	2.07099	4.9575	7.02849	0.410688	0.535805	0.766487
276	ACTB	21.2229	11.0937	32.3166	-0.313439	0.410592	0.763383
277	NOX5	8.14723	3.72399	11.8712	-0.372602	0.488981	0.761996
278	PPP2R1A	11.2105	5.38678	16.5973	-0.350885	0.461211	0.76079
279	NCOR1	19.2196	9.95151	29.1711	-0.317714	0.417993	0.760094
280	AURKA	39.8414	66.8679	106.709	0.253272	0.33335	0.759779
281	CANX	356.671	508.159	864.83	0.175165	0.231396	0.756993
282	PIAS4	6.4003	12.9877	19.388	0.339765	0.448873	0.756929
283	WWOX	8.51125	3.96789	12.4791	-0.364076	0.484739	0.751077
284	TRIP6	16.7191	8.6108	25.3299	-0.320107	0.428418	0.747185
285	ATP5A1	1.49101	3.67112	5.16212	0.422328	0.565446	0.746893
286	KCNJ3	4.51414	1.92303	6.43717	-0.402524	0.544084	0.739821
287	SDCBP	122.142	78.0705	200.212	-0.220123	0.29869	0.736964
288	CDC25C	4.09131	1.72472	5.81603	-0.406908	0.553802	0.734754
289	PTPRS	3.82881	8.11126	11.9401	0.358662	0.488488	0.734228
290	SRPK2	5.74827	11.5611	17.3094	0.335821	0.457843	0.733486
291	RPL13	4.90463	2.14036	7.04499	-0.392374	0.535586	0.732607
292	PPP2CB	2.24029	5.07951	7.31979	0.387883	0.532022	0.729072
293	NFKBIA	1.7907	4.17818	5.96889	0.399988	0.551301	0.725534
294	SREBF2	27.7884	15.5342	43.3226	-0.282858	0.390124	0.725047
295	NDEL1	3.62123	7.64066	11.2619	0.356906	0.493497	0.723217
296	BMI1	10.109	18.8662	28.9753	0.302232	0.418485	0.722205
297	YAP1	5.91861	2.70715	8.62577	-0.37231	0.517	0.720136
298	GAPDH	9.96851	4.93514	14.9036	-0.337728	0.469954	0.718641
299	ARF1	3.84419	1.66019	5.50438	-0.396775	0.559149	0.709606
300	UBE2N	40.4206	23.869	64.2896	-0.257455	0.364162	0.706979
301	HSPA2	10.0867	18.5497	28.6364	0.29553	0.419345	0.704743
302	PAFAH1B1	3.1571	6.62522	9.78232	0.35453	0.505774	0.700965
303	GCDH	4.61709	2.08176	6.69885	-0.378472	0.540314	0.700466
304	EXOC1	3.20635	6.71148	9.91783	0.353417	0.504562	0.700444
305	TUBA4A	172.185	115.681	287.866	-0.196285	0.280354	0.700135
306	MAPK6	45.8277	73.0093	118.837	0.22873	0.327148	0.699165
307	NHP2L1	5.23196	10.2273	15.4593	0.32313	0.466962	0.691983
308	UBE2E3	2.06952	4.54529	6.61481	0.374277	0.541506	0.691177
309	EGFR	675.501	901.497	1577	0.143308	0.208371	0.687753
310	RPL14	7.60382	3.76643	11.3702	-0.337494	0.492673	0.685026
311	IKBKE	2.55269	5.39704	7.94973	0.357792	0.524414	0.682271
312	RBX1	5.61624	2.67413	8.29037	-0.354882	0.520589	0.681692
313	DVL2	9.70219	17.5575	27.2597	0.288167	0.422965	0.681302
314	MED21	7.7323	3.85598	11.5883	-0.334503	0.491043	0.681209
315	HDAC5	4.86188	2.26673	7.12861	-0.364047	0.534484	0.681118
316	PSEN1	12.3242	6.53655	18.8607	-0.306862	0.451038	0.680347
317	CAMK2A	3.76967	1.69478	5.46446	-0.379706	0.559859	0.678218
318	DNM2	4.8721	9.44739	14.3195	0.319515	0.473244	0.67516
319	RPGRIP1L	7.28243	3.62876	10.9112	-0.334855	0.496228	0.6748
320	ENO1	6.72554	3.3411	10.0666	-0.336203	0.503252	0.668061
321	ZC3H12A	14.5904	25.0888	39.6792	0.26458	0.396149	0.66788
322	POT1	3.30649	6.65396	9.96045	0.336075	0.504184	0.666572
323	UBE4B	12.9989	22.531	35.5299	0.268285	0.403857	0.664307
324	SMARCE1	25.303	14.7961	40.0991	-0.262024	0.395422	0.662644
325	MAP3K3	1.89604	4.07671	5.97275	0.365105	0.551239	0.662335
326	PPP1CA	50.9473	31.8486	82.7959	-0.230673	0.348438	0.66202
327	EIF1B	3.60002	7.12252	10.7225	0.328514	0.497741	0.66001
328	SRSF2	3.73068	7.34695	11.0776	0.326448	0.494919	0.659598
329	TP73	4.5786	2.18227	6.76087	-0.354441	0.539446	0.657046
330	APOA1	13.2615	22.7641	36.0256	0.263772	0.402882	0.654713
331	KDM1A	7.21351	3.68336	10.8969	-0.32396	0.496342	0.652694
332	HDAC1	4.42632	8.48379	12.9101	0.314286	0.481876	0.652214
333	HSP90B1	5.24891	2.58675	7.83566	-0.339749	0.525738	0.646233
334	CLASP2	9.66316	5.20845	14.8716	-0.299544	0.47013	0.637152
335	HGS	4.4751	2.18439	6.65949	-0.343976	0.54087	0.635968
336	PLK1	34.4595	21.2383	55.6978	-0.237373	0.373391	0.635722
337	COPB2	6.88286	12.3807	19.2636	0.285403	0.449378	0.635107
338	RAB5A	105.092	151.719	256.811	0.181559	0.285993	0.634838
339	SMARCD1	34.2695	21.1338	55.4033	-0.237091	0.373737	0.634381
340	PPP1CC	8.02983	14.208	22.2378	0.277821	0.438261	0.633917
341	RAB14	2.70654	5.37989	8.08643	0.330596	0.522857	0.632289
342	MMP2	12.2616	6.85015	19.1117	-0.283146	0.449999	0.629215
343	PSMD11	4.60048	2.27456	6.87504	-0.338314	0.537873	0.628986
344	HSP90AA1	85.245	56.9575	142.203	-0.198924	0.317061	0.627398
345	GNB2	3.76756	1.81776	5.58532	-0.349094	0.557726	0.625924
346	BRAP	5.55832	10.1206	15.6789	0.290981	0.465814	0.624673
347	PRKACA	61.7108	91.3794	153.09	0.193798	0.313006	0.61915
348	GRB2	245.899	177.244	423.143	-0.16225	0.262131	0.618963
349	PDHB	13.8803	23.0283	36.9086	0.247857	0.401184	0.617815
350	TBXA2R	2.34219	4.65423	6.99643	0.33046	0.536233	0.616262
351	PML	5.05811	2.5859	7.64401	-0.323417	0.528015	0.612516
352	RDH11	4.70136	8.58471	13.2861	0.292288	0.479469	0.609607
353	ARID3B	8.31544	14.3488	22.6642	0.266205	0.436811	0.609428
354	REL	6.22776	3.28966	9.51741	-0.308708	0.508203	0.60745
355	TRAK2	109.217	75.3408	184.557	-0.183551	0.302963	0.605855
356	VDAC1	33.0322	50.6467	83.679	0.210501	0.347794	0.605246
357	RPA2	6.85678	3.67747	10.5342	-0.301807	0.499282	0.604482
358	TP63	18.9851	11.3892	30.3743	-0.250074	0.415056	0.602507
359	EEF1G	4.81668	2.48113	7.29781	-0.320035	0.532302	0.601229
360	MED4	19.7928	31.4556	51.2484	0.227574	0.378854	0.600691
361	SIRT2	9.45225	5.28453	14.7368	-0.282811	0.470878	0.600603
362	LRPPRC	1.94886	3.8884	5.83726	0.332268	0.55345	0.600358
363	FASN	3.62727	6.73486	10.3621	0.299899	0.500719	0.598937
364	ARFGEF2	52.5894	34.5904	87.1798	-0.206459	0.345316	0.597885
365	PTEN	14.4474	8.47498	22.9224	-0.260551	0.435948	0.597665
366	TAF1D	1.67793	3.38863	5.06656	0.337644	0.567293	0.595185
367	PTPLB	2.26102	4.40467	6.66569	0.321595	0.540782	0.594685
368	GNAZ	7.79375	4.29735	12.0911	-0.289171	0.487418	0.593271
369	DDX31	4.99578	8.91761	13.9134	0.281875	0.475625	0.592642
370	XRCC5	8.32043	4.63082	12.9513	-0.284885	0.481609	0.591527
371	XPNPEP1	1.73099	3.46319	5.19419	0.333488	0.564836	0.590416
372	AP2M1	25.7909	16.0938	41.8848	-0.231518	0.392428	0.589964
373	DCTN1	33.6386	21.5063	55.1449	-0.220007	0.374042	0.588189
374	CAPZB	3.42512	1.7156	5.14072	-0.332546	0.565856	0.587686
375	RHOBTB3	2.27329	4.3767	6.64999	0.316303	0.541005	0.584657
376	MYC	99.246	139.673	238.919	0.169209	0.28962	0.584247
377	DUSP13	4.64404	2.43817	7.08222	-0.311466	0.535094	0.582077
378	FN1	32.8176	49.4008	82.2184	0.201697	0.348864	0.578153
379	ABCE1	8.03697	4.52752	12.5645	-0.279315	0.484163	0.576903
380	PTK2	5.98422	3.26355	9.24777	-0.294197	0.510757	0.576001
381	COPB1	7.74593	13.0503	20.7962	0.255063	0.443416	0.575222
382	VCP	114.725	81.4038	196.129	-0.169893	0.299765	0.566754
383	ERLIN2	6.66478	3.73366	10.3984	-0.281881	0.500413	0.563296
384	NCOR2	2.62418	4.84685	7.47103	0.297505	0.530127	0.561195
385	IKZF1	2.1386	4.0248	6.1634	0.306032	0.548225	0.558223
386	KRT31	7.54865	12.5293	20.0779	0.248066	0.446143	0.556022
387	CTSB	5.09651	2.79897	7.89548	-0.290993	0.525041	0.55423
388	CDC73	3.77294	6.64098	10.4139	0.275404	0.500283	0.550497
389	MATR3	29.6366	19.3476	48.9842	-0.210049	0.381853	0.550078
390	MAPK8	3.53368	6.2544	9.78808	0.277963	0.505722	0.549636
391	SQSTM1	74.1002	51.7117	125.812	-0.177952	0.323909	0.549391
392	AP4M1	3.49936	1.84838	5.34774	-0.308724	0.561972	0.549358
393	CD22	5.07495	8.6486	13.7235	0.260403	0.476766	0.546186
394	IL1R2	4.38724	2.40924	6.79647	-0.291033	0.538952	0.539997
395	MAP1LC3B	6.61977	10.9326	17.5524	0.245713	0.456731	0.537981
396	RAB3GAP1	5.8789	3.35407	9.23297	-0.273458	0.5109	0.535248
397	TBL1X	13.8204	8.61194	22.4323	-0.232185	0.437595	0.530593
398	HSPA8	280.753	363.938	644.691	0.129031	0.243565	0.52976
399	PON2	9.92692	6.01913	15.9461	-0.245063	0.464443	0.52765
400	ELAVL1	230.114	300.58	530.695	0.13278	0.251975	0.526957
401	ARNT2	23.1428	15.125	38.2678	-0.209517	0.39866	0.525552
402	GLUL	6.34293	3.69316	10.0361	-0.264025	0.503519	0.524358
403	EP300	408.574	317.73	726.304	-0.125078	0.238552	0.524324
404	APOB	11.2511	17.5576	28.8087	0.21891	0.418906	0.522576
405	SMAD2	29.4056	19.6389	49.0445	-0.199139	0.381771	0.521619
406	RTEL1	25.4668	17.0073	42.4741	-0.199168	0.391472	0.508766
407	DYNC1I1	6.26908	10.1036	16.3727	0.234204	0.462308	0.506596
408	SMAD4	3.47675	5.8939	9.37065	0.257949	0.509582	0.506197
409	SSB	2.1269	3.76807	5.89498	0.278402	0.552501	0.503894
410	NCK1	126.219	166.558	292.777	0.13778	0.279528	0.492903
411	HSPA9	4.28474	7.03274	11.3175	0.24281	0.493073	0.492443
412	PHB	4.72332	2.76917	7.49249	-0.260814	0.529862	0.49223
413	CDR2	4.7553	2.7916	7.5469	-0.260199	0.529194	0.49169
414	PSME3	2.68147	4.5767	7.25817	0.261116	0.532808	0.490076
415	SPP1	156.716	204.265	360.981	0.131721	0.269499	0.488762
416	NPHP1	1.83441	3.2331	5.06751	0.276012	0.567274	0.486558
417	RPL11	24.275	16.462	40.7371	-0.191791	0.394335	0.486366
418	PPP5C	13.1745	8.56173	21.7362	-0.212214	0.440009	0.482295
419	ARFGAP1	4.85873	2.8927	7.75143	-0.253634	0.526731	0.481525
420	RNF2	105.541	78.8303	184.372	-0.144877	0.303016	0.478116
421	ILVBL	4.74537	2.83088	7.57625	-0.252696	0.528835	0.477835
422	LIMK1	5.64162	3.42483	9.06644	-0.244505	0.512525	0.47706
423	NCAM1	11.8492	7.70279	19.552	-0.212069	0.448214	0.473143
424	SIRT1	9.74412	6.26123	16.0053	-0.217608	0.464142	0.468839
425	IMMT	17.0049	24.5587	41.5636	0.181743	0.392955	0.462502
426	HSP90AB1	11.9228	7.84404	19.7668	-0.206344	0.44736	0.461247
427	CDH1	6.13302	9.4874	15.6204	0.214744	0.466118	0.460706
428	DRD2	7.09361	10.8447	17.9383	0.209111	0.455001	0.459584
429	DLG3	3.67548	2.18785	5.86333	-0.253717	0.55302	0.458784
430	YEATS4	22.8697	15.832	38.7017	-0.181845	0.397877	0.457038
431	TMX1	11.1668	7.36153	18.5284	-0.205378	0.452439	0.453936
432	PARP1	5.94917	9.14532	15.0945	0.211743	0.468912	0.451562
433	PRKDC	29.9668	21.2555	51.2223	-0.170069	0.378888	0.448863
434	MRPL28	15.1351	10.2843	25.4194	-0.190833	0.428155	0.445711
435	SLC18A1	5.65895	3.56566	9.2246	-0.226925	0.510981	0.444096
436	NAA38	4.71996	2.92742	7.64737	-0.234399	0.527974	0.44396
437	DZIP3	2.3235	3.81664	6.14015	0.243177	0.548587	0.443279
438	IKBKB	2.14753	3.54747	5.695	0.245819	0.555837	0.44225
439	YWHAE	6.38266	9.63125	16.0139	0.202861	0.464099	0.437106
440	EPB41L1	4.26717	2.65796	6.92513	-0.232373	0.537192	0.432569
441	RGS2	4.98852	7.60766	12.5962	0.207931	0.48395	0.429654
442	MLH1	7.33273	10.8708	18.2035	0.19436	0.453837	0.428259
443	ST13	5.67463	8.56118	14.2358	0.202766	0.473728	0.428023
444	NAP1L1	4.7901	3.04815	7.83825	-0.222237	0.525708	0.422739
445	CDK6	5.05864	3.23639	8.29503	-0.219679	0.520538	0.422023
446	TAB1	2.9102	4.58568	7.49588	0.223519	0.52982	0.421878
447	EEF1A1	11.7224	8.00018	19.7226	-0.188729	0.447535	0.421707
448	SNW1	13.5741	19.2393	32.8135	0.172649	0.4095	0.42161
449	CALM1	552.984	457.193	1010.18	-0.0948262	0.225209	0.421059
450	CSNK2A1	83.504	63.9618	147.466	-0.13252	0.315057	0.420621
451	GRIP1	6.32846	9.40844	15.7369	0.195717	0.465514	0.420432
452	ATP7B	3.53875	5.48411	9.02285	0.215603	0.512956	0.420315
453	PRKCZ	22.4469	16.0568	38.5037	-0.165959	0.398233	0.416738
454	TMEM30A	2.03054	3.26705	5.29759	0.23341	0.562897	0.414659
455	CDKN2A	3.54695	5.45341	9.00036	0.21182	0.51318	0.41276
456	BLM	1.99599	3.18936	5.18534	0.230143	0.565004	0.407329
457	MANSC1	11.9565	8.28403	20.2405	-0.181442	0.445516	0.407263
458	EPS15	5.53825	8.18514	13.7234	0.192874	0.476767	0.404545
459	SP1	12.5741	17.6071	30.1813	0.16676	0.415518	0.401329
460	CDC37	28.1289	20.6497	48.7786	-0.15333	0.382133	0.401248
461	ARMC1	4.43421	2.87887	7.31308	-0.21268	0.532107	0.399693
462	ATXN1	273.102	222.603	495.705	-0.101873	0.254992	0.399515
463	H2AFX	16.3088	11.6408	27.9496	-0.167016	0.421125	0.396595
464	CDK2	37.3606	27.9617	65.3223	-0.143885	0.36315	0.396214
465	NME3	4.84809	3.18297	8.03105	-0.207336	0.523484	0.396069
466	RASSF1	13.3738	9.43993	22.8137	-0.172434	0.43631	0.395211
467	IL16	5.03486	3.32005	8.35492	-0.205246	0.519886	0.39479
468	PLEKHO1	3.08024	1.95309	5.03332	-0.223938	0.567945	0.394295
469	WWP1	2.6201	4.0347	6.6548	0.212568	0.540937	0.392963
470	MAP2	4.0364	2.62171	6.65811	-0.212476	0.54089	0.392827
471	PRKAB2	41.9238	54.7957	96.7194	0.133085	0.339116	0.392447
472	ADAM19	4.12623	6.14222	10.2685	0.196328	0.501513	0.391471
473	UBE3A	10.1656	7.0934	17.259	-0.178005	0.458076	0.388594
474	BCL2	7.00837	10.0185	17.0269	0.176787	0.459159	0.385024
475	SDHA	7.54289	5.18241	12.7253	-0.185496	0.48309	0.383978
476	LIMK2	7.3532	5.04654	12.3997	-0.186025	0.485279	0.383336
477	PREPL	11.9629	8.48292	20.4459	-0.170207	0.444732	0.382717
478	NTRK3	5.0134	3.35053	8.36394	-0.198814	0.519788	0.382491
479	HERC2	15.8227	21.5364	37.3591	0.152938	0.400335	0.382025
480	GNAI2	30.1231	39.2624	69.3856	0.131717	0.359347	0.366546
481	CDCA8	16.1822	21.6002	37.7824	0.143401	0.399549	0.358906
482	PLCB1	18.1209	13.4746	31.5955	-0.147058	0.412212	0.356754
483	MTNR1A	8.21351	5.85475	14.0683	-0.167665	0.474707	0.353198
484	PSMC2	3.51824	2.36943	5.88766	-0.195122	0.55262	0.353084
485	FEZ1	10.6144	7.68718	18.3016	-0.159943	0.453412	0.352753
486	UBE2D1	4.14139	2.8273	6.96869	-0.188572	0.536604	0.351416
487	PIK3R1	9.14075	6.57638	15.7171	-0.163157	0.465616	0.350412
488	SPICE1	3.98777	2.72288	6.71065	-0.188489	0.540148	0.348958
489	LMNA	12.729	9.3539	22.0829	-0.152839	0.438795	0.348316
490	FGFR1	6.05703	4.26373	10.3208	-0.173757	0.501068	0.346773
491	MAPK1	33.794	43.0633	76.8572	0.120604	0.352992	0.341662
492	CKAP4	2.64422	3.8462	6.49042	0.185194	0.543302	0.340867
493	TMEM223	7.157	5.12672	12.2837	-0.165282	0.486076	0.340033
494	PICK1	51.437	64.2059	115.643	0.110417	0.328707	0.335913
495	OCLN	28.7705	22.3194	51.09	-0.126269	0.379059	0.333113
496	HSPA4	10.9944	14.6447	25.6391	0.142372	0.427512	0.333025
497	MED23	3.52908	2.43941	5.96849	-0.18257	0.551307	0.331159
498	RHEB	5.28101	3.75134	9.03236	-0.169354	0.512862	0.330214
499	TUBA3C	12.5095	16.4735	28.983	0.13677	0.418466	0.326836
500	TUBB3	12.2891	9.19415	21.4832	-0.144063	0.440908	0.326741
501	OS9	8.03634	5.88192	13.9183	-0.15479	0.475596	0.325466
502	JAK2	26.8311	20.9038	47.735	-0.124171	0.383578	0.323717
503	MVP	20.014	15.4102	35.4242	-0.129963	0.404067	0.321636
504	UQCRC2	5.61419	7.65583	13.27	0.153853	0.47957	0.320816
505	GLMN	8.31394	6.12809	14.442	-0.151353	0.47254	0.320297
506	SDC2	16.0934	12.305	28.3984	-0.133404	0.419956	0.317661
507	CAND1	32.3956	40.6345	73.0301	0.112816	0.356152	0.316763
508	GABARAPL1	11.9565	15.6405	27.597	0.133491	0.422058	0.316285
509	DPYSL2	2.09055	3.00369	5.09424	0.179251	0.566754	0.316276
510	EXOC7	3.27512	4.57387	7.84899	0.165467	0.525582	0.314825
511	ZNF556	4.9235	3.54444	8.46794	-0.162856	0.518668	0.313989
512	COQ9	3.85872	2.73747	6.59619	-0.169984	0.541772	0.313755
513	CSTF2	4.21506	5.79608	10.0111	0.157926	0.503738	0.313508
514	ZNF263	4.85616	3.50448	8.36064	-0.161672	0.519823	0.311014
515	NOS3	6.33526	4.64325	10.9785	-0.15412	0.495696	0.310916
516	TAF9	7.42705	9.8821	17.3092	0.141835	0.457844	0.309789
517	MED25	5.6343	4.1205	9.75481	-0.155185	0.506023	0.306676
518	MAPK3	15.2336	11.7682	27.0018	-0.128339	0.423667	0.302925
519	PCMT1	22.4855	28.2986	50.7841	0.114468	0.379456	0.301663
520	SLAMF1	10.0637	13.1038	23.1675	0.131226	0.43514	0.301571
521	TP53BP2	3.2244	2.29801	5.5224	-0.167751	0.55883	0.300182
522	TJP1	3.03586	2.15637	5.19223	-0.169384	0.564873	0.299863
523	NXF1	24.5893	30.7546	55.3439	0.111399	0.373807	0.298012
524	GANAB	2.74987	3.79681	6.54667	0.15992	0.542485	0.294791
525	ILK	2.9423	2.10294	5.04524	-0.166367	0.56771	0.29305
526	IKZF4	4.04752	2.96071	7.00823	-0.155076	0.536075	0.28928
527	TGM2	9.13233	6.97323	16.1056	-0.134059	0.463637	0.289147
528	APOE	14.3667	11.2533	25.62	-0.121523	0.427568	0.284219
529	ADRB2	54.0729	65.1522	119.225	0.0929274	0.326962	0.284215
530	CCT6A	10.8677	8.41919	19.2869	-0.126951	0.449283	0.282565
531	TOMM20	5.27784	6.93253	12.2104	0.135516	0.486584	0.278504
532	MTA2	3.26497	4.38544	7.65042	0.146458	0.527937	0.277416
533	PTGIR	3.5318	4.71781	8.24961	0.143765	0.521037	0.275921
534	TUBA1A	3.61116	2.67158	6.28275	-0.149549	0.546394	0.273703
535	TFAP2A	5.13296	3.87477	9.00773	-0.139679	0.513106	0.272222
536	DCLRE1C	18.2246	14.5706	32.7952	-0.111419	0.40954	0.272059
537	RIF1	8.0501	6.21816	14.2683	-0.128393	0.47354	0.271134
538	CEP170	33.392	27.3562	60.7482	-0.0993578	0.367779	0.270156
539	KIAA0368	88.7915	104.318	193.11	0.0804035	0.300578	0.267496
540	SIRT7	15.8702	12.6725	28.5428	-0.112031	0.419584	0.267005
541	RAB4A	3.75876	2.81091	6.56967	-0.144276	0.542153	0.266117
542	LITAF	13.9438	11.107	25.0508	-0.113241	0.429247	0.263813
543	HSPB1	5.43006	7.00772	12.4378	0.126844	0.48502	0.261524
544	FGF2	4.11807	3.11019	7.22826	-0.139437	0.533192	0.261515
545	DDX3X	4.03219	3.04698	7.07917	-0.13917	0.535134	0.260066
546	ANKS1B	7.77228	9.83202	17.6043	0.117002	0.456495	0.256305
547	C1QBP	6.20582	7.9071	14.1129	0.120548	0.474445	0.254082
548	LGR4	7.39097	9.33792	16.7289	0.116383	0.460576	0.252689
549	GRIN2B	3.75576	4.88378	8.63954	0.130564	0.516856	0.252613
550	PLOD1	3.64621	2.77145	6.41766	-0.136304	0.544372	0.250388
551	CRBN	7.01164	8.84145	15.8531	0.115423	0.464917	0.248266
552	RAD21	12.156	14.989	27.145	0.104363	0.423276	0.24656
553	HLA-DPA1	4.99035	3.8709	8.86126	-0.126331	0.514576	0.245505
554	ATF4	3.07632	3.97473	7.05105	0.127415	0.535506	0.237934
555	CDC5L	55.2505	47.1542	102.405	-0.0790617	0.335753	0.235476
556	GNAI1	66.9029	57.4258	124.329	-0.0762256	0.324579	0.234844
557	PCNA	3.19119	4.09674	7.28794	0.124253	0.532427	0.233371
558	SOX2	5.76868	4.57855	10.3472	-0.115019	0.500844	0.22965
559	PTN	3.00407	2.31873	5.3228	-0.128754	0.562431	0.228925
560	ERBB2	32.6026	38.4161	71.0187	0.081859	0.357892	0.228726
561	CUL1	25.4395	30.1843	55.6238	0.0853006	0.373478	0.228395
562	EED	3.53289	2.75415	6.28704	-0.123863	0.546329	0.22672
563	FOXG1	2.43896	3.14067	5.57962	0.125764	0.557826	0.225454
564	PTH1R	2.43004	3.1281	5.55814	0.125594	0.558201	0.224997
565	MCC	20.4123	17.0652	37.4775	-0.0893098	0.400115	0.22321
566	PSMC3	4.15646	3.27899	7.43544	-0.118012	0.530569	0.222425
567	PRKCE	6.60115	5.32646	11.9276	-0.106869	0.488577	0.218736
568	LAMC3	2.5132	3.19292	5.70611	0.119121	0.555648	0.214381
569	ERBB3	33.3635	38.8424	72.2059	0.0758793	0.356858	0.212632
570	NR4A1	3.39847	2.69109	6.08956	-0.116162	0.549379	0.211441
571	SKP1	6.01975	7.37506	13.3948	0.101182	0.478787	0.211329
572	EPB41	15.0427	12.5827	27.6254	-0.0890479	0.421983	0.211023
573	NBR1	14.6525	12.2518	26.9043	-0.0892331	0.423935	0.210488
574	TTR	3.12471	3.91367	7.03839	0.112094	0.535674	0.209258
575	CD81	2.88941	3.62426	6.51367	0.112817	0.542963	0.20778
576	UBC	66.1782	75.2172	141.395	0.0639268	0.317376	0.201423
577	APC	15.1078	17.8067	32.9145	0.0819978	0.409281	0.200346
578	HNRNPD	7.32184	8.79577	16.1176	0.0914479	0.463577	0.197266
579	MTHFR	2.63842	3.2806	5.91902	0.108494	0.552108	0.196508
580	DISC1	22.0032	25.5096	47.5127	0.0737991	0.38389	0.19224
581	PTPN11	20.8616	24.2178	45.0793	0.0744513	0.387428	0.192168
582	MTCH1	3.99937	3.26203	7.2614	-0.101542	0.532766	0.190594
583	USP8	9.18802	7.7097	16.8977	-0.0874859	0.45977	0.190282
584	HSPD1	4.81841	3.96199	8.7804	-0.0975385	0.5154	0.189248
585	SPTAN1	10.4249	8.79222	19.2172	-0.0849612	0.449567	0.188984
586	NRG1	15.1942	12.9752	28.1694	-0.0787745	0.42055	0.187313
587	SNCG	7.65659	6.40961	14.0662	-0.0886509	0.474719	0.186744
588	CD2AP	3.05575	3.7377	6.79345	0.100384	0.538994	0.186243
589	DDX56	4.37423	5.26033	9.63456	0.0919711	0.507119	0.18136
590	PDLIM7	3.7924	4.57802	8.37042	0.093856	0.519717	0.180591
591	TNIK	2.45338	2.9981	5.45149	0.0999214	0.560091	0.178402
592	CACNA1A	3.05557	2.50459	5.56016	-0.0990945	0.558166	0.177536
593	PRDX2	3.65979	4.4002	8.05999	0.0918621	0.523155	0.175592
594	UBQLN4	2.93923	2.41382	5.35305	-0.0981516	0.561875	0.174686
595	OFD1	3.42718	4.12045	7.54764	0.0918526	0.529185	0.173574
596	NEDD4	11.126	9.54619	20.6721	-0.0764201	0.443879	0.172164
597	CD79B	2.97577	3.58831	6.56408	0.0933179	0.542234	0.172099
598	CUL2	4.46788	5.30051	9.76839	0.0852375	0.5059	0.168487
599	ASPM	5.84718	6.86981	12.717	0.0804145	0.483145	0.16644
600	STK11	3.18092	2.64523	5.82614	-0.0919458	0.553634	0.166077
601	RFWD3	4.00883	3.35971	7.36855	-0.0880932	0.531406	0.165774
602	KLHDC2	5.2528	4.45943	9.71223	-0.081688	0.506409	0.161308
603	TCTN2	7.85025	6.74649	14.5967	-0.0756167	0.471663	0.160319
604	HDAC2	4.23493	4.98445	9.21938	0.0812981	0.511031	0.159086
605	PRKACB	2.82585	2.36137	5.18722	-0.0895431	0.564968	0.158492
606	TRAF6	13.4038	11.7024	25.1062	-0.0677686	0.429082	0.157939
607	A2M	18.435	16.2164	34.6514	-0.0640259	0.405625	0.157845
608	LRP1	23.7818	21.0554	44.8373	-0.0608066	0.387792	0.156802
609	APP	507.691	473.103	980.794	-0.0352646	0.226372	0.155782
610	BARD1	4.11833	4.83252	8.95085	0.0797901	0.513674	0.155332
611	USP7	16.0087	18.131	34.1397	0.0621648	0.406679	0.152859
612	PIK3CA	18.6323	16.4742	35.1065	-0.0614733	0.404703	0.151897
613	IBTK	5.95838	5.12978	11.0882	-0.0747276	0.494837	0.151015
614	DAB1	6.23515	7.20207	13.4372	0.0719587	0.478523	0.150377
615	CDK5RAP2	2.39192	2.83379	5.22572	0.0845567	0.56424	0.14986
616	EIF3H	3.24917	2.7567	6.00586	-0.0819976	0.550707	0.148895
617	ESR1	122.827	112.649	235.476	-0.0432202	0.290354	0.148854
618	SERPINH1	3.24307	3.79655	7.03961	0.0786234	0.535657	0.146779
619	YWHAQ	35.7745	39.6723	75.4467	0.0516629	0.354135	0.145885
620	IRF3	4.97284	5.73914	10.712	0.0715375	0.497826	0.1437
621	SMC2	11.5749	10.2172	21.7921	-0.0622987	0.439811	0.141649
622	HNRNPK	6.68071	5.82354	12.5043	-0.0685502	0.484569	0.141466
623	RARA	7.43423	8.47821	15.9124	0.0656076	0.464614	0.141209
624	FAM189B	3.08159	2.63509	5.71668	-0.0781063	0.555469	0.140613
625	PPP6R2	3.3365	2.86565	6.20215	-0.0759172	0.547626	0.13863
626	DRD1	4.25766	4.90194	9.1596	0.0703397	0.511612	0.137486
627	TERF1	7.90598	6.94885	14.8548	-0.064432	0.470223	0.137024
628	UCHL5	4.43876	5.07288	9.51164	0.0666673	0.508256	0.131169
629	MAPK14	8.61266	7.63354	16.2462	-0.0602679	0.462935	0.130187
630	ATP12A	5.33295	4.68788	10.0208	-0.0643731	0.503653	0.127812
631	RPS8	3.29633	2.8732	6.16953	-0.0685847	0.54813	0.125125
632	NFATC1	22.0913	24.3234	46.4147	0.0480917	0.38546	0.124764
633	TSC2	3.08924	3.53174	6.62097	0.0668326	0.541418	0.12344
634	BAG3	4.63815	4.08378	8.72193	-0.0635598	0.516001	0.123178
635	NEDD8	5.218	4.61198	9.82998	-0.0616494	0.505346	0.121995
636	PPP2CA	239.179	254.514	493.692	0.0310618	0.255173	0.121728
637	RPL4	15.0923	13.6529	28.7452	-0.050076	0.419067	0.119494
638	NEK4	33.0259	30.2648	63.2907	-0.0436248	0.365158	0.119468
639	EWSR1	10.5936	9.52582	20.1194	-0.0530732	0.445982	0.119003
640	SMARCC2	6.51845	7.27714	13.7956	0.0549948	0.476331	0.115455
641	CUL4B	13.0942	11.872	24.9662	-0.0489533	0.4295	0.113977
642	GABRA1	3.57289	4.01866	7.59155	0.0587201	0.528649	0.111076
643	ERBB4	12.1292	11.0253	23.1545	-0.0476731	0.435183	0.109547
644	HIST3H3	3.99431	4.47048	8.46479	0.0562532	0.518702	0.10845
645	ZDHHC17	5.51349	6.1069	11.6204	0.0510657	0.490806	0.104044
646	DLD	6.04156	6.65226	12.6938	0.0481102	0.483299	0.0995456
647	TP53	1109.24	1067.26	2176.5	-0.0192904	0.196981	0.0979301
648	NOTCH1	8.03916	8.77137	16.8105	0.0435569	0.460185	0.0946508
649	ATF7IP	2.88497	2.60072	5.48569	-0.0518161	0.55948	0.0926147
650	GRIN1	15.5228	14.3985	29.9213	-0.0375731	0.416146	0.0902884
651	JUN	22.1234	20.637	42.7603	-0.0347611	0.391014	0.0888999
652	NR3C1	8.90488	9.64867	18.5535	0.0400892	0.452332	0.0886278
653	NCS1	2.75237	3.03154	5.78391	0.0482672	0.554337	0.0870719
654	KIF5B	3.07825	3.35477	6.43302	0.042985	0.544145	0.0789954
655	MAPK9	7.79399	7.26629	15.0603	-0.035039	0.469097	0.0746945
656	RANBP10	4.09127	3.78264	7.87391	-0.0391962	0.525292	0.0746179
657	CEP192	3.10168	2.85721	5.9589	-0.0410264	0.551462	0.0743957
658	SMPD2	5.77084	6.1624	11.9332	0.0328127	0.488537	0.0671652
659	ITCH	2.69276	2.90056	5.59331	0.0371517	0.557587	0.0666294
660	VCAM1	13.781	13.0235	26.8045	-0.0282626	0.424209	0.0666242
661	TSC22D1	2.4426	2.63262	5.07521	0.0374405	0.567124	0.0660183
662	LRP8	12.3214	11.6471	23.9685	-0.028133	0.432567	0.0650373
663	DNAJA1	5.0589	5.38988	10.4488	0.0316761	0.499992	0.0633532
664	TUBB	11.345	10.7362	22.0813	-0.027571	0.438801	0.0628326
665	TCP1	2.83956	3.04252	5.88208	0.0345039	0.552712	0.0624265
666	CLU	6.79551	6.41018	13.2057	-0.0291796	0.479977	0.0607938
667	YWHAH	44.6675	46.5503	91.2178	0.0206402	0.342599	0.0602461
668	PDHA1	5.85632	5.52857	11.3849	-0.0287883	0.492563	0.0584459
669	NEFM	9.04301	8.58104	17.6241	-0.0262125	0.456406	0.0574324
670	MBOAT7	9.4944	9.99272	19.4871	0.0255715	0.448474	0.0570189
671	UBAP2L	4.11783	4.36767	8.4855	0.0294434	0.518481	0.0567878
672	CASP8	7.50871	7.12759	14.6363	-0.026039	0.47144	0.0552329
673	CD44	4.82584	4.56421	9.39006	-0.0278626	0.509398	0.0546971
674	OBSL1	9.85882	9.38866	19.2475	-0.024427	0.449443	0.0543495
675	PCM1	8.22159	7.84025	16.0618	-0.0237419	0.463857	0.0511837
676	MAP3K5	2.78384	2.65088	5.43473	-0.0244649	0.560392	0.0436567
677	UBE2D3	3.16463	3.31829	6.48292	0.0237018	0.543412	0.0436167
678	PLTP	4.21067	4.02742	8.23809	-0.0222439	0.521164	0.0426811
679	EIF3F	20.0786	20.7583	40.8369	0.0166457	0.394167	0.0422301
680	ATF2	20.4272	21.0973	41.5245	0.0161388	0.39302	0.0410635
681	BTK	2.45133	2.55853	5.00986	0.0213984	0.568408	0.0376461
682	DNM1L	5.4217	5.2319	10.6536	-0.0178157	0.498301	0.0357529
683	P4HB	18.0331	17.5691	35.6022	-0.0130305	0.403714	0.0322765
684	ERBB2IP	12.6218	12.2775	24.8993	-0.0138312	0.429702	0.032188
685	BAG6	5.81451	5.66066	11.4752	-0.0134077	0.491884	0.0272577
686	GSK3B	34.3115	34.9824	69.2939	0.00968311	0.35943	0.0269402
687	ACTG1	13.2269	12.957	26.1839	-0.0103089	0.425947	0.0242022
688	XPO1	83.4812	84.6986	168.18	0.00723873	0.307915	0.0235089
689	TUBG1	15.5755	15.2799	30.8554	-0.00958172	0.41392	0.0231487
690	KIAA1467	7.52006	7.35978	14.8798	-0.0107719	0.470085	0.0229148
691	SGTA	3.05842	3.13457	6.193	0.0122961	0.547767	0.0224477
692	GNAO1	8.39189	8.2299	16.6218	-0.00974568	0.461092	0.0211361
693	GABBR1	3.23892	3.17117	6.41009	-0.0105703	0.544484	0.0194134
694	MIS12	4.02671	3.94597	7.97268	-0.0101272	0.524151	0.0193212
695	PDCD4	3.38533	3.31747	6.7028	-0.0101231	0.540259	0.0187376
696	STK3	7.29194	7.40182	14.6938	0.00747822	0.471118	0.0158733
697	PI4KA	17.6683	17.4994	35.1678	-0.00480308	0.40458	0.0118718
698	ARHGAP32	5.89249	5.83858	11.7311	-0.0045953	0.489995	0.00937826
699	HP	6.58025	6.52744	13.1077	-0.00402868	0.480601	0.0083826
700	CCT2	6.96747	7.00078	13.9683	0.00238478	0.475298	0.00501744
701	ATP2B1	2.98765	2.97602	5.96367	-0.00195025	0.551385	0.003537
702	CREB1	9.00156	8.9742	17.9758	-0.00152194	0.454835	0.00334613
703	MAP3K7	8.03894	8.04573	16.0847	0.000422457	0.463742	0.000910974
704	YWHAZ	247.043	246.947	493.99	-0.000194157	0.255146	0.000760965
