# Supplementary material for: Assessment of complementarity of WGCNA and NERI results for identification of modules associated to schizophrenia spectrum disorders
Source: PLoS One. 2019 Jan 15;14(1):e0210431. doi: 10.1371/journal.pone.0210431 (PMC6333352; doi:10.1371/journal.pone.0210431)
Supplement: S5 Table — (XLSX) [file pone.0210431.s012.xlsx]

## Sheet: NERI_BAHN
Table 5_supplementary. Complete list of DAVID (ver.6.8) enrichment clusters.
Category	Term	Count	%	PValue	Genes	List Total	Pop Hits	Pop Total	Fold Enrichment	Bonferroni	Benjamini	FDR
UP_KEYWORDS	Kinase	31	15.6566	1.91792e-11	TBK1, CAMK2G, TTK, ITPKC, AURKB, SRC, EPHB2, AKT1, SIK3, PRKCA, CDK1, LYN, SKP2, CSNK2B, RAF1, TRIO, PRKCG, EPHA1, CDK5, TAB2, PRKCB, CDKN1A, GSK3A, FYN, NTRK1, PRKAR1A, IKBKG, MAPK8IP2, BMPR1B, PGK1, ABL1	198	735	20581	4.38405	5.58115e-09	9.30192e-10	2.55101e-08
UP_KEYWORDS	Nucleotide-binding	48	24.2424	1.17862e-10	GNAI3, TUBB2A, TBK1, GNA11, CAMK2G, XRCC6, TTK, ITPKC, AURKB, SRC, EPHB2, AKT1, UBE2D2, KRAS, HSPA6, HSPA5, DYNC1H1, NSF, SIK3, TRIP13, PRKCA, RAB2A, CDK1, KIF3A, LYN, MSH2, DDX1, RAF1, TRIO, PRKCG, EEF2, UBE2I, DDX5, VDAC3, EPHA1, CDK5, HNRNPU, PRKCB, GNAQ, FYN, GSK3A, NTRK1, PRKAR1A, RUVBL2, MYO19, BMPR1B, PGK1, ABL1	198	1788	20581	2.79045	3.42979e-08	4.28724e-09	1.56768e-07
UP_KEYWORDS	ATP-binding	40	20.202	1.04782e-09	TBK1, CAMK2G, XRCC6, TTK, ITPKC, AURKB, SRC, EPHB2, AKT1, UBE2D2, KRAS, HSPA6, HSPA5, DYNC1H1, NSF, SIK3, TRIP13, PRKCA, CDK1, KIF3A, LYN, MSH2, DDX1, RAF1, TRIO, PRKCG, UBE2I, DDX5, EPHA1, CDK5, HNRNPU, PRKCB, FYN, GSK3A, NTRK1, RUVBL2, MYO19, BMPR1B, PGK1, ABL1	198	1391	20581	2.98906	3.04916e-07	2.77196e-08	1.3937e-06
UP_SEQ_FEATURE	nucleotide phosphate-binding region:ATP	33	16.6667	2.54101e-09	TBK1, CAMK2G, TTK, ITPKC, AURKB, SRC, EPHB2, AKT1, DYNC1H1, NSF, SIK3, TRIP13, PRKCA, CDK1, KIF3A, LYN, MSH2, DDX1, RAF1, TRIO, PRKCG, DDX5, EPHA1, CDK5, HNRNPU, PRKCB, FYN, GSK3A, NTRK1, RUVBL2, BMPR1B, PGK1, ABL1	197	994	20063	3.38109	2.40634e-06	1.20317e-06	3.98686e-06
INTERPRO	IPR017441:Protein kinase, ATP binding site	21	10.6061	4.19848e-09	PRKCA, CDK1, LYN, TBK1, CAMK2G, RAF1, TTK, PRKCG, AURKB, CDK5, EPHA1, SRC, PRKCB, EPHB2, AKT1, GSK3A, FYN, NTRK1, BMPR1B, ABL1, SIK3	197	381	18559	5.19257	2.37634e-06	2.37634e-06	6.15132e-06
UP_SEQ_FEATURE	binding site:ATP	24	12.1212	6.34841e-09	PRKCA, CDK1, LYN, TBK1, CAMK2G, TRIO, RAF1, TTK, PRKCG, ITPKC, AURKB, CDK5, EPHA1, SRC, PRKCB, EPHB2, AKT1, GSK3A, FYN, NTRK1, BMPR1B, ABL1, PGK1, SIK3	197	558	20063	4.38033	6.01192e-06	2.00398e-06	9.96067e-06
UP_SEQ_FEATURE	domain:Protein kinase	22	11.1111	1.00862e-08	PRKCA, CDK1, LYN, TBK1, CAMK2G, TRIO, RAF1, TTK, PRKCG, AURKB, CDK5, EPHA1, SRC, PRKCB, EPHB2, AKT1, GSK3A, FYN, NTRK1, BMPR1B, ABL1, SIK3	197	478	20063	4.68732	9.55163e-06	2.38792e-06	1.58254e-05
INTERPRO	IPR000719:Protein kinase, catalytic domain	22	11.1111	5.15972e-08	PRKCA, CDK1, LYN, TBK1, CAMK2G, TRIO, RAF1, TTK, PRKCG, AURKB, CDK5, EPHA1, SRC, PRKCB, EPHB2, AKT1, GSK3A, FYN, NTRK1, BMPR1B, ABL1, SIK3	197	487	18559	4.25581	2.92036e-05	1.46019e-05	7.55966e-05
INTERPRO	IPR011009:Protein kinase-like domain	22	11.1111	2.21128e-07	PRKCA, CDK1, LYN, TBK1, CAMK2G, TRIO, RAF1, TTK, PRKCG, AURKB, CDK5, EPHA1, SRC, PRKCB, EPHB2, AKT1, GSK3A, FYN, NTRK1, BMPR1B, ABL1, SIK3	197	531	18559	3.90316	0.00012515	4.17185e-05	0.00032398
GOTERM_MF_DIRECT	GO:0005524~ATP binding	41	20.7071	3.81683e-07	TBK1, CAMK2G, XRCC6, TTK, ITPKC, AURKB, SRC, EPHB2, AKT1, UBE2D2, KRAS, HSPA6, HSPA5, DYNC1H1, NSF, SIK3, TRIP13, PRKCA, CDK1, KIF3A, LYN, MSH2, DDX1, RAF1, TRIO, PRKCG, UBE2I, DDX5, EPHA1, CDK5, HNRNPU, PRKCB, ILF2, FYN, GSK3A, NTRK1, RUVBL2, MYO19, BMPR1B, PGK1, ABL1	196	1495	16881	2.36203	0.00020189	4.03812e-05	0.000553993
UP_KEYWORDS	Transferase	39	19.697	7.65312e-07	TBK1, CAMK2G, TTK, ITPKC, AURKB, SRC, POLR2A, EPHB2, AKT1, UBE2D2, SIK3, PRKCA, CDK1, SHMT2, LYN, CREBBP, CSNK2B, SKP2, RAF1, TRIO, PRKCG, TRIM25, PARK2, EPHA1, CDK5, TAB2, BRCA1, PRKCB, CDKN1A, FYN, GSK3A, NTRK1, ST8SIA4, PRKAR1A, IKBKG, MAPK8IP2, BMPR1B, PGK1, ABL1	198	1708	20581	2.37344	0.000222681	1.3919e-05	0.00101793
GOTERM_BP_DIRECT	GO:0046777~protein autophosphorylation	12	6.06061	5.68858e-06	AKT1, LYN, CAMK2G, NTRK1, TRIM28, TTK, PRKCG, AURKB, ABL1, EPHA1, CDK5, SRC	197	172	16792	5.94688	0.0119762	0.00133782	0.0098455
UP_SEQ_FEATURE	active site:Proton acceptor	21	10.6061	1.01345e-05	PRKCA, CDK1, LYN, TBK1, CAMK2G, RAF1, TTK, PRKCG, AURKB, CDK5, EPHA1, SRC, PRKCB, EPHB2, AKT1, GSK3A, FYN, NTRK1, BMPR1B, ABL1, SIK3	197	672	20063	3.18258	0.00955152	0.00191765	0.0158999
UP_KEYWORDS	Serine/threonine-protein kinase	15	7.57576	2.72897e-05	PRKCA, CDK1, TBK1, CAMK2G, TRIO, TTK, RAF1, PRKCG, AURKB, CDK5, PRKCB, AKT1, GSK3A, BMPR1B, SIK3	198	393	20581	3.96735	0.00790997	0.00034522	0.0362918
INTERPRO	IPR008271:Serine/threonine-protein kinase, active site	14	7.07071	2.84556e-05	PRKCA, CDK1, CAMK2G, TRIO, TTK, RAF1, PRKCG, AURKB, CDK5, PRKCB, AKT1, GSK3A, BMPR1B, SIK3	197	312	18559	4.22729	0.0159771	0.00401844	0.0416831
UP_KEYWORDS	Tyrosine-protein kinase	8	4.0404	0.000102683	LYN, FYN, NTRK1, TTK, ABL1, EPHA1, SRC, EPHB2	198	112	20581	7.4246	0.0294403	0.00110614	0.136492
GOTERM_BP_DIRECT	GO:0018105~peptidyl-serine phosphorylation	9	4.54545	0.000109532	PRKCA, AKT1, CDK1, TBK1, TTK, PRKCG, CDK5, SRC, PRKCB	197	125	16792	6.13718	0.207055	0.0100363	0.189412
GOTERM_MF_DIRECT	GO:0004674~protein serine/threonine kinase activity	15	7.57576	0.000124491	PRKCA, CDK1, TBK1, CAMK2G, CSNK2B, TRIO, TTK, RAF1, AURKB, CDK5, PRKCB, AKT1, GSK3A, BMPR1B, SIK3	196	376	16881	3.43594	0.0637381	0.00346032	0.180542
GOTERM_MF_DIRECT	GO:0004672~protein kinase activity	14	7.07071	0.000283891	PRKCA, CDK1, TBK1, TRIM28, RAF1, PRKCG, AURKB, CDK5, EPHA1, SRC, PRKCB, AKT1, ABL1, SIK3	196	359	16881	3.35873	0.139464	0.00712684	0.411265
GOTERM_BP_DIRECT	GO:0006468~protein phosphorylation	16	8.08081	0.00030779	PRKCA, CTBP1, LYN, PPP4R1, CSNK2B, TRIO, RAF1, PRKCG, AURKB, PRKCB, AKT1, FYN, GSK3A, NTRK1, BMPR1B, SIK3	197	456	16792	2.99083	0.478997	0.0174673	0.531397
GOTERM_BP_DIRECT	GO:0018108~peptidyl-tyrosine phosphorylation	9	4.54545	0.00043654	LYN, FYN, NTRK1, TRIM27, TTK, ABL1, EPHA1, SRC, EPHB2	197	153	16792	5.01403	0.603387	0.0217783	0.752892
SMART	SM00220:S_TKc	15	7.57576	0.000501746	PRKCA, CDK1, TBK1, CAMK2G, TRIO, TTK, RAF1, PRKCG, AURKB, CDK5, PRKCB, AKT1, GSK3A, BMPR1B, SIK3	142	359	10057	2.95922	0.08178	0.08178	0.610405
Annotation Cluster 2	Enrichment Score: 4.9724863660229905
Category	Term	Count	%	PValue	Genes	List Total	Pop Hits	Pop Total	Fold Enrichment	Bonferroni	Benjamini	FDR
GOTERM_CC_DIRECT	GO:0005913~cell-cell adherens junction	17	8.58586	4.76838e-07	LIMA1, LYN, CBL, HCFC1, GIPC1, EEF2, TRIM25, TXNDC9, SFN, ITGB1, SRC, FLNA, PDXDC1, RPL6, HIST1H3A, HSPA5, SSX2IP	198	323	18224	4.84423	0.00019024	1.72961e-05	0.000664852
GOTERM_MF_DIRECT	GO:0098641~cadherin binding involved in cell-cell adhesion	15	7.57576	7.22676e-06	LIMA1, CBL, HCFC1, EEF2, TRIM25, GIPC1, TXNDC9, SFN, ITGB1, SRC, FLNA, PDXDC1, RPL6, HIST1H3A, HSPA5	196	290	16881	4.45487	0.00381567	0.000347482	0.0104888
GOTERM_BP_DIRECT	GO:0098609~cell-cell adhesion	12	6.06061	0.000350935	LIMA1, RPL6, HIST1H3A, CBL, HCFC1, TRIM25, GIPC1, EEF2, TXNDC9, HSPA5, SFN, PDXDC1	197	271	16792	3.7744	0.52451	0.0193733	0.605673
Annotation Cluster 3	Enrichment Score: 3.7556422958672395
Category	Term	Count	%	PValue	Genes	List Total	Pop Hits	Pop Total	Fold Enrichment	Bonferroni	Benjamini	FDR
UP_KEYWORDS	Cell junction	24	12.1212	1.43223e-07	PTPRK, LIMA1, STX1A, GABRB3, ACTN4, COPS5, MPDZ, GRIK2, SNCA, PRKCG, ECT2, ITGB1, CDK5, PTPN12, ADA, GJC1, AMPH, CADPS2, ANK3, DMD, DLG4, SSX2IP, DST, TRAF4	198	675	20581	3.6958	4.16771e-05	2.977e-06	0.0001905
UP_KEYWORDS	Synapse	13	6.56566	0.000179232	STX1A, GABRB3, COPS5, CADPS2, GRIK2, ANK3, MPDZ, DMD, SNCA, DLG4, PRKCG, CDK5, AMPH	198	357	20581	3.78509	0.050824	0.00186116	0.238132
GOTERM_CC_DIRECT	GO:0008021~synaptic vesicle	6	3.0303	0.00322699	STX1A, COPS5, SNCA, DLG4, GIPC1, AMPH	198	92	18224	6.00264	0.724633	0.0372205	4.40662
GOTERM_CC_DIRECT	GO:0030054~cell junction	12	6.06061	0.0114605	EPB41L2, STX1A, GABRB3, COPS5, CADPS2, GRIK2, GTF2F1, SNCA, DLG4, CDK5, ADA, AMPH	198	459	18224	2.40629	0.98994	0.0913686	14.8467
Annotation Cluster 4	Enrichment Score: 3.6678444489888022
Category	Term	Count	%	PValue	Genes	List Total	Pop Hits	Pop Total	Fold Enrichment	Bonferroni	Benjamini	FDR
UP_KEYWORDS	Metal-binding	66	33.3333	1.40131e-07	HCCS, LIMA1, COPS5, GNA11, SLC6A3, SNCA, AURKB, MCM10, HMOX1, NR2F2, KDM5B, SIK3, NSF, PRKCA, AR, ACTN4, COLEC12, PRKCG, ACTN2, RBBP6, PRKCB, TRIM37, GNAQ, COL1A2, PRNP, DST, THAP7, GNAI3, PPP3R1, PPM1A, PPM1B, CALR, ITGB1, ADA, POLR2A, RPA1, CYLD, ACE, KRAS, DMD, RNF11, ZMPSTE24, PPP3CA, TRAF4, TRIM28, CREBBP, CBL, CSNK2B, RUFY1, TRIM27, SMAD3, RAF1, TRIM25, PARK2, SOD1, TAB2, BRCA1, CAPN1, CDKN…	198	3640	20581	1.88471	4.07772e-05	3.13677e-06	0.000186387
GOTERM_MF_DIRECT	GO:0008270~zinc ion binding	29	14.6465	0.000187084	LIMA1, SNCA, CALR, ADA, CYLD, ACE, DMD, RNF11, NR2F2, KDM5B, TRAF4, PRKCA, AR, TRIM28, CBL, CREBBP, RUFY1, TRIM27, SMAD3, TRIM25, PRKCG, PARK2, SOD1, TAB2, RBBP6, BRCA1, PRKCB, TRIM37, HDAC6	196	1169	16881	2.13661	0.0942361	0.00493661	0.271201
UP_KEYWORDS	Zinc	39	19.697	0.000806275	THAP7, LIMA1, CALR, MCM10, ADA, POLR2A, RPA1, CYLD, ACE, DMD, RNF11, ZMPSTE24, PPP3CA, NR2F2, KDM5B, TRAF4, PRKCA, AR, CREBBP, CBL, TRIM28, TRIM27, RUFY1, CSNK2B, SMAD3, RAF1, PRKCG, TRIM25, PARK2, SOD1, RBBP6, TAB2, BRCA1, PRKCB, TRIM37, CDKN1A, IKBKG, PRNP, HDAC6	198	2348	20581	1.7265	0.209208	0.00668386	1.06712
INTERPRO	IPR013083:Zinc finger, RING/FYVE/PHD-type	14	7.07071	0.00107676	TRIM28, CBL, CREBBP, RUFY1, TRIM27, TRIM25, STUB1, RBBP6, BRCA1, TRIM37, RNF11, KDM5B, TRAF4, HDAC6	197	453	18559	2.91151	0.456527	0.0426204	1.56605
UP_KEYWORDS	Zinc-finger	27	13.6364	0.020119	PRKCA, THAP7, AR, CREBBP, CBL, TRIM28, TRIM27, RUFY1, RAF1, PRKCG, TRIM25, PARK2, MCM10, RBBP6, TAB2, BRCA1, PRKCB, RPA1, TRIM37, CDKN1A, DMD, IKBKG, RNF11, NR2F2, KDM5B, TRAF4, HDAC6	198	1781	20581	1.5758	0.997299	0.100227	23.6872
Annotation Cluster 5	Enrichment Score: 3.1624291331953422
Category	Term	Count	%	PValue	Genes	List Total	Pop Hits	Pop Total	Fold Enrichment	Bonferroni	Benjamini	FDR
UP_SEQ_FEATURE	domain:Actin-binding	5	2.52525	3.78608e-05	ACTN4, DMD, ACTN2, DST, FLNA	197	20	20063	25.4607	0.0352197	0.00595799	0.0593872
UP_SEQ_FEATURE	repeat:Spectrin 4	5	2.52525	4.64127e-05	ACTN4, DMD, TRIO, ACTN2, DST	197	21	20063	24.2482	0.0430019	0.00625945	0.0727969
UP_SEQ_FEATURE	repeat:Spectrin 3	5	2.52525	5.62944e-05	ACTN4, DMD, TRIO, ACTN2, DST	197	22	20063	23.1461	0.0519161	0.00664188	0.0882895
INTERPRO	IPR001589:Actinin-type, actin-binding, conserved site	5	2.52525	9.12765e-05	ACTN4, DMD, ACTN2, DST, FLNA	197	23	18559	20.48	0.0503529	0.0102798	0.133649
UP_SEQ_FEATURE	repeat:Spectrin 2	5	2.52525	0.000111587	ACTN4, DMD, TRIO, ACTN2, DST	197	26	20063	19.5851	0.100286	0.0105122	0.174937
UP_SEQ_FEATURE	repeat:Spectrin 1	5	2.52525	0.000111587	ACTN4, DMD, TRIO, ACTN2, DST	197	26	20063	19.5851	0.100286	0.0105122	0.174937
INTERPRO	IPR002017:Spectrin repeat	5	2.52525	0.000128258	ACTN4, DMD, TRIO, ACTN2, DST	197	25	18559	18.8416	0.070026	0.0103176	0.18775
UP_SEQ_FEATURE	domain:CH 1	5	2.52525	0.000129997	ACTN4, DMD, ACTN2, DST, FLNA	197	27	20063	18.8597	0.115838	0.0111298	0.20377
UP_SEQ_FEATURE	domain:CH 2	5	2.52525	0.000129997	ACTN4, DMD, ACTN2, DST, FLNA	197	27	20063	18.8597	0.115838	0.0111298	0.20377
INTERPRO	IPR018159:Spectrin/alpha-actinin	5	2.52525	0.00023299	ACTN4, DMD, TRIO, ACTN2, DST	197	29	18559	16.2428	0.12356	0.0145473	0.340818
GOTERM_CC_DIRECT	GO:0030018~Z disc	8	4.0404	0.000297241	ACTN4, ANK3, DMD, ACTN2, PPP3CA, DST, STUB1, FLNA	198	118	18224	6.24003	0.111852	0.00537715	0.413646
UP_KEYWORDS	Actin-binding	11	5.55556	0.000322216	EPB41L2, LIMA1, ACTN4, DMD, ACTN2, WASL, MYO19, TPM2, DST, FLNA, HDAC6	198	274	20581	4.17295	0.0895169	0.00292633	0.427729
SMART	SM00150:SPEC	5	2.52525	0.000669644	ACTN4, DMD, TRIO, ACTN2, DST	142	29	10057	12.211	0.107633	0.0553481	0.813898
INTERPRO	IPR001715:Calponin homology domain	5	2.52525	0.00856692	ACTN4, DMD, ACTN2, DST, FLNA	197	76	18559	6.1979	0.992325	0.226093	11.8436
SMART	SM00033:CH	5	2.52525	0.0136417	ACTN4, DMD, ACTN2, DST, FLNA	142	66	10057	5.36545	0.903195	0.283645	15.4284
UP_KEYWORDS	Calcium	16	8.08081	0.0217617	PRKCA, ACTN4, CBL, PPP3R1, ACTN2, COLEC12, PRKCG, CALR, ITGB1, PRKCB, CAPN1, CADPS2, PLCG1, DMD, COL1A2, DST	198	877	20581	1.89636	0.998343	0.106247	25.3715
INTERPRO	IPR011992:EF-hand-like domain	8	4.0404	0.028944	ACTN4, PLCG1, DMD, CBL, PPP3R1, ACTN2, DST, CAPN1	197	279	18559	2.70131	1	0.472384	34.9702
GOTERM_BP_DIRECT	GO:0002576~platelet degranulation	5	2.52525	0.0325707	ACTN4, LYN, ACTN2, SOD1, FLNA	197	103	16792	4.1378	1	0.383488	43.6241
INTERPRO	IPR002048:EF-hand domain	6	3.0303	0.0939323	ACTN4, PLCG1, PPP3R1, ACTN2, DST, CAPN1	197	228	18559	2.47916	1	0.761065	76.4307
Annotation Cluster 6	Enrichment Score: 3.0976662263931014
Category	Term	Count	%	PValue	Genes	List Total	Pop Hits	Pop Total	Fold Enrichment	Bonferroni	Benjamini	FDR
GOTERM_MF_DIRECT	GO:0004842~ubiquitin-protein transferase activity	17	8.58586	1.43359e-06	TRIM28, FBXO2, CBL, TRIM27, SKP2, TRIM25, PARK2, RBBP6, STUB1, BRCA1, TRIM37, CUL3, FBXW7, UBE2D2, RNF11, FBXW11, TRAF4	196	329	16881	4.45036	0.000758084	0.000108333	0.00208077
UP_KEYWORDS	Ubl conjugation pathway	21	10.6061	8.99173e-06	USP9X, TRIM28, FBXO2, CBL, TRIM27, SKP2, UBE2I, TRIM25, PARK2, RBBP6, STUB1, BRCA1, CUL3, TRIM37, CYLD, FBXW7, KRAS, UBE2D2, CUL7, RNF11, FBXW11	198	680	20581	3.21005	0.00261318	0.000145356	0.0119592
GOTERM_BP_DIRECT	GO:0000209~protein polyubiquitination	12	6.06061	1.08052e-05	CUL3, FBXW7, UBE2D2, FBXO2, SKP2, PARK2, UBB, PSMD7, RBBP6, FBXW11, STUB1, HDAC6	197	184	16792	5.55904	0.0226257	0.00190531	0.0187003
KEGG_PATHWAY	hsa04120:Ubiquitin mediated proteolysis	13	6.56566	2.04464e-05	CUL3, TRIM37, FBXW7, UBE2D2, CUL7, FBXO2, CBL, SKP2, UBE2I, PARK2, STUB1, FBXW11, BRCA1	142	137	6910	4.61756	0.00414207	0.000377263	0.0256869
GOTERM_BP_DIRECT	GO:0016567~protein ubiquitination	15	7.57576	8.55933e-05	TRIM28, CBL, FBXO2, PARK2, STUB1, BRCA1, AKT1, CUL3, FBXW7, UBE2D2, CUL7, ARRB2, ARRB1, FBXW11, TRAF4	197	359	16792	3.5615	0.16581	0.00859591	0.148044
GOTERM_BP_DIRECT	GO:0051865~protein autoubiquitination	6	3.0303	0.000284804	TRIM37, UBE2D2, RNF11, PARK2, STUB1, BRCA1	197	50	16792	10.2286	0.452997	0.0175877	0.491804
INTERPRO	IPR013083:Zinc finger, RING/FYVE/PHD-type	14	7.07071	0.00107676	TRIM28, CBL, CREBBP, RUFY1, TRIM27, TRIM25, STUB1, RBBP6, BRCA1, TRIM37, RNF11, KDM5B, TRAF4, HDAC6	197	453	18559	2.91151	0.456527	0.0426204	1.56605
GOTERM_MF_DIRECT	GO:0061630~ubiquitin protein ligase activity	9	4.54545	0.00150861	CUL3, TRIM37, CBL, SKP2, UBE2I, PARK2, RBBP6, FBXW11, STUB1	196	187	16881	4.14518	0.550068	0.0246492	2.1675
INTERPRO	IPR001841:Zinc finger, RING-type	10	5.05051	0.00421741	TRIM37, TRIM28, CBL, TRIM27, RUFY1, RNF11, TRIM25, RBBP6, BRCA1, TRAF4	197	295	18559	3.1935	0.908562	0.13126	6.0043
GOTERM_BP_DIRECT	GO:0006511~ubiquitin-dependent protein catabolic process	8	4.0404	0.00557969	CUL3, CYLD, UBE2D2, CUL7, USP9X, SKP2, UBE2I, STUB1	197	182	16792	3.74675	0.999993	0.123375	9.23035
REACTOME_PATHWAY	R-HSA-983168:R-HSA-983168	13	6.56566	0.00580102	FBXO2, SKP2, PARK2, STUB1, RBBP6, TRIM37, CUL3, FBXW7, UBE2D2, CUL7, UBB, PSMD7, FBXW11	154	308	9075	2.48724	0.966157	0.126669	8.20092
UP_KEYWORDS	Ligase	10	5.05051	0.00639449	TRIM37, TRIM28, CBL, TRIM27, TRIM25, UBE2I, PARK2, RBBP6, STUB1, BRCA1	198	347	20581	2.99552	0.845378	0.0406352	8.1787
GOTERM_MF_DIRECT	GO:0016874~ligase activity	9	4.54545	0.0132833	TRIM37, TRIM28, CBL, TRIM27, UBE2I, PARK2, RBBP6, STUB1, BRCA1	196	270	16881	2.87092	0.999153	0.137029	17.6419
GOTERM_BP_DIRECT	GO:1902187~negative regulation of viral release from host cell	3	1.51515	0.0146071	TRIM28, TRIM27, TRIM25	197	16	16792	15.9822	1	0.228729	22.4841
UP_SEQ_FEATURE	zinc finger region:RING-type	7	3.53535	0.0257053	TRIM28, CBL, TRIM27, RNF11, TRIM25, BRCA1, TRAF4	197	230	20063	3.09956	1	0.585531	33.5414
SMART	SM00184:RING	8	4.0404	0.0557545	TRIM28, CBL, TRIM27, RNF11, TRIM25, RBBP6, BRCA1, TRAF4	142	244	10057	2.3221	0.999942	0.556354	50.3362
Annotation Cluster 7	Enrichment Score: 3.056601544098977
Category	Term	Count	%	PValue	Genes	List Total	Pop Hits	Pop Total	Fold Enrichment	Bonferroni	Benjamini	FDR
UP_KEYWORDS	Synapse	13	6.56566	0.000179232	STX1A, GABRB3, COPS5, CADPS2, GRIK2, ANK3, MPDZ, DMD, SNCA, DLG4, PRKCG, CDK5, AMPH	198	357	20581	3.78509	0.050824	0.00186116	0.238132
GOTERM_CC_DIRECT	GO:0045211~postsynaptic membrane	10	5.05051	0.000493229	GABRB3, ARRB2, CADPS2, MPDZ, ARRB1, GRIK2, ANK3, DMD, DLG4, CDK5	198	211	18224	4.3621	0.178684	0.00816842	0.685518
UP_KEYWORDS	Postsynaptic cell membrane	7	3.53535	0.00765124	GABRB3, MPDZ, GRIK2, ANK3, DMD, DLG4, CDK5	198	179	20581	4.06487	0.893016	0.044589	9.71149
Annotation Cluster 8	Enrichment Score: 3.0079921186040606
Category	Term	Count	%	PValue	Genes	List Total	Pop Hits	Pop Total	Fold Enrichment	Bonferroni	Benjamini	FDR
GOTERM_BP_DIRECT	GO:0043154~negative regulation of cysteine-type endopeptidase activity involved in apoptotic process	7	3.53535	0.000152435	AKT1, ARRB2, ARRB1, SNCA, RAF1, SFN, SRC	197	69	16792	8.64739	0.275941	0.0128322	0.263511
KEGG_PATHWAY	hsa04062:Chemokine signaling pathway	12	6.06061	0.00140147	AKT1, GNAI3, KRAS, ARRB2, LYN, GNB1, ARRB1, GSK3A, IKBKG, RAF1, WASL, SRC	142	186	6910	3.13948	0.247759	0.00644953	1.74668
REACTOME_PATHWAY	R-HSA-5674135:R-HSA-5674135	5	2.52525	0.00442949	KRAS, ARRB2, ARRB1, RAF1, SRC	154	40	9075	7.36607	0.924505	0.106255	6.32063
Annotation Cluster 9	Enrichment Score: 2.7453941350667233
Category	Term	Count	%	PValue	Genes	List Total	Pop Hits	Pop Total	Fold Enrichment	Bonferroni	Benjamini	FDR
GOTERM_BP_DIRECT	GO:0030168~platelet activation	15	7.57576	6.93332e-11	PRKCA, LYN, GNA11, RAF1, PRKCG, SRC, FLNA, PRKCB, AKT1, GNAQ, ARRB2, ARRB1, GNB1, FYN, COL1A2	197	115	16792	11.1181	1.46848e-07	7.34239e-08	1.20004e-07
KEGG_PATHWAY	hsa05205:Proteoglycans in cancer	18	9.09091	5.3579e-07	PRKCA, CAV2, NANOG, TNF, CAMK2G, CBL, RAF1, PRKCG, DDX5, ITGB1, SRC, FLNA, PRKCB, AKT1, CDKN1A, KRAS, PLCG1, ANK3	142	200	6910	4.37958	0.000108759	5.43812e-05	0.000673192
KEGG_PATHWAY	hsa05200:Pathways in cancer	25	12.6263	1.05108e-06	PRKCA, AR, CTBP1, GNAI3, MSH2, GNA11, CREBBP, CBL, SKP2, RAF1, SMAD3, PRKCG, RB1, ITGB1, PRKCB, AKT1, CDKN1A, KRAS, GNAQ, PLCG1, GNB1, NTRK1, IKBKG, ABL1, TRAF4	142	393	6910	3.09555	0.000213348	7.11209e-05	0.00132063
KEGG_PATHWAY	hsa05161:Hepatitis B	15	7.57576	1.25926e-06	PRKCA, TNF, TBK1, CREBBP, RAF1, PRKCG, RB1, VDAC3, SRC, PRKCB, AKT1, CDKN1A, KRAS, IKBKG, NFATC4	142	145	6910	5.034	0.000255597	6.39054e-05	0.00158219
KEGG_PATHWAY	hsa04012:ErbB signaling pathway	12	6.06061	1.28509e-06	PRKCA, AKT1, CDKN1A, KRAS, PLCG1, CAMK2G, CBL, RAF1, PRKCG, ABL1, SRC, PRKCB	142	87	6910	6.712	0.00026084	5.21735e-05	0.00161465
KEGG_PATHWAY	hsa04370:VEGF signaling pathway	10	5.05051	3.34385e-06	PRKCA, AKT1, KRAS, PLCG1, PPP3R1, RAF1, PRKCG, PPP3CA, SRC, PRKCB	142	61	6910	7.97737	0.000678571	0.000113127	0.0042013
KEGG_PATHWAY	hsa04921:Oxytocin signaling pathway	15	7.57576	3.52807e-06	PRKCA, GNAI3, CAMK2G, PPP3R1, RAF1, EEF2, PRKCG, SRC, PRKCB, KCNJ5, CDKN1A, KRAS, GNAQ, NFATC4, PPP3CA	142	158	6910	4.61981	0.000715944	0.000102309	0.00443276
KEGG_PATHWAY	hsa05214:Glioma	10	5.05051	5.75155e-06	PRKCA, AKT1, CDKN1A, KRAS, PLCG1, CAMK2G, RAF1, PRKCG, RB1, PRKCB	142	65	6910	7.48646	0.00116689	0.000145935	0.0072263
KEGG_PATHWAY	hsa04720:Long-term potentiation	10	5.05051	6.54544e-06	PRKCA, KRAS, GNAQ, CAMK2G, CREBBP, PPP3R1, RAF1, PRKCG, PPP3CA, PRKCB	142	66	6910	7.37303	0.00132785	0.000147626	0.00822372
KEGG_PATHWAY	hsa04540:Gap junction	11	5.55556	1.05622e-05	PRKCA, CDK1, GNAI3, KRAS, GNAQ, TUBB2A, GNA11, RAF1, PRKCG, SRC, PRKCB	142	88	6910	6.08275	0.00214184	0.00021439	0.0132701
REACTOME_PATHWAY	R-HSA-5218921:R-HSA-5218921	6	3.0303	2.08767e-05	PRKCA, KRAS, PLCG1, RASA1, SRC, PRKCB	154	21	9075	16.8367	0.0120768	0.0120768	0.0307003
KEGG_PATHWAY	hsa04730:Long-term depression	9	4.54545	2.57463e-05	PRKCA, GNAI3, KRAS, LYN, GNAQ, GNA11, RAF1, PRKCG, PRKCB	142	60	6910	7.2993	0.00521293	0.000435452	0.0323441
BIOCARTA	h_biopeptidesPathway:Bioactive Peptide Induced Signaling Pathway	10	5.05051	4.0222e-05	PRKCA, PLCG1, FYN, GNB1, MAPT, CAMK2G, GNA11, RAF1, CDK5, PRKCB	78	38	1625	5.48246	0.00821177	0.00821177	0.0506061
KEGG_PATHWAY	hsa04728:Dopaminergic synapse	12	6.06061	5.46882e-05	PRKCA, KCNJ5, AKT1, GNAI3, GNAQ, GNB1, GSK3A, SLC6A3, CAMK2G, PRKCG, PPP3CA, PRKCB	142	128	6910	4.56206	0.0110406	0.000693635	0.0686913
KEGG_PATHWAY	hsa04664:Fc epsilon RI signaling pathway	9	4.54545	6.48351e-05	PRKCA, AKT1, TNF, KRAS, LYN, PLCG1, FYN, RAF1, PRKCB	142	68	6910	6.44056	0.0130757	0.000730952	0.0814317
KEGG_PATHWAY	hsa04725:Cholinergic synapse	11	5.55556	8.09123e-05	PRKCA, AKT1, GNAI3, KRAS, GNAQ, FYN, GNB1, CAMK2G, GNA11, PRKCG, PRKCB	142	111	6910	4.82236	0.0162917	0.000864145	0.101615
REACTOME_PATHWAY	R-HSA-5099900:R-HSA-5099900	5	2.52525	9.17472e-05	PRKCA, ARRB2, PRKCG, CLTC, PRKCB	154	15	9075	19.6429	0.0519986	0.0263464	0.134854
KEGG_PATHWAY	hsa05220:Chronic myeloid leukemia	9	4.54545	9.80167e-05	AKT1, CDKN1A, CTBP1, KRAS, CBL, IKBKG, RAF1, RB1, ABL1	142	72	6910	6.08275	0.0197017	0.000947093	0.123084
KEGG_PATHWAY	hsa04530:Tight junction	12	6.06061	0.000101733	PRKCA, EPB41L2, AKT1, GNAI3, KRAS, ACTN4, MPDZ, CSNK2B, ACTN2, PRKCG, SRC, PRKCB	142	137	6910	4.26236	0.020441	0.000938323	0.127747
BIOCARTA	h_gpcrPathway:Signaling Pathway from G-Protein Families	9	4.54545	0.000117901	PRKCA, PLCG1, GNAQ, GNB1, PRKAR1A, RAF1, NFATC4, PPP3CA, PRKCB	78	34	1625	5.51471	0.0238814	0.0120129	0.148273
KEGG_PATHWAY	hsa05223:Non-small cell lung cancer	8	4.0404	0.000127646	PRKCA, AKT1, KRAS, PLCG1, RAF1, PRKCG, RB1, PRKCB	142	56	6910	6.95171	0.0255809	0.00112605	0.160263
BIOCARTA	h_calcineurinPathway:Effects of calcineurin in Keratinocyte Differentiation	7	3.53535	0.000154425	PRKCA, CDKN1A, PLCG1, GNAQ, NFATC4, PPP3CA, PRKCB	78	19	1625	7.67544	0.0311636	0.0104977	0.194164
KEGG_PATHWAY	hsa04071:Sphingolipid signaling pathway	11	5.55556	0.000155886	PRKCA, AKT1, TNFRSF1A, TNF, GNAI3, KRAS, GNAQ, FYN, RAF1, PRKCG, PRKCB	142	120	6910	4.46068	0.0311518	0.00131777	0.195687
KEGG_PATHWAY	hsa04666:Fc gamma R-mediated phagocytosis	9	4.54545	0.000290646	PRKCA, AKT1, LYN, PLCG1, RAF1, PRKCG, WASL, PRKCB, AMPH	142	84	6910	5.21378	0.0573024	0.00226703	0.36457
KEGG_PATHWAY	hsa05146:Amoebiasis	10	5.05051	0.000291009	PRKCA, TNF, ACTN4, GNAQ, GNA11, COL1A2, IL1B, ACTN2, PRKCG, PRKCB	142	106	6910	4.59075	0.0573718	0.00218588	0.365024
KEGG_PATHWAY	hsa04727:GABAergic synapse	9	4.54545	0.000315397	PRKCA, GABARAPL2, GNAI3, GABRB3, GNB1, PRKCG, NSF, SRC, PRKCB	142	85	6910	5.15244	0.0620284	0.00228437	0.395559
INTERPRO	IPR014375:Protein kinase C, alpha/beta/gamma types	3	1.51515	0.000330589	PRKCA, PRKCG, PRKCB	197	3	18559	94.2081	0.170676	0.0168692	0.483265
KEGG_PATHWAY	hsa05031:Amphetamine addiction	8	4.0404	0.000361733	PRKCA, STX1A, SLC6A3, CAMK2G, PPP3R1, PRKCG, PPP3CA, PRKCB	142	66	6910	5.89842	0.0708129	0.00252939	0.453551
GOTERM_BP_DIRECT	GO:0045766~positive regulation of angiogenesis	8	4.0404	0.000401488	PRKCA, PLCG1, HMOX1, NTRK1, IL1B, EPHA1, BRCA1, PRKCB	197	115	16792	5.92964	0.572808	0.0210386	0.692636
KEGG_PATHWAY	hsa04726:Serotonergic synapse	10	5.05051	0.000410821	PRKCA, KCNJ5, GNAI3, KRAS, GABRB3, GNAQ, GNB1, RAF1, PRKCG, PRKCB	142	111	6910	4.38396	0.0800295	0.00277659	0.514952
KEGG_PATHWAY	hsa04310:Wnt signaling pathway	11	5.55556	0.000486112	PRKCA, CTBP1, CAMK2G, CREBBP, PPP3R1, CSNK2B, PRKCG, NFATC4, PPP3CA, FBXW11, PRKCB	142	138	6910	3.87885	0.0939897	0.00317896	0.609062
KEGG_PATHWAY	hsa05143:African trypanosomiasis	6	3.0303	0.00049355	PRKCA, TNF, GNAQ, IL1B, PRKCG, PRKCB	142	33	6910	8.84763	0.0953574	0.00312683	0.618355
KEGG_PATHWAY	hsa04724:Glutamatergic synapse	10	5.05051	0.000500439	PRKCA, GNAI3, GNAQ, GNB1, GRIK2, DLG4, PPP3R1, PRKCG, PPP3CA, PRKCB	142	114	6910	4.26859	0.0966224	0.0030745	0.626962
KEGG_PATHWAY	hsa05032:Morphine addiction	9	4.54545	0.000502635	PRKCA, KCNJ5, GNAI3, GABRB3, ARRB2, GNB1, ARRB1, PRKCG, PRKCB	142	91	6910	4.81272	0.0970251	0.00299728	0.629704
KEGG_PATHWAY	hsa04713:Circadian entrainment	9	4.54545	0.000671361	PRKCA, KCNJ5, GNAI3, GNAQ, GNB1, CAMK2G, MTNR1B, PRKCG, PRKCB	142	95	6910	4.61008	0.127447	0.00388762	0.840266
PIR_SUPERFAMILY	PIRSF000550:protein kinase C, alpha/beta/gamma types	3	1.51515	0.000728803	PRKCA, PRKCG, PRKCB	28	3	1692	60.4286	0.0180616	0.0180616	0.589764
GOTERM_MF_DIRECT	GO:0004698~calcium-dependent protein kinase C activity	3	1.51515	0.000784465	PRKCA, PRKCG, PRKCB	196	4	16881	64.5957	0.339755	0.0164687	1.1326
KEGG_PATHWAY	hsa04650:Natural killer cell mediated cytotoxicity	10	5.05051	0.000820522	PRKCA, TNF, KRAS, PLCG1, FYN, PPP3R1, RAF1, PRKCG, PPP3CA, PRKCB	142	122	6910	3.98869	0.153491	0.0044935	1.02607
KEGG_PATHWAY	hsa04750:Inflammatory mediator regulation of TRP channels	9	4.54545	0.000825744	PRKCA, PLCG1, GNAQ, CAMK2G, NTRK1, IL1B, PRKCG, SRC, PRKCB	142	98	6910	4.46896	0.154389	0.00440331	1.03257
REACTOME_PATHWAY	R-HSA-76005:R-HSA-76005	3	1.51515	0.000837848	PRKCA, PRKCG, PRKCB	154	3	9075	58.9286	0.386044	0.059157	1.22523
KEGG_PATHWAY	hsa04916:Melanogenesis	9	4.54545	0.000943658	PRKCA, GNAI3, KRAS, GNAQ, CAMK2G, CREBBP, RAF1, PRKCG, PRKCB	142	100	6910	4.37958	0.174407	0.00477987	1.17921
KEGG_PATHWAY	hsa04510:Focal adhesion	13	6.56566	0.000972291	PRKCA, AKT1, CAV2, ACTN4, FYN, COL1A2, RAF1, ACTN2, PRKCG, ITGB1, FLNA, SRC, PRKCB	142	206	6910	3.0709	0.179196	0.00480479	1.21479
UP_SEQ_FEATURE	domain:C2	6	3.0303	0.00125514	PRKCA, PLCG1, CADPS2, PRKCG, RASA1, PRKCB	197	82	20063	7.4519	0.695586	0.0874294	1.95127
KEGG_PATHWAY	hsa04014:Ras signaling pathway	13	6.56566	0.00214967	PRKCA, AKT1, KRAS, PLCG1, TBK1, GNB1, IKBKG, RIN1, RAF1, PRKCG, ABL1, RASA1, PRKCB	142	226	6910	2.79914	0.353933	0.00925166	2.66763
KEGG_PATHWAY	hsa04919:Thyroid hormone signaling pathway	9	4.54545	0.00219793	PRKCA, AKT1, KRAS, PLCG1, CREBBP, RAF1, PRKCG, SRC, PRKCB	142	114	6910	3.84173	0.360245	0.00926247	2.72676
INTERPRO	IPR020454:Diacylglycerol/phorbol-ester binding	4	2.0202	0.00224796	PRKCA, RAF1, PRKCG, PRKCB	197	25	18559	15.0733	0.720226	0.0814127	3.24349
BIOCARTA	h_sppaPathway:Aspirin Blocks Signaling Pathway Involved in Platelet Activation	6	3.0303	0.00234898	PRKCA, GNB1, RAF1, ITGB1, SRC, PRKCB	78	21	1625	5.95238	0.382519	0.0919188	2.91622
BIOCARTA	h_agpcrPathway:Attenuation of GPCR Signaling	5	2.52525	0.00240609	PRKCA, GNB1, ARRB1, PRKAR1A, PRKCB	78	13	1625	8.01282	0.389723	0.079011	2.98613
KEGG_PATHWAY	hsa04912:GnRH signaling pathway	8	4.0404	0.00246361	PRKCA, KRAS, GNAQ, CAMK2G, GNA11, RAF1, SRC, PRKCB	142	91	6910	4.27798	0.393912	0.0101669	3.05169
REACTOME_PATHWAY	R-HSA-416993:R-HSA-416993	4	2.0202	0.00268616	PRKCA, PRKCG, NSF, PRKCB	154	17	9075	13.8655	0.791006	0.0879726	3.8788
REACTOME_PATHWAY	R-HSA-114516:R-HSA-114516	3	1.51515	0.00273132	PRKCA, PRKCG, PRKCB	154	5	9075	35.3571	0.796442	0.084636	3.9428
GOTERM_BP_DIRECT	GO:0035556~intracellular signal transduction	13	6.56566	0.00281531	PRKCA, RAF1, PRKCG, ECT2, SRC, PRKCB, SH3BP5, AKT1, PLCG1, FYN, HMOX1, PRKAR1A, RASA1	197	403	16792	2.74963	0.997449	0.0795878	4.76254
BIOCARTA	h_trkaPathway:Trka Receptor Signaling Pathway	5	2.52525	0.00324838	PRKCA, AKT1, PLCG1, NTRK1, PRKCB	78	14	1625	7.44048	0.486755	0.0908872	4.01193
KEGG_PATHWAY	hsa04020:Calcium signaling pathway	11	5.55556	0.00348895	PRKCA, PLCG1, GNAQ, CAMK2G, GNA11, PPP3R1, PRKCG, PPP3CA, ITPKC, VDAC3, PRKCB	142	179	6910	2.9904	0.508108	0.0138154	4.29634
UP_SEQ_FEATURE	metal ion-binding site:Calcium 3	4	2.0202	0.00369676	PRKCA, PRKCG, COLEC12, PRKCB	197	32	20063	12.7303	0.970023	0.208497	5.64537
UP_SEQ_FEATURE	metal ion-binding site:Calcium 1; via carbonyl oxygen	4	2.0202	0.00369676	PRKCA, PRKCG, COLEC12, PRKCB	197	32	20063	12.7303	0.970023	0.208497	5.64537
KEGG_PATHWAY	hsa04066:HIF-1 signaling pathway	8	4.0404	0.00374255	PRKCA, AKT1, CDKN1A, PLCG1, CAMK2G, CREBBP, PRKCG, PRKCB	142	98	6910	3.97241	0.532877	0.0139967	4.6019
BIOCARTA	h_tcrPathway:T Cell Receptor Signaling Pathway	8	4.0404	0.00378585	PRKCA, PLCG1, FYN, RAF1, NFATC4, PPP3CA, RASA1, PRKCB	78	44	1625	3.78788	0.54048	0.0926224	4.66126
INTERPRO	IPR017892:Protein kinase, C-terminal	4	2.0202	0.00381753	PRKCA, AKT1, PRKCG, PRKCB	197	30	18559	12.5611	0.885234	0.126549	5.44976
KEGG_PATHWAY	hsa04915:Estrogen signaling pathway	8	4.0404	0.00396012	KCNJ5, AKT1, GNAI3, KRAS, GNAQ, HSPA6, RAF1, SRC	142	99	6910	3.93228	0.553135	0.0145387	4.86333
BIOCARTA	h_bcrPathway:BCR Signaling Pathway	7	3.53535	0.00432667	PRKCA, LYN, PLCG1, RAF1, NFATC4, PPP3CA, PRKCB	78	34	1625	4.28922	0.588889	0.0940451	5.31056
BIOCARTA	h_cxcr4Pathway:CXCR4 Signaling Pathway	6	3.0303	0.00438694	PRKCA, PLCG1, GNAQ, GNB1, RAF1, PRKCB	78	24	1625	5.20833	0.593959	0.0861877	5.38266
KEGG_PATHWAY	hsa04723:Retrograde endocannabinoid signaling	8	4.0404	0.00442395	PRKCA, KCNJ5, GNAI3, GABRB3, GNAQ, GNB1, PRKCG, PRKCB	142	101	6910	3.85441	0.593452	0.0156664	5.41848
KEGG_PATHWAY	hsa05231:Choline metabolism in cancer	8	4.0404	0.00442395	PRKCA, AKT1, KRAS, PLCG1, RAF1, PRKCG, WASL, PRKCB	142	101	6910	3.85441	0.593452	0.0156664	5.41848
UP_SEQ_FEATURE	metal ion-binding site:Calcium 2; via carbonyl oxygen	4	2.0202	0.00647958	PRKCA, PRKCG, COLEC12, PRKCB	197	39	20063	10.4454	0.99788	0.303805	9.69664
BIOCARTA	h_plcPathway:Phospholipase C Signaling Pathway	4	2.0202	0.00699204	PRKCA, AKT1, PLCG1, PRKCB	78	9	1625	9.25926	0.762694	0.122575	8.4515
KEGG_PATHWAY	hsa04911:Insulin secretion	7	3.53535	0.00757782	PRKCA, STX1A, GNAQ, CAMK2G, GNA11, PRKCG, PRKCB	142	85	6910	4.00746	0.786508	0.0249963	9.11491
KEGG_PATHWAY	hsa04960:Aldosterone-regulated sodium reabsorption	5	2.52525	0.00785425	PRKCA, KRAS, PRKCG, SFN, PRKCB	142	39	6910	6.23871	0.798246	0.0254874	9.43248
REACTOME_PATHWAY	R-HSA-418597:R-HSA-418597	5	2.52525	0.00789476	PRKCA, GNAI3, GNB1, PRKCG, PRKCB	154	47	9075	6.269	0.990078	0.157053	11.0036
BIOCARTA	h_pyk2Pathway:Links between Pyk2 and Map Kinases	6	3.0303	0.00874129	PRKCA, PLCG1, GNAQ, RAF1, SRC, PRKCB	78	28	1625	4.46429	0.834675	0.139281	10.4604
KEGG_PATHWAY	hsa04670:Leukocyte transendothelial migration	8	4.0404	0.0101959	PRKCA, GNAI3, ACTN4, PLCG1, ACTN2, PRKCG, ITGB1, PRKCB	142	118	6910	3.29912	0.875119	0.0305736	12.0819
KEGG_PATHWAY	hsa04015:Rap1 signaling pathway	11	5.55556	0.0105048	PRKCA, AKT1, GNAI3, KRAS, PLCG1, GNAQ, RAF1, PRKCG, ITGB1, SRC, PRKCB	142	210	6910	2.54896	0.882786	0.0305912	12.426
UP_SEQ_FEATURE	metal ion-binding site:Calcium 1	4	2.0202	0.0108609	PRKCA, PRKCG, COLEC12, PRKCB	197	47	20063	8.66746	0.999968	0.419746	15.7464
KEGG_PATHWAY	hsa04722:Neurotrophin signaling pathway	8	4.0404	0.0111256	AKT1, KRAS, PLCG1, CAMK2G, NTRK1, RAF1, SORT1, ABL1	142	120	6910	3.24413	0.896808	0.0319245	13.1139
REACTOME_PATHWAY	R-HSA-399997:R-HSA-399997	3	1.51515	0.0116284	PRKCA, GNAQ, GNA11	154	10	9075	17.6786	0.998894	0.191626	15.8045
GOTERM_MF_DIRECT	GO:0004697~protein kinase C activity	3	1.51515	0.0126268	PRKCA, PRKCG, PRKCB	196	15	16881	17.2255	0.998796	0.133266	16.8429
KEGG_PATHWAY	hsa04961:Endocrine and other factor-regulated calcium reabsorption	5	2.52525	0.0129539	PRKCA, GNAQ, PRKCG, CLTC, PRKCB	142	45	6910	5.40689	0.929123	0.0365927	15.1107
KEGG_PATHWAY	hsa04971:Gastric acid secretion	6	3.0303	0.0163187	PRKCA, GNAI3, GNAQ, CAMK2G, PRKCG, PRKCB	142	73	6910	3.99961	0.964564	0.0453296	18.6759
BIOCARTA	h_srcRPTPPathway:Activation of Src by Protein-tyrosine phosphatase alpha	4	2.0202	0.0165202	PRKCA, CDK1, SRC, PRKCB	78	12	1625	6.94444	0.967121	0.216452	18.9121
UP_SEQ_FEATURE	domain:AGC-kinase C-terminal	4	2.0202	0.0174208	PRKCA, AKT1, PRKCG, PRKCB	197	56	20063	7.27447	1	0.530692	24.0991
UP_SEQ_FEATURE	metal ion-binding site:Calcium 3; via carbonyl oxygen	3	1.51515	0.01765	PRKCA, PRKCG, PRKCB	197	21	20063	14.5489	1	0.519636	24.3765
BIOCARTA	h_nos1Pathway:Nitric Oxide Signaling Pathway	5	2.52525	0.0177823	PRKCA, PRKAR1A, DLG4, PPP3CA, PRKCB	78	22	1625	4.73485	0.974731	0.217461	20.212
UP_SEQ_FEATURE	metal ion-binding site:Calcium 2	4	2.0202	0.0182592	PRKCA, PRKCG, COLEC12, PRKCB	197	57	20063	7.14685	1	0.51671	25.109
UP_SEQ_FEATURE	zinc finger region:Phorbol-ester/DAG-type 2	3	1.51515	0.0192917	PRKCA, PRKCG, PRKCB	197	22	20063	13.8876	1	0.508125	26.3352
UP_SEQ_FEATURE	zinc finger region:Phorbol-ester/DAG-type 1	3	1.51515	0.0192917	PRKCA, PRKCG, PRKCB	197	22	20063	13.8876	1	0.508125	26.3352
BIOCARTA	h_ionPathway:Ion Channel and Phorbal Esters Signaling Pathway	3	1.51515	0.0201949	PRKCA, PLCG1, PRKCB	78	5	1625	12.5	0.984737	0.230024	22.6436
GOTERM_BP_DIRECT	GO:0043536~positive regulation of blood vessel endothelial cell migration	3	1.51515	0.0203444	PRKCA, AKT1, PLCG1	197	19	16792	13.4587	1	0.284573	29.9358
BIOCARTA	h_cblPathway:CBL mediated ligand-induced downregulation of EGF receptors	4	2.0202	0.0207544	PRKCA, CBL, SRC, PRKCB	78	13	1625	6.41026	0.986424	0.22346	23.1977
BIOCARTA	h_ccr3Pathway:CCR3 signaling in Eosinophils	5	2.52525	0.020767	PRKCA, GNAQ, GNB1, RAF1, PRKCB	78	23	1625	4.52899	0.986459	0.212588	23.2101
INTERPRO	IPR000961:AGC-kinase, C-terminal	4	2.0202	0.0213491	PRKCA, AKT1, PRKCG, PRKCB	197	56	18559	6.72915	0.999995	0.412021	27.1072
BIOCARTA	h_tpoPathway:TPO Signaling Pathway	5	2.52525	0.024043	PRKCA, PLCG1, RAF1, RASA1, PRKCB	78	24	1625	4.34028	0.993188	0.230936	26.3812
KEGG_PATHWAY	hsa04925:Aldosterone synthesis and secretion	6	3.0303	0.0244833	PRKCA, GNAQ, CAMK2G, GNA11, PRKCG, PRKCB	142	81	6910	3.60459	0.993474	0.0617096	26.7615
KEGG_PATHWAY	hsa04150:mTOR signaling pathway	5	2.52525	0.0301431	PRKCA, AKT1, TNF, PRKCG, PRKCB	142	58	6910	4.195	0.997997	0.0738378	31.9249
INTERPRO	IPR000008:C2 calcium-dependent membrane targeting	6	3.0303	0.030772	PRKCA, PLCG1, CADPS2, PRKCG, RASA1, PRKCB	197	165	18559	3.42575	1	0.468369	36.741
KEGG_PATHWAY	hsa05206:MicroRNAs in cancer	12	6.06061	0.0308327	PRKCA, CDKN1A, KRAS, PLCG1, CREBBP, RAF1, PRKCG, UBE2I, ABL1, BRCA1, BCL2L11, PRKCB	142	285	6910	2.04893	0.998266	0.0746018	32.5306
BIOCARTA	h_myosinPathway:PKC-catalyzed phosphorylation of inhibitory phosphoprotein of myosin phosphatase	4	2.0202	0.030843	PRKCA, GNAQ, GNB1, PRKCB	78	15	1625	5.55556	0.998375	0.263487	32.5821
INTERPRO	IPR002219:Protein kinase C-like, phorbol ester/diacylglycerol binding	4	2.0202	0.0326636	PRKCA, RAF1, PRKCG, PRKCB	197	66	18559	5.70958	1	0.476986	38.5259
SMART	SM00133:S_TK_X	4	2.0202	0.0327537	PRKCA, AKT1, PRKCG, PRKCB	142	50	10057	5.66592	0.996522	0.432285	33.3877
BIOCARTA	h_fcer1Pathway:Fc Epsilon Receptor I Signaling in Mast Cells	6	3.0303	0.0341064	LYN, PLCG1, RAF1, NFATC4, PPP3CA, PRKCB	78	39	1625	3.20513	0.999186	0.276284	35.3839
BIOCARTA	h_crebPathway:Transcription factor CREB and its extracellular signals	5	2.52525	0.0356724	PRKCA, AKT1, CAMK2G, PRKAR1A, PRKCB	78	27	1625	3.85802	0.999416	0.276576	36.69
BIOCARTA	h_edg1Pathway:Phospholipids as signalling intermediaries	5	2.52525	0.0356724	PRKCA, AKT1, GNB1, SRC, PRKCB	78	27	1625	3.85802	0.999416	0.276576	36.69
BIOCARTA	h_egfPathway:EGF Signaling Pathway	5	2.52525	0.0356724	PRKCA, PLCG1, RAF1, RASA1, PRKCB	78	27	1625	3.85802	0.999416	0.276576	36.69
BIOCARTA	h_pkcPathway:Activation of PKC through G protein coupled receptor	3	1.51515	0.0398681	PRKCA, GNAQ, PRKCB	78	7	1625	8.92857	0.999761	0.274419	40.0705
BIOCARTA	h_pdgfPathway:PDGF Signaling Pathway	5	2.52525	0.0401609	PRKCA, PLCG1, RAF1, RASA1, PRKCB	78	28	1625	3.72024	0.999776	0.267446	40.3001
BIOCARTA	h_ccr5Pathway:Pertussis toxin-insensitive CCR5 Signaling in Macrophage	4	2.0202	0.0430712	PRKCA, PLCG1, GNAQ, PRKCB	78	17	1625	4.90196	0.99988	0.275545	42.5385
BIOCARTA	h_cdmacPathway:Cadmium induces DNA synthesis and proliferation in macrophages	4	2.0202	0.0430712	PRKCA, TNF, RAF1, PRKCB	78	17	1625	4.90196	0.99988	0.275545	42.5385
KEGG_PATHWAY	hsa04918:Thyroid hormone synthesis	5	2.52525	0.0541586	PRKCA, GNAQ, PRKCG, HSPA5, PRKCB	142	70	6910	3.47586	0.999988	0.121835	50.3214
SMART	SM00109:C1	4	2.0202	0.0628503	PRKCA, RAF1, PRKCG, PRKCB	142	65	10057	4.3584	0.999984	0.572094	54.7025
BIOCARTA	h_at1rPathway:Angiotensin II mediated activation of JNK Pathway via Pyk2 dependent signaling	5	2.52525	0.0672194	PRKCA, GNAQ, RAF1, SRC, PRKCB	78	33	1625	3.15657	0.999999	0.350967	58.3432
BIOCARTA	h_keratinocytePathway:Keratinocyte Differentiation	6	3.0303	0.072984	PRKCA, TNFRSF1A, TNF, RAF1, PRKCG, PRKCB	78	48	1625	2.60417	1	0.366779	61.4695
BIOCARTA	h_par1pathway:Thrombin signaling and protease-activated receptors	4	2.0202	0.0916882	PRKCA, GNAQ, GNB1, PRKCB	78	23	1625	3.62319	1	0.430654	70.1872
KEGG_PATHWAY	hsa05110:Vibrio cholerae infection	4	2.0202	0.0932721	PRKCA, PLCG1, PRKCG, PRKCB	142	53	6910	3.6726	1	0.19059	70.7774
KEGG_PATHWAY	hsa04270:Vascular smooth muscle contraction	6	3.0303	0.0956012	PRKCA, GNAQ, GNA11, RAF1, PRKCG, PRKCB	142	119	6910	2.45354	1	0.193233	71.7067
BIOCARTA	h_PparaPathway:Mechanism of Gene Regulation by Peroxisome Proliferators via PPARa(alpha)	6	3.0303	0.0958048	PRKCA, TNF, CREBBP, PRKAR1A, RB1, PRKCB	78	52	1625	2.40385	1	0.427641	71.8437
Annotation Cluster 10	Enrichment Score: 2.7378195746976584
Category	Term	Count	%	PValue	Genes	List Total	Pop Hits	Pop Total	Fold Enrichment	Bonferroni	Benjamini	FDR
GOTERM_CC_DIRECT	GO:0031234~extrinsic component of cytoplasmic side of plasma membrane	8	4.0404	8.60681e-06	CAV2, CYLD, KRAS, LYN, FYN, DLG4, ABL1, SRC	198	68	18224	10.8283	0.00342824	0.000190767	0.0119998
UP_KEYWORDS	Proto-oncogene	12	6.06061	1.80032e-05	PRKCA, TRIM37, AKT1, KRAS, LYN, FYN, NTRK1, CBL, TRIM27, RAF1, ABL1, SRC	198	236	20581	5.28531	0.00522529	0.000261915	0.0239433
UP_KEYWORDS	Myristate	11	5.55556	1.92299e-05	HCCS, TNF, GNAI3, LYN, FYN, PPP3R1, PPM1A, RNF11, PPM1B, ABL1, SRC	198	195	20581	5.86353	0.00558034	0.000266439	0.0255746
UP_KEYWORDS	SH3 domain	11	5.55556	4.42694e-05	LYN, PLCG1, FYN, DLG4, MAPK8IP2, TRIO, ABL1, DST, RASA1, SRC, AMPH	198	215	20581	5.31809	0.0128001	0.000536635	0.0588665
UP_SEQ_FEATURE	domain:SH3	10	5.05051	5.75849e-05	LYN, PLCG1, FYN, DLG4, MAPK8IP2, ABL1, DST, RASA1, SRC, AMPH	197	175	20063	5.81958	0.0530741	0.00604106	0.0903126
GOTERM_BP_DIRECT	GO:0048013~ephrin receptor signaling pathway	8	4.0404	6.54027e-05	LYN, FYN, NTRK1, WASL, EPHA1, RASA1, SRC, EPHB2	197	86	16792	7.92917	0.129361	0.00766643	0.113141
UP_KEYWORDS	Tyrosine-protein kinase	8	4.0404	0.000102683	LYN, FYN, NTRK1, TTK, ABL1, EPHA1, SRC, EPHB2	198	112	20581	7.4246	0.0294403	0.00110614	0.136492
REACTOME_PATHWAY	R-HSA-1433559:R-HSA-1433559	5	2.52525	0.00012073	PRKCA, LYN, FYN, CBL, SRC	154	16	9075	18.4152	0.0678573	0.0231509	0.17742
INTERPRO	IPR001245:Serine-threonine/tyrosine-protein kinase catalytic domain	9	4.54545	0.000121966	LYN, FYN, NTRK1, RAF1, BMPR1B, ABL1, EPHA1, SRC, EPHB2	197	140	18559	6.05624	0.0667079	0.0114402	0.178548
INTERPRO	IPR000980:SH2 domain	8	4.0404	0.000197798	LYN, PLCG1, FYN, CBL, RIN1, ABL1, RASA1, SRC	197	113	18559	6.6696	0.105924	0.0138981	0.289409
INTERPRO	IPR020635:Tyrosine-protein kinase, catalytic domain	7	3.53535	0.000281244	LYN, FYN, NTRK1, ABL1, EPHA1, SRC, EPHB2	197	85	18559	7.75832	0.14718	0.0157946	0.411268
GOTERM_BP_DIRECT	GO:0018108~peptidyl-tyrosine phosphorylation	9	4.54545	0.00043654	LYN, FYN, NTRK1, TRIM27, TTK, ABL1, EPHA1, SRC, EPHB2	197	153	16792	5.01403	0.603387	0.0217783	0.752892
INTERPRO	IPR008266:Tyrosine-protein kinase, active site	7	3.53535	0.000512298	LYN, FYN, NTRK1, ABL1, EPHA1, SRC, EPHB2	197	95	18559	6.94165	0.251762	0.0238798	0.747964
INTERPRO	IPR001452:Src homology-3 domain	10	5.05051	0.000533339	LYN, PLCG1, FYN, DLG4, MAPK8IP2, TRIO, ABL1, RASA1, SRC, AMPH	197	218	18559	4.32147	0.260625	0.0229593	0.778573
UP_KEYWORDS	SH2 domain	7	3.53535	0.000607156	LYN, PLCG1, FYN, RIN1, ABL1, RASA1, SRC	198	108	20581	6.73714	0.161999	0.00534132	0.804566
REACTOME_PATHWAY	R-HSA-3928662:R-HSA-3928662	6	3.0303	0.000656216	LYN, FYN, WASL, RASA1, SRC, EPHB2	154	42	9075	8.41837	0.317534	0.0531149	0.960812
REACTOME_PATHWAY	R-HSA-2682334:R-HSA-2682334	5	2.52525	0.000869751	LYN, FYN, EPHA1, SRC, EPHB2	154	26	9075	11.3324	0.397348	0.0547146	1.2716
GOTERM_BP_DIRECT	GO:0042493~response to drug	12	6.06061	0.000910636	CDK1, CDKN1A, LYN, FYN, SLC6A3, NTRK1, SNCA, CALR, SOD1, ABL1, SRC, ADA	197	304	16792	3.36468	0.854795	0.0357529	1.56451
REACTOME_PATHWAY	R-HSA-210990:R-HSA-210990	4	2.0202	0.000924513	LYN, PLCG1, FYN, SRC	154	12	9075	19.6429	0.416269	0.0524083	1.35116
SMART	SM00219:TyrKc	7	3.53535	0.00120385	LYN, FYN, NTRK1, ABL1, EPHA1, SRC, EPHB2	142	85	10057	5.83256	0.185172	0.0659819	1.45882
REACTOME_PATHWAY	R-HSA-3928665:R-HSA-3928665	6	3.0303	0.001467	LYN, FYN, CLTC, EPHA1, SRC, EPHB2	154	50	9075	7.07143	0.574471	0.0747348	2.13606
REACTOME_PATHWAY	R-HSA-418885:R-HSA-418885	4	2.0202	0.00149222	FYN, TRIO, WASL, SRC	154	14	9075	16.8367	0.580679	0.069866	2.1724
GOTERM_BP_DIRECT	GO:1900182~positive regulation of protein localization to nucleus	4	2.0202	0.00178375	AKT1, CDK1, FYN, SRC	197	21	16792	16.2359	0.977208	0.056515	3.04287
SMART	SM00326:SH3	10	5.05051	0.00242439	LYN, PLCG1, FYN, DLG4, MAPK8IP2, TRIO, ABL1, RASA1, SRC, AMPH	142	206	10057	3.43806	0.338104	0.098019	2.91789
GOTERM_BP_DIRECT	GO:0050900~leukocyte migration	7	3.53535	0.00309036	KRAS, LYN, PLCG1, FYN, COL1A2, ITGB1, SRC	197	122	16792	4.89074	0.998578	0.0826413	5.21619
SMART	SM00252:SH2	7	3.53535	0.00320611	LYN, PLCG1, FYN, RIN1, ABL1, RASA1, SRC	142	103	10057	4.81328	0.420689	0.103434	3.84194
GOTERM_MF_DIRECT	GO:0046875~ephrin receptor binding	4	2.0202	0.00324465	FYN, CBL, CDK5, SRC	196	26	16881	13.2504	0.820792	0.0454021	4.60759
REACTOME_PATHWAY	R-HSA-1433557:R-HSA-1433557	5	2.52525	0.00332842	PRKCA, KRAS, LYN, FYN, SRC	154	37	9075	7.96332	0.85635	0.0924609	4.78522
REACTOME_PATHWAY	R-HSA-389513:R-HSA-389513	4	2.0202	0.00571983	AKT1, LYN, FYN, SRC	154	22	9075	10.7143	0.96451	0.129863	8.0906
REACTOME_PATHWAY	R-HSA-389356:R-HSA-389356	3	1.51515	0.00940609	LYN, FYN, SRC	154	9	9075	19.6429	0.995914	0.167516	12.9769
GOTERM_BP_DIRECT	GO:0038083~peptidyl-tyrosine autophosphorylation	4	2.0202	0.0112682	LYN, FYN, ABL1, SRC	197	40	16792	8.52386	1	0.189853	17.8103
REACTOME_PATHWAY	R-HSA-186763:R-HSA-186763	4	2.0202	0.0124552	KRAS, PLCG1, RASA1, SRC	154	29	9075	8.12808	0.999321	0.198318	16.8344
UP_SEQ_FEATURE	domain:SH2	5	2.52525	0.0146099	LYN, FYN, RIN1, ABL1, SRC	197	96	20063	5.3043	0.999999	0.501863	20.6197
GOTERM_MF_DIRECT	GO:0004715~non-membrane spanning protein tyrosine kinase activity	4	2.0202	0.0160092	LYN, FYN, ABL1, SRC	196	46	16881	7.48935	0.999804	0.148778	20.8833
GOTERM_BP_DIRECT	GO:0038096~Fc-gamma receptor signaling pathway involved in phagocytosis	6	3.0303	0.016663	LYN, PLCG1, FYN, WASL, ABL1, SRC	197	127	16792	4.02702	1	0.247773	25.2363
GOTERM_BP_DIRECT	GO:0036120~cellular response to platelet-derived growth factor stimulus	3	1.51515	0.018342	FYN, CBL, SRC	197	18	16792	14.2064	1	0.26385	27.4154
GOTERM_MF_DIRECT	GO:0004713~protein tyrosine kinase activity	6	3.0303	0.0191531	LYN, FYN, TTK, ABL1, SRC, EPHB2	196	133	16881	3.88545	0.999964	0.166968	24.4742
REACTOME_PATHWAY	R-HSA-3928663:R-HSA-3928663	4	2.0202	0.0207352	LYN, FYN, EPHA1, SRC	154	35	9075	6.73469	0.999995	0.274515	26.5211
UP_SEQ_FEATURE	lipid moiety-binding region:N-myristoyl glycine	5	2.52525	0.027135	GNAI3, LYN, FYN, PPP3R1, SRC	197	116	20063	4.38977	1	0.592755	35.0551
REACTOME_PATHWAY	R-HSA-3928664:R-HSA-3928664	3	1.51515	0.0400312	FYN, SRC, EPHB2	154	19	9075	9.30451	1	0.350995	45.1668
REACTOME_PATHWAY	R-HSA-375165:R-HSA-375165	3	1.51515	0.05234	KRAS, FYN, SRC	154	22	9075	8.03571	1	0.401254	54.6462
GOTERM_BP_DIRECT	GO:0031295~T cell costimulation	4	2.0202	0.0630905	AKT1, LYN, FYN, SRC	197	78	16792	4.37121	1	0.541509	67.6306
GOTERM_BP_DIRECT	GO:0034446~substrate adhesion-dependent cell spreading	3	1.51515	0.0724726	ABL1, EPHA1, SRC	197	38	16792	6.72936	1	0.579368	72.8054
GOTERM_CC_DIRECT	GO:0001726~ruffle	4	2.0202	0.0739231	PLCG1, ABL1, ITGB1, RASA1	198	90	18224	4.09068	1	0.318208	65.7263
GOTERM_BP_DIRECT	GO:0010976~positive regulation of neuron projection development	4	2.0202	0.0860051	LYN, FYN, DMD, NTRK1	197	89	16792	3.83095	1	0.631103	78.9135
Annotation Cluster 11	Enrichment Score: 2.7344426746940242
Category	Term	Count	%	PValue	Genes	List Total	Pop Hits	Pop Total	Fold Enrichment	Bonferroni	Benjamini	FDR
KEGG_PATHWAY	hsa05161:Hepatitis B	15	7.57576	1.25926e-06	PRKCA, TNF, TBK1, CREBBP, RAF1, PRKCG, RB1, VDAC3, SRC, PRKCB, AKT1, CDKN1A, KRAS, IKBKG, NFATC4	142	145	6910	5.034	0.000255597	6.39054e-05	0.00158219
KEGG_PATHWAY	hsa05214:Glioma	10	5.05051	5.75155e-06	PRKCA, AKT1, CDKN1A, KRAS, PLCG1, CAMK2G, RAF1, PRKCG, RB1, PRKCB	142	65	6910	7.48646	0.00116689	0.000145935	0.0072263
KEGG_PATHWAY	hsa05220:Chronic myeloid leukemia	9	4.54545	9.80167e-05	AKT1, CDKN1A, CTBP1, KRAS, CBL, IKBKG, RAF1, RB1, ABL1	142	72	6910	6.08275	0.0197017	0.000947093	0.123084
KEGG_PATHWAY	hsa05223:Non-small cell lung cancer	8	4.0404	0.000127646	PRKCA, AKT1, KRAS, PLCG1, RAF1, PRKCG, RB1, PRKCB	142	56	6910	6.95171	0.0255809	0.00112605	0.160263
BIOCARTA	h_telPathway:Telomeres, Telomerase, Cellular Aging, and Immortality	6	3.0303	0.00110645	PRKCA, AKT1, KRAS, XRCC6, RB1, POLR2A	78	18	1625	6.94444	0.203038	0.0551576	1.38354
KEGG_PATHWAY	hsa05215:Prostate cancer	8	4.0404	0.00203254	AKT1, AR, CDKN1A, KRAS, CREBBP, IKBKG, RAF1, RB1	142	88	6910	4.42382	0.338355	0.00913636	2.52399
KEGG_PATHWAY	hsa05166:HTLV-I infection	14	7.07071	0.00210062	TNF, CREBBP, PPP3R1, SMAD3, RB1, CALR, VDAC3, AKT1, TNFRSF1A, CDKN1A, KRAS, IKBKG, NFATC4, PPP3CA	142	256	6910	2.6612	0.347454	0.00923693	2.6075
GOTERM_BP_DIRECT	GO:0051146~striated muscle cell differentiation	3	1.51515	0.00573516	AKT1, KRAS, RB1	197	10	16792	25.5716	0.999995	0.124021	9.47567
KEGG_PATHWAY	hsa04068:FoxO signaling pathway	9	4.54545	0.00592269	AKT1, GABARAPL2, CDKN1A, KRAS, CREBBP, SKP2, RAF1, SMAD3, BCL2L11	142	134	6910	3.26834	0.700572	0.0205764	7.19197
GOTERM_BP_DIRECT	GO:0007265~Ras protein signal transduction	5	2.52525	0.00906354	CDKN1A, KRAS, GNB1, TRIM28, RB1	197	70	16792	6.08847	1	0.166337	14.58
KEGG_PATHWAY	hsa05219:Bladder cancer	5	2.52525	0.00937232	CDKN1A, KRAS, RAF1, RB1, SRC	142	41	6910	5.93439	0.85215	0.0294264	11.1583
KEGG_PATHWAY	hsa05212:Pancreatic cancer	6	3.0303	0.0102082	AKT1, KRAS, IKBKG, RAF1, SMAD3, RB1	142	65	6910	4.49187	0.875433	0.0301666	12.0956
KEGG_PATHWAY	hsa05160:Hepatitis C	8	4.0404	0.0187264	AKT1, TNFRSF1A, CDKN1A, TNF, KRAS, TBK1, IKBKG, RAF1	142	133	6910	2.92704	0.978453	0.0498797	21.1418
BIOCARTA	h_raccycdPathway:Influence of Ras and Rho proteins on G1 to S Transition	5	2.52525	0.0356724	AKT1, CDKN1A, IKBKG, RAF1, RB1	78	27	1625	3.85802	0.999416	0.276576	36.69
KEGG_PATHWAY	hsa05210:Colorectal cancer	5	2.52525	0.0372603	AKT1, KRAS, MSH2, RAF1, SMAD3	142	62	6910	3.92435	0.999551	0.0886896	37.9421
KEGG_PATHWAY	hsa05218:Melanoma	5	2.52525	0.0565198	AKT1, CDKN1A, KRAS, RAF1, RB1	142	71	6910	3.4269	0.999993	0.125594	51.8574
Annotation Cluster 12	Enrichment Score: 2.4860216378248663
Category	Term	Count	%	PValue	Genes	List Total	Pop Hits	Pop Total	Fold Enrichment	Bonferroni	Benjamini	FDR
UP_KEYWORDS	DNA damage	15	7.57576	7.98986e-06	MSH2, XRCC6, MCM10, CEP63, XAB2, STUB1, RBBP6, BRCA1, RPA3, RPA1, PAXIP1, INTS7, IKBKG, RUVBL2, ABL1	198	352	20581	4.42945	0.00232236	0.000136759	0.0106267
GOTERM_BP_DIRECT	GO:0035066~positive regulation of histone acetylation	5	2.52525	4.84568e-05	PAXIP1, ARRB1, IL1B, RUVBL2, BRCA1	197	18	16792	23.6774	0.0975428	0.00601911	0.0838373
GOTERM_MF_DIRECT	GO:0003684~damaged DNA binding	6	3.0303	0.000798005	RPA1, MSH2, XRCC6, CREBBP, BRCA1, RPA3	196	63	16881	8.20262	0.344471	0.0161116	1.15204
UP_KEYWORDS	DNA recombination	6	3.0303	0.00108594	RPA1, PAXIP1, XRCC6, RUVBL2, BRCA1, RPA3	198	81	20581	7.69959	0.271071	0.0087443	1.43479
UP_KEYWORDS	DNA repair	10	5.05051	0.00211907	RPA1, PAXIP1, MSH2, XRCC6, RUVBL2, ABL1, XAB2, STUB1, BRCA1, RPA3	198	293	20581	3.54759	0.460604	0.0157037	2.78212
GOTERM_BP_DIRECT	GO:0006310~DNA recombination	6	3.0303	0.00286327	RPA1, PAXIP1, XRCC6, RUVBL2, BRCA1, RPA3	197	83	16792	6.16182	0.997696	0.0798266	4.84179
GOTERM_BP_DIRECT	GO:0006298~mismatch repair	4	2.0202	0.0077885	RPA1, MSH2, ABL1, RPA3	197	35	16792	9.74155	1	0.148523	12.6575
GOTERM_BP_DIRECT	GO:0006281~DNA repair	8	4.0404	0.0205736	RPA1, CDK1, MSH2, TRIM28, RUVBL2, STUB1, BRCA1, RPA3	197	235	16792	2.90174	1	0.283629	30.219
REACTOME_PATHWAY	R-HSA-5685938:R-HSA-5685938	4	2.0202	0.0240249	RPA1, ABL1, BRCA1, RPA3	154	37	9075	6.37066	0.999999	0.286077	30.0692
REACTOME_PATHWAY	R-HSA-5685942:R-HSA-5685942	4	2.0202	0.0468217	RPA1, UBB, BRCA1, RPA3	154	48	9075	4.91071	1	0.376889	50.603
INTERPRO	IPR012340:Nucleic acid-binding, OB-fold	4	2.0202	0.0480504	RPA1, RUVBL2, YBX1, RPA3	197	77	18559	4.89393	1	0.55946	51.3966
REACTOME_PATHWAY	R-HSA-5693607:R-HSA-5693607	5	2.52525	0.0834562	RPA1, UBE2I, UBB, BRCA1, RPA3	154	98	9075	3.00656	1	0.510488	72.2437
Annotation Cluster 13	Enrichment Score: 2.455901477757507
Category	Term	Count	%	PValue	Genes	List Total	Pop Hits	Pop Total	Fold Enrichment	Bonferroni	Benjamini	FDR
GOTERM_BP_DIRECT	GO:0002223~stimulatory C-type lectin receptor signaling pathway	12	6.06061	3.9646e-08	UBE2D2, KRAS, LYN, FYN, CREBBP, IKBKG, RAF1, UBB, TAB2, PSMD7, FBXW11, SRC	197	105	16792	9.74155	8.39667e-05	2.79897e-05	6.86204e-05
GOTERM_BP_DIRECT	GO:0051092~positive regulation of NF-kappaB transcription factor activity	11	5.55556	3.62882e-06	TRIM37, AR, TNF, KRAS, NTRK1, IKBKG, IL1B, TRIM25, UBB, TAB2, PRKCB	197	133	16792	7.04981	0.00765639	0.00096027	0.00628068
GOTERM_BP_DIRECT	GO:0038095~Fc-epsilon receptor signaling pathway	11	5.55556	4.65085e-05	UBE2D2, KRAS, LYN, PLCG1, IKBKG, PPP3R1, PPP3CA, UBB, TAB2, PSMD7, FBXW11	197	178	16792	5.26755	0.093811	0.0061378	0.0804678
REACTOME_PATHWAY	R-HSA-5357956:R-HSA-5357956	6	3.0303	0.000129352	CYLD, TNFRSF1A, TNF, IKBKG, UBB, TAB2	154	30	9075	11.7857	0.0725234	0.0186459	0.190078
GOTERM_BP_DIRECT	GO:0000187~activation of MAPK activity	8	4.0404	0.000258384	CDK1, TNF, ARRB1, IKBKG, IL1B, UBB, SOD1, TAB2	197	107	16792	6.37298	0.421507	0.0164489	0.446278
GOTERM_BP_DIRECT	GO:0010803~regulation of tumor necrosis factor-mediated signaling pathway	5	2.52525	0.000388941	CYLD, TNFRSF1A, TNF, IKBKG, UBB	197	30	16792	14.2064	0.561299	0.020905	0.671059
GOTERM_BP_DIRECT	GO:0007249~I-kappaB kinase/NF-kappaB signaling	6	3.0303	0.000668177	TNFRSF1A, TNF, TBK1, IKBKG, UBB, TAB2	197	60	16792	8.52386	0.757238	0.0296716	1.15022
KEGG_PATHWAY	hsa04380:Osteoclast differentiation	10	5.05051	0.00136239	AKT1, CYLD, TNFRSF1A, TNF, FYN, IKBKG, PPP3R1, IL1B, PPP3CA, TAB2	142	131	6910	3.71465	0.241759	0.00641548	1.69836
GOTERM_BP_DIRECT	GO:0050852~T cell receptor signaling pathway	8	4.0404	0.0017753	UBE2D2, PLCG1, FYN, IKBKG, UBB, TAB2, PSMD7, FBXW11	197	148	16792	4.60749	0.976796	0.0571081	3.02867
REACTOME_PATHWAY	R-HSA-5357905:R-HSA-5357905	5	2.52525	0.00217254	CYLD, TNFRSF1A, TNF, IKBKG, UBB	154	33	9075	8.92857	0.717984	0.0864468	3.14815
REACTOME_PATHWAY	R-HSA-5607764:R-HSA-5607764	7	3.53535	0.00224147	UBE2D2, IKBKG, UBB, TAB2, PSMD7, FBXW11, SRC	154	80	9075	5.15625	0.729098	0.0833839	3.24651
GOTERM_BP_DIRECT	GO:0007254~JNK cascade	5	2.52525	0.00253061	TNF, IKBKG, MAPK8IP2, UBB, TAB2	197	49	16792	8.69781	0.99533	0.075887	4.29082
GOTERM_BP_DIRECT	GO:0070423~nucleotide-binding oligomerization domain containing signaling pathway	4	2.0202	0.00298077	CYLD, IKBKG, UBB, TAB2	197	25	16792	13.6382	0.998205	0.0808471	5.0357
REACTOME_PATHWAY	R-HSA-168638:R-HSA-168638	5	2.52525	0.00300749	CYLD, CASP4, IKBKG, UBB, TAB2	154	36	9075	8.18452	0.826746	0.0881347	4.33329
GOTERM_BP_DIRECT	GO:0035666~TRIF-dependent toll-like receptor signaling pathway	4	2.0202	0.00413814	UBE2D2, TBK1, IKBKG, UBB	197	28	16792	12.1769	0.999847	0.10041	6.92576
KEGG_PATHWAY	hsa04210:Apoptosis	6	3.0303	0.00839443	AKT1, TNFRSF1A, TNF, NTRK1, IKBKG, CAPN1	142	62	6910	4.70922	0.819362	0.0267973	10.0501
KEGG_PATHWAY	hsa05145:Toxoplasmosis	8	4.0404	0.0101959	AKT1, TNFRSF1A, TNF, GNAI3, IKBKG, HSPA6, TAB2, ITGB1	142	118	6910	3.29912	0.875119	0.0305736	12.0819
REACTOME_PATHWAY	R-HSA-5357786:R-HSA-5357786	3	1.51515	0.0195003	CYLD, TNFRSF1A, TNF	154	13	9075	13.5989	0.999989	0.26638	25.1464
REACTOME_PATHWAY	R-HSA-446652:R-HSA-446652	4	2.0202	0.0223468	IKBKG, IL1B, UBB, TAB2	154	36	9075	6.54762	0.999998	0.286281	28.2798
GOTERM_BP_DIRECT	GO:0051403~stress-activated MAPK cascade	3	1.51515	0.0246072	IKBKG, UBB, FBXW11	197	21	16792	12.1769	1	0.319674	35.0294
REACTOME_PATHWAY	R-HSA-1169091:R-HSA-1169091	5	2.52525	0.0262268	IKBKG, UBB, PSMD7, FBXW11, PRKCB	154	67	9075	4.39765	1	0.285559	32.3541
REACTOME_PATHWAY	R-HSA-202424:R-HSA-202424	6	3.0303	0.0277533	UBE2D2, IKBKG, UBB, TAB2, PSMD7, FBXW11	154	101	9075	3.50071	1	0.289131	33.8971
REACTOME_PATHWAY	R-HSA-2871837:R-HSA-2871837	7	3.53535	0.028183	UBE2D2, LYN, IKBKG, UBB, TAB2, PSMD7, FBXW11	154	137	9075	3.01095	1	0.287911	34.3255
REACTOME_PATHWAY	R-HSA-5684264:R-HSA-5684264	3	1.51515	0.0290286	IKBKG, UBB, FBXW11	154	16	9075	11.0491	1	0.290286	35.1609
BIOCARTA	h_relaPathway:Acetylation and Deacetylation of RelA in The Nucleus	4	2.0202	0.036693	TNFRSF1A, TNF, CREBBP, IKBKG	78	16	1625	5.20833	0.99953	0.273353	37.5281
REACTOME_PATHWAY	R-HSA-450321:R-HSA-450321	3	1.51515	0.0439969	IKBKG, UBB, TAB2	154	20	9075	8.83929	1	0.368346	48.4057
REACTOME_PATHWAY	R-HSA-450302:R-HSA-450302	3	1.51515	0.0481018	IKBKG, UBB, TAB2	154	21	9075	8.41837	1	0.380091	51.5698
KEGG_PATHWAY	hsa04620:Toll-like receptor signaling pathway	6	3.0303	0.0650762	AKT1, TNF, TBK1, IKBKG, IL1B, TAB2	142	106	6910	2.75445	0.999999	0.142284	57.0644
KEGG_PATHWAY	hsa04668:TNF signaling pathway	6	3.0303	0.0650762	AKT1, TNFRSF1A, TNF, IKBKG, IL1B, TAB2	142	106	6910	2.75445	0.999999	0.142284	57.0644
REACTOME_PATHWAY	R-HSA-937041:R-HSA-937041	3	1.51515	0.0705166	UBE2D2, IKBKG, UBB	154	26	9075	6.79945	1	0.475254	65.8879
REACTOME_PATHWAY	R-HSA-445989:R-HSA-445989	3	1.51515	0.0904051	IKBKG, UBB, TAB2	154	30	9075	5.89286	1	0.535105	75.1829
Annotation Cluster 14	Enrichment Score: 2.2760126556218276
Category	Term	Count	%	PValue	Genes	List Total	Pop Hits	Pop Total	Fold Enrichment	Bonferroni	Benjamini	FDR
UP_KEYWORDS	Cell cycle	20	10.101	1.65936e-05	CDK1, GNAI3, USP9X, HCFC1, UBE2I, RB1, AURKB, CLTC, CEP63, ECT2, CDK5, BRCA1, SRC, CYLD, CDKN1A, CEP250, PDCD6IP, WASL, PRNP, FBXW11	198	650	20581	3.19829	0.00481715	0.000254114	0.0220688
UP_KEYWORDS	Cell division	11	5.55556	0.00429847	CDK1, GNAI3, USP9X, UBE2I, AURKB, WASL, PDCD6IP, CLTC, CEP63, ECT2, CDK5	198	388	20581	2.94688	0.714511	0.0294054	5.56864
GOTERM_BP_DIRECT	GO:0007067~mitotic nuclear division	8	4.0404	0.0268864	CDK1, USP9X, UBE2I, AURKB, WASL, CLTC, CEP63, ABL1	197	248	16792	2.74963	1	0.341833	37.6077
UP_KEYWORDS	Mitosis	7	3.53535	0.0407013	CDK1, USP9X, UBE2I, AURKB, WASL, CLTC, CEP63	198	262	20581	2.77714	0.999994	0.16975	42.4601
GOTERM_BP_DIRECT	GO:0051301~cell division	9	4.54545	0.0533998	CDK1, GNAI3, USP9X, UBE2I, RB1, WASL, CLTC, CEP63, CDK5	197	350	16792	2.19185	1	0.501426	61.3202
Annotation Cluster 15	Enrichment Score: 2.2108544375213603
Category	Term	Count	%	PValue	Genes	List Total	Pop Hits	Pop Total	Fold Enrichment	Bonferroni	Benjamini	FDR
KEGG_PATHWAY	hsa05142:Chagas disease (American trypanosomiasis)	11	5.55556	4.62653e-05	AKT1, TNFRSF1A, ACE, TNF, GNAI3, GNAQ, GNA11, IKBKG, SMAD3, IL1B, CALR	142	104	6910	5.14694	0.00934812	0.000670638	0.0581146
KEGG_PATHWAY	hsa04064:NF-kappa B signaling pathway	10	5.05051	6.30882e-05	TNFRSF1A, TNF, LYN, PLCG1, IKBKG, CSNK2B, IL1B, TRIM25, UBE2I, TAB2	142	87	6910	5.59333	0.0127257	0.000753088	0.0792384
GOTERM_BP_DIRECT	GO:0007249~I-kappaB kinase/NF-kappaB signaling	6	3.0303	0.000668177	TNFRSF1A, TNF, TBK1, IKBKG, UBB, TAB2	197	60	16792	8.52386	0.757238	0.0296716	1.15022
KEGG_PATHWAY	hsa05168:Herpes simplex infection	12	6.06061	0.00122833	CDK1, TNFRSF1A, TNF, TBK1, CREBBP, IKBKG, CSNK2B, SKP2, HCFC1, IL1B, TAB2, POLR2A	142	183	6910	3.19095	0.220814	0.00592299	1.53243
GOTERM_BP_DIRECT	GO:0051091~positive regulation of sequence-specific DNA binding transcription factor activity	7	3.53535	0.00144766	TRIM37, AKT1, TNF, TRIM27, IL1B, TRIM25, PPP3CA	197	105	16792	5.68257	0.953503	0.048285	2.47629
GOTERM_BP_DIRECT	GO:0001934~positive regulation of protein phosphorylation	7	3.53535	0.00376805	AKT1, TNF, KRAS, ARRB1, NTRK1, IL1B, ABL1	197	127	16792	4.69819	0.999663	0.0962591	6.32526
GOTERM_BP_DIRECT	GO:0031663~lipopolysaccharide-mediated signaling pathway	4	2.0202	0.00605509	AKT1, TNF, LYN, IL1B	197	32	16792	10.6548	0.999997	0.129179	9.97851
GOTERM_BP_DIRECT	GO:2001240~negative regulation of extrinsic apoptotic signaling pathway in absence of ligand	4	2.0202	0.00909033	AKT1, TNF, FYN, IL1B	197	37	16792	9.21498	1	0.165365	14.6199
KEGG_PATHWAY	hsa05145:Toxoplasmosis	8	4.0404	0.0101959	AKT1, TNFRSF1A, TNF, GNAI3, IKBKG, HSPA6, TAB2, ITGB1	142	118	6910	3.29912	0.875119	0.0305736	12.0819
GOTERM_BP_DIRECT	GO:0045429~positive regulation of nitric oxide biosynthetic process	4	2.0202	0.0137216	AKT1, TNF, SMAD3, IL1B	197	43	16792	7.92917	1	0.219637	21.2696
KEGG_PATHWAY	hsa05160:Hepatitis C	8	4.0404	0.0187264	AKT1, TNFRSF1A, CDKN1A, TNF, KRAS, TBK1, IKBKG, RAF1	142	133	6910	2.92704	0.978453	0.0498797	21.1418
GOTERM_BP_DIRECT	GO:0071407~cellular response to organic cyclic compound	4	2.0202	0.0315864	AKT1, TNF, HCFC1, IL1B	197	59	16792	5.77889	1	0.378351	42.623
GOTERM_BP_DIRECT	GO:0006954~inflammatory response	10	5.05051	0.0337453	AKT1, TNFRSF1A, TNF, CASP4, LYN, TBK1, IKBKG, IL1B, NFATC4, BMPR1B	197	379	16792	2.24904	1	0.390185	44.7971
KEGG_PATHWAY	hsa05162:Measles	7	3.53535	0.0541533	AKT1, FYN, TBK1, HSPA6, CSNK2B, IL1B, TAB2	142	133	6910	2.56116	0.999988	0.123149	50.3179
GOTERM_BP_DIRECT	GO:0043491~protein kinase B signaling	3	1.51515	0.0565086	AKT1, TNF, IL1B	197	33	16792	7.74896	1	0.515532	63.4609
KEGG_PATHWAY	hsa04620:Toll-like receptor signaling pathway	6	3.0303	0.0650762	AKT1, TNF, TBK1, IKBKG, IL1B, TAB2	142	106	6910	2.75445	0.999999	0.142284	57.0644
KEGG_PATHWAY	hsa04668:TNF signaling pathway	6	3.0303	0.0650762	AKT1, TNFRSF1A, TNF, IKBKG, IL1B, TAB2	142	106	6910	2.75445	0.999999	0.142284	57.0644
Annotation Cluster 16	Enrichment Score: 2.134495784160058
Category	Term	Count	%	PValue	Genes	List Total	Pop Hits	Pop Total	Fold Enrichment	Bonferroni	Benjamini	FDR
REACTOME_PATHWAY	R-HSA-1236382:R-HSA-1236382	4	2.0202	0.00373448	KRAS, PLCG1, CBL, UBB	154	19	9075	12.406	0.886679	0.0942381	5.35416
GOTERM_BP_DIRECT	GO:0007173~epidermal growth factor receptor signaling pathway	5	2.52525	0.00411802	KRAS, PLCG1, CBL, ABL1, SRC	197	56	16792	7.61059	0.99984	0.101102	6.89321
REACTOME_PATHWAY	R-HSA-5637810:R-HSA-5637810	3	1.51515	0.0256799	KRAS, PLCG1, CBL	154	15	9075	11.7857	1	0.291151	31.7932
Annotation Cluster 17	Enrichment Score: 2.1338834558850555
Category	Term	Count	%	PValue	Genes	List Total	Pop Hits	Pop Total	Fold Enrichment	Bonferroni	Benjamini	FDR
UP_SEQ_FEATURE	domain:MPN	3	1.51515	0.00587589	COPS5, COPS6, PSMD7	197	12	20063	25.4607	0.996231	0.294469	8.83187
INTERPRO	IPR000555:JAB1/Mov34/MPN/PAD-1	3	1.51515	0.00683109	COPS5, COPS6, PSMD7	197	12	18559	23.552	0.979342	0.193891	9.55496
SMART	SM00232:JAB_MPN	3	1.51515	0.00988067	COPS5, COPS6, PSMD7	142	11	10057	19.3156	0.815123	0.245232	11.4092
Annotation Cluster 18	Enrichment Score: 2.0593663117150105
Category	Term	Count	%	PValue	Genes	List Total	Pop Hits	Pop Total	Fold Enrichment	Bonferroni	Benjamini	FDR
REACTOME_PATHWAY	R-HSA-936440:R-HSA-936440	5	2.52525	0.00243031	CYLD, UBE2D2, TBK1, TRIM25, UBB	154	34	9075	8.66597	0.757357	0.0847062	3.51549
GOTERM_BP_DIRECT	GO:0032480~negative regulation of type I interferon production	4	2.0202	0.00504164	CYLD, TBK1, TRIM25, UBB	197	30	16792	11.3651	0.999978	0.114542	8.37654
KEGG_PATHWAY	hsa04622:RIG-I-like receptor signaling pathway	5	2.52525	0.0541586	CYLD, TNF, TBK1, IKBKG, TRIM25	142	70	6910	3.47586	0.999988	0.121835	50.3214
Annotation Cluster 19	Enrichment Score: 2.0362370079718892
Category	Term	Count	%	PValue	Genes	List Total	Pop Hits	Pop Total	Fold Enrichment	Bonferroni	Benjamini	FDR
REACTOME_PATHWAY	R-HSA-456926:R-HSA-456926	6	3.0303	0.00017789	ARRB2, GNAQ, GNB1, ARRB1, GNA11, SRC	154	32	9075	11.0491	0.0983612	0.0204953	0.261316
REACTOME_PATHWAY	R-HSA-418592:R-HSA-418592	4	2.0202	0.00823353	GNAQ, GNB1, GNA11, SRC	154	25	9075	9.42857	0.991866	0.157893	11.4495
GOTERM_BP_DIRECT	GO:0007213~G-protein coupled acetylcholine receptor signaling pathway	3	1.51515	0.0128792	GNAQ, GNB1, GNA11	197	15	16792	17.0477	1	0.209161	20.0976
GOTERM_MF_DIRECT	GO:0003924~GTPase activity	8	4.0404	0.0191668	RAB2A, GNAI3, KRAS, GNAQ, TUBB2A, GNB1, GNA11, EEF2	196	234	16881	2.94453	0.999964	0.164402	24.4894
GOTERM_CC_DIRECT	GO:0005765~lysosomal membrane	8	4.0404	0.0295648	RAB2A, GNAI3, GNAQ, GNB1, ARRB1, GNA11, SORT1, NSF	198	274	18224	2.68731	0.999994	0.175627	34.1926
REACTOME_PATHWAY	R-HSA-428930:R-HSA-428930	3	1.51515	0.0567059	GNAQ, GNB1, GNA11	154	23	9075	7.68634	1	0.421891	57.6242
Annotation Cluster 20	Enrichment Score: 1.9741300470223557
Category	Term	Count	%	PValue	Genes	List Total	Pop Hits	Pop Total	Fold Enrichment	Bonferroni	Benjamini	FDR
GOTERM_BP_DIRECT	GO:0000086~G2/M transition of mitotic cell cycle	9	4.54545	0.000206681	CDK1, CDKN1A, CEP250, DYNLL1, SKP2, UBB, CEP63, DYNC1H1, FBXW11	197	137	16792	5.59961	0.354542	0.0155139	0.357126
REACTOME_PATHWAY	R-HSA-2565942:R-HSA-2565942	7	3.53535	0.00362169	CDK1, CEP250, DYNLL1, UBB, CEP63, DYNC1H1, FBXW11	154	88	9075	4.6875	0.878962	0.0956644	5.19645
GOTERM_CC_DIRECT	GO:0005813~centrosome	11	5.55556	0.0178673	CDK1, CYLD, GNAI3, KIF3A, CEP250, CUL7, DYNLL1, TXNDC9, CEP63, DYNC1H1, FBXW11	198	426	18224	2.37663	0.999249	0.120547	22.227
REACTOME_PATHWAY	R-HSA-380259:R-HSA-380259	5	2.52525	0.0301933	CDK1, CEP250, DYNLL1, CEP63, DYNC1H1	154	70	9075	4.20918	1	0.295219	36.2955
REACTOME_PATHWAY	R-HSA-380270:R-HSA-380270	5	2.52525	0.042421	CDK1, CEP250, DYNLL1, CEP63, DYNC1H1	154	78	9075	3.77747	1	0.36269	47.1406
REACTOME_PATHWAY	R-HSA-5620912:R-HSA-5620912	5	2.52525	0.0834562	CDK1, CEP250, DYNLL1, CEP63, DYNC1H1	154	98	9075	3.00656	1	0.510488	72.2437
Annotation Cluster 21	Enrichment Score: 1.8764868121104823
Category	Term	Count	%	PValue	Genes	List Total	Pop Hits	Pop Total	Fold Enrichment	Bonferroni	Benjamini	FDR
UP_SEQ_FEATURE	domain:BRCT 2	3	1.51515	0.00587589	PAXIP1, ECT2, BRCA1	197	12	20063	25.4607	0.996231	0.294469	8.83187
UP_SEQ_FEATURE	domain:BRCT 1	3	1.51515	0.00587589	PAXIP1, ECT2, BRCA1	197	12	20063	25.4607	0.996231	0.294469	8.83187
SMART	SM00292:BRCT	3	1.51515	0.0257835	PAXIP1, ECT2, BRCA1	142	18	10057	11.804	0.988212	0.389459	27.2892
INTERPRO	IPR001357:BRCT domain	3	1.51515	0.03504	PAXIP1, ECT2, BRCA1	197	28	18559	10.0937	1	0.489798	40.7018
Annotation Cluster 22	Enrichment Score: 1.8598184084479403
Category	Term	Count	%	PValue	Genes	List Total	Pop Hits	Pop Total	Fold Enrichment	Bonferroni	Benjamini	FDR
GOTERM_BP_DIRECT	GO:0000398~mRNA splicing, via spliceosome	10	5.05051	0.00121371	TFIP11, HNRNPM, PRPF31, GTF2F1, HTATSF1, DDX5, XAB2, YBX1, HNRNPU, POLR2A	197	222	16792	3.83958	0.923633	0.04266	2.08006
UP_KEYWORDS	Spliceosome	6	3.0303	0.00757887	TFIP11, HNRNPM, PRPF31, DDX5, XAB2, HNRNPU	198	127	20581	4.91076	0.890721	0.046011	9.62387
REACTOME_PATHWAY	R-HSA-72163:R-HSA-72163	9	4.54545	0.0100699	TFIP11, HNRNPM, PRPF31, GTF2F1, DDX5, XAB2, YBX1, HNRNPU, POLR2A	154	177	9075	2.99637	0.997234	0.173051	13.8306
GOTERM_BP_DIRECT	GO:0008543~fibroblast growth factor receptor signaling pathway	5	2.52525	0.0155289	HNRNPM, GTF2F1, CBL, UBB, POLR2A	197	82	16792	5.19747	1	0.237923	23.7298
GOTERM_CC_DIRECT	GO:0071013~catalytic step 2 spliceosome	5	2.52525	0.0176949	TFIP11, HNRNPM, DDX5, XAB2, HNRNPU	198	92	18224	5.0022	0.999194	0.121481	22.0364
GOTERM_BP_DIRECT	GO:0010467~gene expression	4	2.0202	0.0184348	HNRNPM, GTF2F1, HNRNPU, POLR2A	197	48	16792	7.10321	1	0.263244	27.534
REACTOME_PATHWAY	R-HSA-72203:R-HSA-72203	4	2.0202	0.0240249	HNRNPM, GTF2F1, HNRNPU, POLR2A	154	37	9075	6.37066	0.999999	0.286077	30.0692
UP_KEYWORDS	mRNA splicing	7	3.53535	0.0392924	TFIP11, HNRNPM, PRPF31, DDX5, XAB2, YBX1, HNRNPU	198	260	20581	2.7985	0.999991	0.169025	41.3258
UP_KEYWORDS	mRNA processing	8	4.0404	0.0412375	TFIP11, HNRNPM, PRPF31, DDX1, DDX5, XAB2, YBX1, HNRNPU	198	332	20581	2.50469	0.999995	0.169457	42.8864
Annotation Cluster 23	Enrichment Score: 1.8312893956279102
Category	Term	Count	%	PValue	Genes	List Total	Pop Hits	Pop Total	Fold Enrichment	Bonferroni	Benjamini	FDR
GOTERM_MF_DIRECT	GO:0003684~damaged DNA binding	6	3.0303	0.000798005	RPA1, MSH2, XRCC6, CREBBP, BRCA1, RPA3	196	63	16881	8.20262	0.344471	0.0161116	1.15204
GOTERM_BP_DIRECT	GO:0006298~mismatch repair	4	2.0202	0.0077885	RPA1, MSH2, ABL1, RPA3	197	35	16792	9.74155	1	0.148523	12.6575
GOTERM_BP_DIRECT	GO:0006281~DNA repair	8	4.0404	0.0205736	RPA1, CDK1, MSH2, TRIM28, RUVBL2, STUB1, BRCA1, RPA3	197	235	16792	2.90174	1	0.283629	30.219
GOTERM_MF_DIRECT	GO:0003697~single-stranded DNA binding	5	2.52525	0.0227298	RPA1, MSH2, MCM10, YBX1, RPA3	196	93	16881	4.63051	0.999995	0.18077	28.3746
REACTOME_PATHWAY	R-HSA-5358565:R-HSA-5358565	3	1.51515	0.0256799	RPA1, MSH2, RPA3	154	15	9075	11.7857	1	0.291151	31.7932
REACTOME_PATHWAY	R-HSA-5358606:R-HSA-5358606	3	1.51515	0.0256799	RPA1, MSH2, RPA3	154	15	9075	11.7857	1	0.291151	31.7932
KEGG_PATHWAY	hsa03430:Mismatch repair	3	1.51515	0.0791443	RPA1, MSH2, RPA3	142	23	6910	6.34721	1	0.16471	64.5118
Annotation Cluster 24	Enrichment Score: 1.7513351091002203
Category	Term	Count	%	PValue	Genes	List Total	Pop Hits	Pop Total	Fold Enrichment	Bonferroni	Benjamini	FDR
GOTERM_CC_DIRECT	GO:0019005~SCF ubiquitin ligase complex	5	2.52525	0.00206843	FBXW7, FBXO2, SKP2, PARK2, FBXW11	198	50	18224	9.20404	0.562272	0.0271628	2.84571
GOTERM_BP_DIRECT	GO:0031146~SCF-dependent proteasomal ubiquitin-dependent protein catabolic process	3	1.51515	0.0316131	FBXW7, FBXO2, FBXW11	197	24	16792	10.6548	1	0.376549	42.6504
UP_SEQ_FEATURE	domain:F-box	4	2.0202	0.0346827	FBXW7, FBXO2, SKP2, FBXW11	197	73	20063	5.58042	1	0.671839	42.5257
INTERPRO	IPR001810:F-box domain, cyclin-like	4	2.0202	0.0435552	FBXW7, FBXO2, SKP2, FBXW11	197	74	18559	5.09233	1	0.534105	47.9234
Annotation Cluster 25	Enrichment Score: 1.7499151480045556
Category	Term	Count	%	PValue	Genes	List Total	Pop Hits	Pop Total	Fold Enrichment	Bonferroni	Benjamini	FDR
UP_KEYWORDS	ADP-ribosylation	5	2.52525	0.00312202	CTBP1, GNAI3, GNAQ, GNA11, SMAD3	198	63	20581	8.24956	0.597447	0.0224914	4.07377
INTERPRO	IPR011025:G protein alpha subunit, helical insertion	3	1.51515	0.0120808	GNAI3, GNAQ, GNA11	197	16	18559	17.664	0.998971	0.291049	16.3122
INTERPRO	IPR001019:Guanine nucleotide binding protein (G-protein), alpha subunit	3	1.51515	0.0120808	GNAI3, GNAQ, GNA11	197	16	18559	17.664	0.998971	0.291049	16.3122
GOTERM_MF_DIRECT	GO:0003924~GTPase activity	8	4.0404	0.0191668	RAB2A, GNAI3, KRAS, GNAQ, TUBB2A, GNB1, GNA11, EEF2	196	234	16881	2.94453	0.999964	0.164402	24.4894
SMART	SM00275:SM00275	3	1.51515	0.0205942	GNAI3, GNAQ, GNA11	142	16	10057	13.2795	0.970916	0.357376	22.4206
GOTERM_MF_DIRECT	GO:0031683~G-protein beta/gamma-subunit complex binding	3	1.51515	0.0220025	GNAI3, GNAQ, GNA11	196	20	16881	12.9191	0.999992	0.178115	27.597
GOTERM_CC_DIRECT	GO:0005765~lysosomal membrane	8	4.0404	0.0295648	RAB2A, GNAI3, GNAQ, GNB1, ARRB1, GNA11, SORT1, NSF	198	274	18224	2.68731	0.999994	0.175627	34.1926
UP_SEQ_FEATURE	nucleotide phosphate-binding region:GTP	7	3.53535	0.0856073	RAB2A, GNAI3, KRAS, GNAQ, TUBB2A, GNA11, EEF2	197	310	20063	2.29967	1	0.886179	75.4432
Annotation Cluster 26	Enrichment Score: 1.6906320510616415
Category	Term	Count	%	PValue	Genes	List Total	Pop Hits	Pop Total	Fold Enrichment	Bonferroni	Benjamini	FDR
REACTOME_PATHWAY	R-HSA-75892:R-HSA-75892	4	2.0202	0.00184234	LYN, FYN, COL1A2, ITGB1	154	15	9075	15.7143	0.658097	0.0792401	2.6757
GOTERM_BP_DIRECT	GO:0050900~leukocyte migration	7	3.53535	0.00309036	KRAS, LYN, PLCG1, FYN, COL1A2, ITGB1, SRC	197	122	16792	4.89074	0.998578	0.0826413	5.21619
REACTOME_PATHWAY	R-HSA-389513:R-HSA-389513	4	2.0202	0.00571983	AKT1, LYN, FYN, SRC	154	22	9075	10.7143	0.96451	0.129863	8.0906
KEGG_PATHWAY	hsa04611:Platelet activation	8	4.0404	0.0167178	AKT1, GNAI3, LYN, GNAQ, FYN, COL1A2, ITGB1, SRC	142	130	6910	2.99458	0.967366	0.0458001	19.0895
REACTOME_PATHWAY	R-HSA-202733:R-HSA-202733	4	2.0202	0.0624841	LYN, FYN, COL1A2, ITGB1	154	54	9075	4.36508	1	0.449019	61.2857
GOTERM_BP_DIRECT	GO:0031295~T cell costimulation	4	2.0202	0.0630905	AKT1, LYN, FYN, SRC	197	78	16792	4.37121	1	0.541509	67.6306
BIOCARTA	h_ephA4Pathway:Eph Kinases and ephrins support platelet aggregation	3	1.51515	0.0642798	LYN, FYN, ITGB1	78	9	1625	6.94444	0.999999	0.355547	56.6606
GOTERM_BP_DIRECT	GO:0007596~blood coagulation	6	3.0303	0.0647	LYN, GNAQ, FYN, HIST1H3A, PRKAR1A, COL1A2	197	184	16792	2.77952	1	0.546811	68.5797
REACTOME_PATHWAY	R-HSA-114604:R-HSA-114604	4	2.0202	0.0681806	AKT1, LYN, FYN, COL1A2	154	56	9075	4.20918	1	0.468625	64.6051
Annotation Cluster 27	Enrichment Score: 1.6279770231662818
Category	Term	Count	%	PValue	Genes	List Total	Pop Hits	Pop Total	Fold Enrichment	Bonferroni	Benjamini	FDR
GOTERM_BP_DIRECT	GO:0006283~transcription-coupled nucleotide-excision repair	7	3.53535	0.000224474	RPA1, COPS5, COPS6, UBB, XAB2, POLR2A, RPA3	197	74	16792	8.06311	0.37842	0.0157247	0.387816
GOTERM_BP_DIRECT	GO:1901796~regulation of signal transduction by p53 class mediator	8	4.0404	0.000631757	RPA1, AKT1, CSNK2B, AURKB, UBB, CDK5, BRCA1, RPA3	197	124	16792	5.49926	0.737757	0.0299621	1.08785
GOTERM_BP_DIRECT	GO:0019985~translesion synthesis	4	2.0202	0.00842458	RPA1, TRIM25, UBB, RPA3	197	36	16792	9.47095	1	0.156888	13.6216
REACTOME_PATHWAY	R-HSA-6781823:R-HSA-6781823	5	2.52525	0.0127876	COPS5, COPS6, UBB, XAB2, POLR2A	154	54	9075	5.45635	0.999442	0.197726	17.2452
REACTOME_PATHWAY	R-HSA-5656169:R-HSA-5656169	4	2.0202	0.0162986	RPA1, TRIM25, UBB, RPA3	154	32	9075	7.36607	0.99993	0.239102	21.47
GOTERM_BP_DIRECT	GO:0042276~error-prone translesion synthesis	3	1.51515	0.0203444	RPA1, UBB, RPA3	197	19	16792	13.4587	1	0.284573	29.9358
GOTERM_BP_DIRECT	GO:0070987~error-free translesion synthesis	3	1.51515	0.0203444	RPA1, UBB, RPA3	197	19	16792	13.4587	1	0.284573	29.9358
REACTOME_PATHWAY	R-HSA-6782210:R-HSA-6782210	5	2.52525	0.0237672	RPA1, UBB, XAB2, POLR2A, RPA3	154	65	9075	4.53297	0.999999	0.289263	29.7972
REACTOME_PATHWAY	R-HSA-6782135:R-HSA-6782135	5	2.52525	0.0249787	RPA1, UBB, XAB2, POLR2A, RPA3	154	66	9075	4.46429	1	0.28992	31.0676
REACTOME_PATHWAY	R-HSA-110312:R-HSA-110312	3	1.51515	0.0290286	RPA1, UBB, RPA3	154	16	9075	11.0491	1	0.290286	35.1609
GOTERM_BP_DIRECT	GO:0000715~nucleotide-excision repair, DNA damage recognition	3	1.51515	0.0291992	COPS5, COPS6, UBB	197	23	16792	11.1181	1	0.359265	40.1251
GOTERM_BP_DIRECT	GO:0006297~nucleotide-excision repair, DNA gap filling	3	1.51515	0.0316131	RPA1, UBB, RPA3	197	24	16792	10.6548	1	0.376549	42.6504
REACTOME_PATHWAY	R-HSA-5655862:R-HSA-5655862	3	1.51515	0.0325409	RPA1, UBB, RPA3	154	17	9075	10.3992	1	0.309449	38.5263
REACTOME_PATHWAY	R-HSA-5656121:R-HSA-5656121	3	1.51515	0.0325409	RPA1, UBB, RPA3	154	17	9075	10.3992	1	0.309449	38.5263
REACTOME_PATHWAY	R-HSA-5696395:R-HSA-5696395	4	2.0202	0.0354835	RPA1, UBE2I, UBB, RPA3	154	43	9075	5.48173	1	0.322526	41.2197
REACTOME_PATHWAY	R-HSA-110320:R-HSA-110320	3	1.51515	0.0400312	RPA1, UBB, RPA3	154	19	9075	9.30451	1	0.350995	45.1668
GOTERM_BP_DIRECT	GO:0006294~nucleotide-excision repair, preincision complex assembly	3	1.51515	0.0447791	RPA1, UBB, RPA3	197	29	16792	8.81778	1	0.454714	54.7487
REACTOME_PATHWAY	R-HSA-5685942:R-HSA-5685942	4	2.0202	0.0468217	RPA1, UBB, BRCA1, RPA3	154	48	9075	4.91071	1	0.376889	50.603
REACTOME_PATHWAY	R-HSA-5696397:R-HSA-5696397	3	1.51515	0.0657995	RPA1, UBB, RPA3	154	25	9075	7.07143	1	0.461495	63.2512
GOTERM_BP_DIRECT	GO:0042769~DNA damage response, detection of DNA damage	3	1.51515	0.0659256	RPA1, UBB, RPA3	197	36	16792	7.10321	1	0.549791	69.2847
GOTERM_BP_DIRECT	GO:0006296~nucleotide-excision repair, DNA incision, 5'-to lesion	3	1.51515	0.0691733	RPA1, UBB, RPA3	197	37	16792	6.91124	1	0.565774	71.0817
GOTERM_BP_DIRECT	GO:0033683~nucleotide-excision repair, DNA incision	3	1.51515	0.0724726	RPA1, UBB, RPA3	197	38	16792	6.72936	1	0.579368	72.8054
REACTOME_PATHWAY	R-HSA-5693607:R-HSA-5693607	5	2.52525	0.0834562	RPA1, UBE2I, UBB, BRCA1, RPA3	154	98	9075	3.00656	1	0.510488	72.2437
REACTOME_PATHWAY	R-HSA-110314:R-HSA-110314	3	1.51515	0.0904051	RPA1, UBB, RPA3	154	30	9075	5.89286	1	0.535105	75.1829
Annotation Cluster 28	Enrichment Score: 1.61689722168584
Category	Term	Count	%	PValue	Genes	List Total	Pop Hits	Pop Total	Fold Enrichment	Bonferroni	Benjamini	FDR
UP_SEQ_FEATURE	domain:B30.2/SPRY	5	2.52525	0.0151249	RANBP9, DDX1, TRIM27, TRIM25, HNRNPU	197	97	20063	5.24962	0.999999	0.497053	21.2682
INTERPRO	IPR003877:SPla/RYanodine receptor SPRY	5	2.52525	0.0176034	RANBP9, DDX1, TRIM27, TRIM25, HNRNPU	197	94	18559	5.01107	0.999957	0.380398	22.911
INTERPRO	IPR001870:B30.2/SPRY domain	5	2.52525	0.0208723	RANBP9, DDX1, TRIM27, TRIM25, HNRNPU	197	99	18559	4.75799	0.999993	0.418805	26.585
INTERPRO	IPR013320:Concanavalin A-like lectin/glucanase, subgroup	7	3.53535	0.0369096	PTPRK, RANBP9, DDX1, TRIM27, TRIM25, CALR, HNRNPU	197	232	18559	2.84249	1	0.496741	42.3631
SMART	SM00449:SPRY	5	2.52525	0.0401345	RANBP9, DDX1, TRIM27, TRIM25, HNRNPU	142	92	10057	3.84913	0.999054	0.46903	39.3306
Annotation Cluster 29	Enrichment Score: 1.4675621379825945
Category	Term	Count	%	PValue	Genes	List Total	Pop Hits	Pop Total	Fold Enrichment	Bonferroni	Benjamini	FDR
BIOCARTA	h_srcRPTPPathway:Activation of Src by Protein-tyrosine phosphatase alpha	4	2.0202	0.0165202	PRKCA, CDK1, SRC, PRKCB	78	12	1625	6.94444	0.967121	0.216452	18.9121
REACTOME_PATHWAY	R-HSA-4419969:R-HSA-4419969	3	1.51515	0.0256799	PRKCA, CDK1, PRKCB	154	15	9075	11.7857	1	0.291151	31.7932
GOTERM_BP_DIRECT	GO:0007077~mitotic nuclear envelope disassembly	3	1.51515	0.093262	PRKCA, CDK1, PRKCB	197	44	16792	5.81172	1	0.652829	81.6311
Annotation Cluster 30	Enrichment Score: 1.4585978989053618
Category	Term	Count	%	PValue	Genes	List Total	Pop Hits	Pop Total	Fold Enrichment	Bonferroni	Benjamini	FDR
KEGG_PATHWAY	hsa04022:cGMP-PKG signaling pathway	9	4.54545	0.0199365	AKT1, GNAI3, GNAQ, GNA11, PPP3R1, RAF1, NFATC4, PPP3CA, VDAC3	142	166	6910	2.6383	0.983227	0.0523683	22.355
KEGG_PATHWAY	hsa04924:Renin secretion	5	2.52525	0.0411516	ACE, GNAI3, GNAQ, PPP3R1, PPP3CA	142	64	6910	3.80172	0.999803	0.0965675	41.0211
KEGG_PATHWAY	hsa04922:Glucagon signaling pathway	6	3.0303	0.0513064	AKT1, GNAQ, CAMK2G, CREBBP, PPP3R1, PPP3CA	142	99	6910	2.94921	0.999977	0.118197	48.406
Annotation Cluster 31	Enrichment Score: 1.4575808782995128
Category	Term	Count	%	PValue	Genes	List Total	Pop Hits	Pop Total	Fold Enrichment	Bonferroni	Benjamini	FDR
REACTOME_PATHWAY	R-HSA-442729:R-HSA-442729	3	1.51515	0.0325409	CAMK2G, DLG4, ACTN2	154	17	9075	10.3992	1	0.309449	38.5263
REACTOME_PATHWAY	R-HSA-438066:R-HSA-438066	3	1.51515	0.0325409	CAMK2G, DLG4, ACTN2	154	17	9075	10.3992	1	0.309449	38.5263
REACTOME_PATHWAY	R-HSA-442982:R-HSA-442982	3	1.51515	0.0400312	CAMK2G, DLG4, ACTN2	154	19	9075	9.30451	1	0.350995	45.1668
Annotation Cluster 32	Enrichment Score: 1.3829916345973055
Category	Term	Count	%	PValue	Genes	List Total	Pop Hits	Pop Total	Fold Enrichment	Bonferroni	Benjamini	FDR
UP_KEYWORDS	Activator	13	6.56566	0.0257076	NANOG, AR, XRCC6, CREBBP, DDX1, BRCA1, YBX1, ILF2, DYNLL1, HTATSF1, NFATC4, RUVBL2, NR2F2	198	661	20581	2.04429	0.999489	0.120546	29.2776
UP_KEYWORDS	Transcription	33	16.6667	0.0325079	THAP7, XRCC6, XAB2, YBX1, POLR2A, ARHGAP22, DYNLL1, HTATSF1, NFATC4, NR2F2, KDM5B, AR, CTBP1, NANOG, CREBBP, TRIM28, TRIM27, DDX1, SMAD3, RB1, PARK2, DDX5, BRCA1, PRKCB, TRIM37, PAXIP1, ILF2, ARRB1, GTF2F1, IKBKG, RUVBL2, WASL, HDAC6	198	2398	20581	1.43043	0.999933	0.145856	35.5686
UP_KEYWORDS	Transcription regulation	30	15.1515	0.084913	THAP7, XRCC6, YBX1, ARHGAP22, DYNLL1, HTATSF1, NFATC4, NR2F2, KDM5B, AR, CTBP1, NANOG, TRIM28, CREBBP, DDX1, TRIM27, SMAD3, PARK2, RB1, DDX5, BRCA1, PRKCB, PAXIP1, ILF2, ARRB1, GTF2F1, IKBKG, RUVBL2, WASL, HDAC6	198	2332	20581	1.33719	1	0.301375	69.2805
Annotation Cluster 33	Enrichment Score: 1.3658493095013329
Category	Term	Count	%	PValue	Genes	List Total	Pop Hits	Pop Total	Fold Enrichment	Bonferroni	Benjamini	FDR
UP_KEYWORDS	Microtubule	8	4.0404	0.0185342	CYLD, KIF3A, DYNLL1, TUBB2A, MAPT, MAP1A, DYNC1H1, DST	198	280	20581	2.96984	0.995678	0.0942417	22.0291
GOTERM_CC_DIRECT	GO:0005874~microtubule	8	4.0404	0.0526469	CYLD, KIF3A, DYNLL1, TUBB2A, MAPT, MAP1A, DYNC1H1, HDAC6	198	311	18224	2.3676	1	0.239025	52.9558
GOTERM_CC_DIRECT	GO:0097542~ciliary tip	3	1.51515	0.0818665	CYLD, KIF3A, DYNLL1	198	44	18224	6.27548	1	0.340059	69.6054
Annotation Cluster 34	Enrichment Score: 1.2161455589227204
Category	Term	Count	%	PValue	Genes	List Total	Pop Hits	Pop Total	Fold Enrichment	Bonferroni	Benjamini	FDR
REACTOME_PATHWAY	R-HSA-2122947:R-HSA-2122947	4	2.0202	0.0444267	FBXW7, CREBBP, UBB, HDAC6	154	47	9075	5.0152	1	0.366189	48.7458
REACTOME_PATHWAY	R-HSA-2894862:R-HSA-2894862	4	2.0202	0.0711148	FBXW7, CREBBP, UBB, HDAC6	154	57	9075	4.13534	1	0.473134	66.2093
REACTOME_PATHWAY	R-HSA-2644606:R-HSA-2644606	4	2.0202	0.0711148	FBXW7, CREBBP, UBB, HDAC6	154	57	9075	4.13534	1	0.473134	66.2093

## Sheet: NERI_KATO
Category	Term	Count	%	PValue	Genes	List Total	Pop Hits	Pop Total	Fold Enrichment	Bonferroni	Benjamini	FDR
GOTERM_MF_DIRECT	GO:0098641~cadherin binding involved in cell-cell adhesion	16	8.08081	1.35144e-06	RPL14, CBL, YWHAB, CDH1, EEF2, TXNDC9, SFN, SRC, FLNA, KRT18, MACF1, SPTBN1, PCMT1, PTPN1, HSPA8, SPTAN1	195	290	16881	4.77623	0.000624171	8.91911e-05	0.00192447
GOTERM_CC_DIRECT	GO:0005913~cell-cell adherens junction	16	8.08081	2.30098e-06	RPL14, CBL, YWHAB, CDH1, EEF2, TXNDC9, SFN, SRC, FLNA, KRT18, MACF1, SPTBN1, PCMT1, PTPN1, HSPA8, SPTAN1	197	323	18224	4.58242	0.000894682	7.45874e-05	0.00319635
GOTERM_BP_DIRECT	GO:0098609~cell-cell adhesion	13	6.56566	7.23998e-05	RPL14, CBL, YWHAB, EEF2, TXNDC9, SFN, KRT18, MACF1, SPTBN1, PCMT1, PTPN1, HSPA8, SPTAN1	194	271	16792	4.15217	0.127196	0.00967038	0.123499
Annotation Cluster 2	Enrichment Score: 4.970322757425157
Category	Term	Count	%	PValue	Genes	List Total	Pop Hits	Pop Total	Fold Enrichment	Bonferroni	Benjamini	FDR
UP_KEYWORDS	Nucleotide-binding	47	23.7374	3.97146e-10	GNAZ, FGFR1, PRKCZ, GNAI3, GNAI2, ASS1, AURKA, SRC, BTK, ACTG1, CDC42, HSPA2, HSPA4, PRKACA, TUBG1, TOP2B, DYNC1H1, NSF, HSPA8, SIK3, RHOBTB3, PRKCA, RAB2A, IRAK1, SRPK2, DNM1L, GNAO1, HSP90AA1, BRAF, TGFBR1, EEF2, MCM2, SRPRB, CDK2, UBE2N, NTRK3, MAPK6, VCP, FYN, PLK1, MAPK3, RAB5A, RAB14, DDX31, MAPK8, HSPD1, MYO19	198	1788	20581	2.73232	1.11201e-07	1.85335e-08	5.25121e-07
UP_KEYWORDS	ATP-binding	35	17.6768	3.92621e-07	FGFR1, PRKCZ, ASS1, AURKA, SRC, BTK, ACTG1, HSPA2, HSPA4, PRKACA, TOP2B, DYNC1H1, NSF, SIK3, HSPA8, RHOBTB3, PRKCA, IRAK1, SRPK2, HSP90AA1, BRAF, TGFBR1, MCM2, CDK2, UBE2N, NTRK3, VCP, MAPK6, PLK1, FYN, MAPK3, DDX31, MAPK8, HSPD1, MYO19	198	1391	20581	2.61542	0.000109928	1.09933e-05	0.000519136
UP_SEQ_FEATURE	active site:Proton acceptor	23	11.6162	6.85655e-07	PRKCA, HSD3B2, IRAK1, SRPK2, PRKCZ, FGFR1, BRAF, TGFBR1, AURKA, SRC, CDK2, BTK, NTRK3, MAPK6, PLK1, FYN, MAPK3, DLD, PRKACA, MAPK8, SIK3, WWOX, NSDHL	196	672	20063	3.50347	0.000662809	0.000331459	0.00107868
INTERPRO	IPR017441:Protein kinase, ATP binding site	18	9.09091	6.93149e-07	PRKCA, IRAK1, SRPK2, PRKCZ, FGFR1, BRAF, TGFBR1, AURKA, CDK2, SRC, BTK, NTRK3, MAPK6, PLK1, FYN, MAPK3, PRKACA, SIK3	198	381	18559	4.4283	0.000386703	0.000386703	0.00101355
UP_SEQ_FEATURE	domain:Protein kinase	19	9.59596	1.06285e-06	PRKCA, IRAK1, SRPK2, PRKCZ, FGFR1, BRAF, TGFBR1, AURKA, CDK2, SRC, BTK, NTRK3, MAPK6, PLK1, FYN, MAPK3, PRKACA, MAPK8, SIK3	196	478	20063	4.06879	0.00102725	0.000342533	0.00167207
INTERPRO	IPR000719:Protein kinase, catalytic domain	19	9.59596	4.66915e-06	PRKCA, IRAK1, SRPK2, PRKCZ, FGFR1, BRAF, TGFBR1, AURKA, CDK2, SRC, BTK, NTRK3, MAPK6, PLK1, FYN, MAPK3, PRKACA, MAPK8, SIK3	198	487	18559	3.65691	0.002602	0.00130185	0.00682725
GOTERM_BP_DIRECT	GO:0006468~protein phosphorylation	19	9.59596	5.55926e-06	PRKCA, IRAK1, SRPK2, PRKCZ, FGFR1, CTBP1, BRAF, TGFBR1, PRKAB2, AURKA, BTK, MAPK6, PLK1, FYN, MAPK3, PPP3CB, MAPK8, PRKACA, SIK3	194	456	16792	3.60653	0.0103915	0.00149116	0.00948807
UP_KEYWORDS	Kinase	22	11.1111	8.24481e-06	PRKCA, IRAK1, SRPK2, PRKCZ, FGFR1, BRAF, TGFBR1, PRKAB2, AURKA, CDK2, SRC, BTK, NTRK3, CDKN1B, MAPK6, PLK1, FYN, MAPK3, MAPK8IP2, PRKACA, MAPK8, SIK3	198	735	20581	3.11126	0.00230589	0.000177565	0.010901
UP_SEQ_FEATURE	binding site:ATP	19	9.59596	9.15286e-06	PRKCA, IRAK1, SRPK2, PRKCZ, FGFR1, BRAF, TGFBR1, AURKA, CDK2, SRC, BTK, NTRK3, MAPK6, PLK1, FYN, MAPK3, PRKACA, MAPK8, SIK3	196	558	20063	3.48545	0.0088118	0.00221027	0.0143984
UP_SEQ_FEATURE	nucleotide phosphate-binding region:ATP	26	13.1313	1.28471e-05	FGFR1, PRKCZ, ASS1, AURKA, SRC, BTK, PRKACA, DYNC1H1, TOP2B, SIK3, NSF, PRKCA, IRAK1, SRPK2, BRAF, TGFBR1, MCM2, CDK2, NTRK3, VCP, MAPK6, PLK1, FYN, MAPK3, DDX31, MAPK8	196	994	20063	2.67748	0.0123464	0.00248156	0.0202093
GOTERM_BP_DIRECT	GO:0018105~peptidyl-serine phosphorylation	10	5.05051	1.40995e-05	PRKCA, PRKCZ, PLK1, TGFBR1, MAPK3, PRKACA, TNKS, MAPK8, SRC, CDK2	194	125	16792	6.92454	0.0261453	0.00293936	0.0240622
INTERPRO	IPR011009:Protein kinase-like domain	19	9.59596	1.52318e-05	PRKCA, IRAK1, SRPK2, PRKCZ, FGFR1, BRAF, TGFBR1, AURKA, CDK2, SRC, BTK, NTRK3, MAPK6, PLK1, FYN, MAPK3, PRKACA, MAPK8, SIK3	198	531	18559	3.35389	0.00846337	0.00282912	0.0222704
GOTERM_MF_DIRECT	GO:0005524~ATP binding	37	18.6869	1.5588e-05	FGFR1, PRKCZ, ASS1, MLH1, AURKA, SRC, BTK, ACTG1, HSPA2, HSPA4, PRKACA, TOP2B, DYNC1H1, NSF, SIK3, HSPA8, RHOBTB3, PRKCA, IRAK1, SRPK2, HSP90AA1, BRAF, TGFBR1, MCM2, CDK2, UBE2N, NTRK3, MAPK6, VCP, FYN, PLK1, MAPK3, DDX31, MAPK8, HSPD1, MYO19, PPP5C	195	1495	16881	2.14252	0.00717584	0.000719911	0.0221955
INTERPRO	IPR008271:Serine/threonine-protein kinase, active site	14	7.07071	3.0052e-05	PRKCA, IRAK1, PRKCZ, SRPK2, BRAF, TGFBR1, AURKA, CDK2, MAPK6, PLK1, MAPK3, MAPK8, PRKACA, SIK3	198	312	18559	4.20594	0.0166295	0.00418355	0.0439346
UP_KEYWORDS	Transferase	34	17.1717	8.03142e-05	FGFR1, PRKCZ, AURKA, SRC, BTK, ILVBL, PCMT1, PRKACA, TNKS, SIK3, TRIP12, PRKCA, IRAK1, SRPK2, SPTLC2, BRAF, TGFBR1, PRKAB2, HERC2, BRAP, BRCA1, CDK2, UBE2N, NTRK3, ZDHHC17, CDKN1B, MAPK6, NEDD4, PLK1, FYN, MAPK3, MAPK8IP2, SMURF2, MAPK8	198	1708	20581	2.06915	0.0222379	0.00112381	0.106142
GOTERM_MF_DIRECT	GO:0016301~kinase activity	12	6.06061	0.000110733	PRKCA, IRAK1, CDKN1B, BRAF, PLK1, MAPK3, PRKAB2, MAPK8IP2, MAPK8, SRC, CDK2, BTK	195	241	16881	4.3105	0.0498746	0.00319247	0.157571
UP_KEYWORDS	Serine/threonine-protein kinase	14	7.07071	0.000111816	PRKCA, IRAK1, PRKCZ, SRPK2, BRAF, TGFBR1, AURKA, CDK2, MAPK6, PLK1, MAPK3, MAPK8, PRKACA, SIK3	198	393	20581	3.70286	0.030825	0.00148985	0.147746
GOTERM_MF_DIRECT	GO:0004674~protein serine/threonine kinase activity	14	7.07071	0.000421378	PRKCA, IRAK1, PRKCZ, SRPK2, BRAF, TGFBR1, AURKA, CDK2, MAPK6, PLK1, MAPK3, MAPK8, PRKACA, SIK3	195	376	16881	3.22332	0.176933	0.00922942	0.598384
SMART	SM00220:S_TKc	14	7.07071	0.00156966	PRKCA, IRAK1, PRKCZ, SRPK2, BRAF, TGFBR1, AURKA, CDK2, MAPK6, PLK1, MAPK3, MAPK8, PRKACA, SIK3	142	359	10057	2.76194	0.21117	0.0575771	1.86054
GOTERM_MF_DIRECT	GO:0004672~protein kinase activity	12	6.06061	0.00299058	PRKCA, IRAK1, SRPK2, PRKCZ, BRAF, PLK1, TGFBR1, AURKA, SIK3, SRC, CDK2, BTK	195	359	16881	2.89368	0.749355	0.0387635	4.17538
Annotation Cluster 3	Enrichment Score: 3.802384146697716
Category	Term	Count	%	PValue	Genes	List Total	Pop Hits	Pop Total	Fold Enrichment	Bonferroni	Benjamini	FDR
UP_KEYWORDS	Cell cycle	26	13.1313	3.5836e-09	GNAI3, GNAI2, MLH1, AURKA, CDC16, CLTC, SRC, PIN1, CDC42, CDCA8, TNKS, CLASP2, PRPF40A, RB1, MCM2, BRCA1, CDK2, MIS12, KRT18, CDKN1B, MAPK6, RGS2, PLK1, RASSF1, MAPK3, PRNP	198	650	20581	4.15778	1.00341e-06	1.43344e-07	4.73837e-06
UP_KEYWORDS	Cell division	13	6.56566	0.000376855	CDC42, CDCA8, GNAI3, GNAI2, PLK1, AURKA, TNKS, CDC16, CLASP2, CLTC, MIS12, CDK2, PRPF40A	198	388	20581	3.48267	0.100161	0.00438782	0.497146
GOTERM_BP_DIRECT	GO:0051301~cell division	13	6.56566	0.000752534	CDC42, CDCA8, GNAI3, GNAI2, AURKA, TNKS, CDC16, RB1, CLASP2, CLTC, MIS12, CDK2, PRPF40A	194	350	16792	3.21496	0.756964	0.0432417	1.27668
UP_KEYWORDS	Mitosis	9	4.54545	0.00383935	CDCA8, PLK1, TNKS, AURKA, CDC16, CLASP2, CLTC, MIS12, CDK2	198	262	20581	3.57061	0.659413	0.0286908	4.9591
GOTERM_BP_DIRECT	GO:0007067~mitotic nuclear division	8	4.0404	0.0249345	PLK1, TNKS, AURKA, CDC16, CLTC, MIS12, CDK2, PPP5C	194	248	16792	2.79215	1	0.342872	35.0126
Annotation Cluster 4	Enrichment Score: 3.5381455080567594
Category	Term	Count	%	PValue	Genes	List Total	Pop Hits	Pop Total	Fold Enrichment	Bonferroni	Benjamini	FDR
UP_KEYWORDS	DNA damage	15	7.57576	7.98986e-06	EXO1, MLH1, HERC2, STUB1, CDK2, BRCA1, RPA3, UBE2N, RFWD3, VCP, OTUB1, INTS7, TRAF6, TRIP12, PPP5C	198	352	20581	4.42945	0.00223467	0.000186413	0.010564
UP_KEYWORDS	DNA repair	13	6.56566	2.70355e-05	EXO1, MLH1, HERC2, STUB1, BRCA1, CDK2, RPA3, UBE2N, RFWD3, VCP, OTUB1, TRIP12, PPP5C	198	293	20581	4.61187	0.00754147	0.000445198	0.0357414
GOTERM_BP_DIRECT	GO:0006281~DNA repair	10	5.05051	0.0016161	EXO1, RFWD3, VCP, OTUB1, STUB1, BRCA1, TRIP12, CDK2, RPA3, PPP5C	194	235	16792	3.68326	0.952122	0.0667392	2.72282
REACTOME_PATHWAY	R-HSA-5693607:R-HSA-5693607	6	3.0303	0.0201593	EXO1, UBE2N, HERC2, BRCA1, CDK2, RPA3	146	98	9075	3.80556	0.999962	0.384234	25.4178
Annotation Cluster 5	Enrichment Score: 3.37047465050999
Category	Term	Count	%	PValue	Genes	List Total	Pop Hits	Pop Total	Fold Enrichment	Bonferroni	Benjamini	FDR
KEGG_PATHWAY	hsa04530:Tight junction	12	6.06061	5.97409e-05	PRKCA, EPB41L2, ACTG1, CDC42, PRKCZ, GNAI3, OCLN, GNAI2, EPB41, MPDZ, PTEN, SRC	134	137	6910	4.51683	0.0116413	0.00106394	0.0746057
KEGG_PATHWAY	hsa04015:Rap1 signaling pathway	13	6.56566	0.000684834	PRKCA, PRKCZ, FGFR1, GNAI3, GNAO1, GNAI2, BRAF, ITGB2, CDH1, SRC, ACTG1, CDC42, MAPK3	134	210	6910	3.19225	0.125649	0.00608476	0.85217
KEGG_PATHWAY	hsa04670:Leukocyte transendothelial migration	9	4.54545	0.00189112	PRKCA, ACTG1, CDC42, ICAM1, GNAI3, OCLN, GNAI2, ITGB2, PTPN11	134	118	6910	3.93309	0.309963	0.012712	2.33697
Annotation Cluster 6	Enrichment Score: 3.0936002299026133
Category	Term	Count	%	PValue	Genes	List Total	Pop Hits	Pop Total	Fold Enrichment	Bonferroni	Benjamini	FDR
GOTERM_BP_DIRECT	GO:0042787~protein ubiquitination involved in ubiquitin-dependent protein catabolic process	12	6.06061	1.57567e-06	CUL3, NEDD4, PLK1, TRIM32, CBL, AURKA, SMURF2, CDC16, HERC2, STUB1, TRIP12, OS9	194	153	16792	6.78876	0.00295631	0.00098641	0.00268931
KEGG_PATHWAY	hsa04120:Ubiquitin mediated proteolysis	14	7.07071	1.93717e-06	CBL, CDC16, HERC2, STUB1, BRCA1, CUL3, UBE2N, CUL7, NEDD4, TRIM32, PIAS2, SMURF2, TRAF6, TRIP12	134	137	6910	5.26964	0.000379613	6.32789e-05	0.00241998
GOTERM_BP_DIRECT	GO:0016567~protein ubiquitination	17	8.58586	4.1453e-06	CBL, HERC2, STUB1, BRAP, BRCA1, OS9, CUL3, UBE2N, CDC42, RNF130, RFWD3, CUL7, VCP, NEDD4, ARRB1, PLK1, TRIM32	194	359	16792	4.09879	0.00775877	0.00129733	0.00707492
UP_KEYWORDS	Ubl conjugation pathway	21	10.6061	8.99173e-06	TRAF2, CBL, CDC16, HERC2, STUB1, BRAP, BRCA1, CUL3, UBE2N, RNF130, RFWD3, CUL7, VCP, NEDD4, OTUB1, EIF3F, TRIM32, SMURF2, PIAS2, TRAF6, TRIP12	198	680	20581	3.21005	0.00251453	0.000179819	0.0118885
GOTERM_MF_DIRECT	GO:0016874~ligase activity	14	7.07071	1.49936e-05	TRAF2, CBL, HERC2, STUB1, BRCA1, BRAP, RNF130, RFWD3, NEDD4, TRIM32, PIAS2, SMURF2, TRAF6, TRIP12	195	270	16881	4.48877	0.00690317	0.000769382	0.0213493
GOTERM_MF_DIRECT	GO:0004842~ubiquitin-protein transferase activity	15	7.57576	2.80434e-05	TRAF2, CBL, HERC2, STUB1, BRAP, BRCA1, CUL3, UBE2N, RNF130, RFWD3, NEDD4, TRIM32, SMURF2, TRAF6, TRIP12	195	329	16881	3.94693	0.0128727	0.0010791	0.0399273
GOTERM_CC_DIRECT	GO:0000151~ubiquitin ligase complex	8	4.0404	0.000166795	UBE2N, TRAF2, NEDD4, SMURF2, STUB1, BRCA1, BRAP, HSPA8	197	108	18224	6.85242	0.0628283	0.00323918	0.231454
GOTERM_MF_DIRECT	GO:0061630~ubiquitin protein ligase activity	10	5.05051	0.000318817	CUL3, UBE2N, CDC42, NEDD4, TRIM32, CBL, SMURF2, TRAF6, STUB1, BRAP	195	187	16881	4.62937	0.136979	0.00772353	0.453047
GOTERM_BP_DIRECT	GO:0000209~protein polyubiquitination	8	4.0404	0.0054784	CUL3, PSMA6, TRIM32, TNKS, SMURF2, TRAF6, STUB1, TRIP12	194	184	16792	3.76333	0.999967	0.140838	8.95005
UP_KEYWORDS	Ligase	10	5.05051	0.00639449	TRAF2, RNF130, RFWD3, ASS1, TRIM32, CBL, PIAS2, TRAF6, STUB1, BRCA1	198	347	20581	2.99552	0.834073	0.0439119	8.1324
REACTOME_PATHWAY	R-HSA-983168:R-HSA-983168	12	6.06061	0.0102835	CUL3, UBE2N, RNF130, PSMA6, CUL7, NEDD4, TRIM32, SMURF2, CDC16, HERC2, STUB1, TRIP12	146	308	9075	2.42172	0.994306	0.328047	13.8304
GOTERM_BP_DIRECT	GO:0006511~ubiquitin-dependent protein catabolic process	7	3.53535	0.0190444	CUL3, UBE2N, PSMA6, CUL7, VCP, SMURF2, STUB1	194	182	16792	3.3291	1	0.293477	27.9769
GOTERM_BP_DIRECT	GO:0051865~protein autoubiquitination	4	2.0202	0.019729	TRAF2, TRAF6, STUB1, BRCA1	194	50	16792	6.92454	1	0.297578	28.83
INTERPRO	IPR013083:Zinc finger, RING/FYVE/PHD-type	11	5.55556	0.0231604	TRAF2, RNF130, RFWD3, TRIM32, CBL, PIAS2, TRAF6, KDM5B, STUB1, BRCA1, BRAP	198	453	18559	2.27606	0.999998	0.479922	29.0111
UP_SEQ_FEATURE	zinc finger region:RING-type	7	3.53535	0.0251497	TRAF2, RNF130, TRIM32, CBL, TRAF6, BRCA1, BRAP	196	230	20063	3.11537	1	0.626647	33.0161
INTERPRO	IPR001841:Zinc finger, RING-type	8	4.0404	0.038295	TRAF2, RNF130, RFWD3, TRIM32, CBL, TRAF6, BRCA1, BRAP	198	295	18559	2.54189	1	0.553797	43.5024
GOTERM_MF_DIRECT	GO:0008270~zinc ion binding	21	10.6061	0.0482534	PRKCA, TRAF2, CBL, NR4A1, HERC2, BRAP, ADA, BRCA1, RNF130, ZDHHC17, RFWD3, RASSF1, NBR1, TRIM32, PIAS2, ADAM30, TNKS, PTPN1, TRAF6, KDM5B, EWSR1	195	1169	16881	1.55514	1	0.339946	50.5533
SMART	SM00184:RING	8	4.0404	0.0557545	TRAF2, RNF130, RFWD3, TRIM32, CBL, TRAF6, BRCA1, BRAP	142	244	10057	2.3221	0.999827	0.661368	49.6348
Annotation Cluster 7	Enrichment Score: 2.841569043445869
Category	Term	Count	%	PValue	Genes	List Total	Pop Hits	Pop Total	Fold Enrichment	Bonferroni	Benjamini	FDR
UP_SEQ_FEATURE	nucleotide phosphate-binding region:GTP	12	6.06061	0.000237539	GNAZ, RAB2A, CDC42, GNAO1, GNAI3, DNM1L, GNAI2, RAB5A, RAB14, EEF2, TUBG1, SRPRB	196	310	20063	3.96241	0.20525	0.0322855	0.373046
GOTERM_MF_DIRECT	GO:0003924~GTPase activity	11	5.55556	0.000384993	GNAZ, RAB2A, CDC42, GNAO1, GNAI3, DNM1L, GNAI2, RAB5A, RAB14, EEF2, TUBG1	195	234	16881	4.06949	0.162975	0.0088556	0.546846
UP_KEYWORDS	GTP-binding	12	6.06061	0.00049379	GNAZ, RAB2A, CDC42, GNAO1, GNAI3, DNM1L, GNAI2, RAB5A, RAB14, EEF2, TUBG1, SRPRB	198	343	20581	3.63654	0.129159	0.00510896	0.65094
GOTERM_MF_DIRECT	GO:0005525~GTP binding	14	7.07071	0.000513433	RAB2A, GNAZ, DNM1L, GNAI3, HSP90AA1, GNAO1, GNAI2, EEF2, SRPRB, CDC42, RAB14, RAB5A, TUBG1, RHOBTB3	195	384	16881	3.15617	0.211219	0.0102629	0.728665
INTERPRO	IPR027417:P-loop containing nucleoside triphosphate hydrolase	19	9.59596	0.00592169	RAB2A, GNAZ, DNM1L, GNAO1, GNAI3, GNAI2, EEF2, SRPRB, MCM2, CDC42, VCP, RAB14, RAB5A, DDX31, DLG3, MYO19, DYNC1H1, NSF, RHOBTB3	198	879	18559	2.02607	0.963634	0.21079	8.3183
GOTERM_BP_DIRECT	GO:0007264~small GTPase mediated signal transduction	7	3.53535	0.0650019	RAB2A, CDC42, DAB1, RAB5A, RAB14, SRPRB, RHOBTB3	194	246	16792	2.463	1	0.564321	68.2459
Annotation Cluster 8	Enrichment Score: 2.687130232073232
Category	Term	Count	%	PValue	Genes	List Total	Pop Hits	Pop Total	Fold Enrichment	Bonferroni	Benjamini	FDR
BIOCARTA	h_tnfr1Pathway:TNFR1 Signaling Pathway	8	4.0404	0.000155725	TRAF2, CASP3, TNF, CASP8, LMNA, MAPK8, RB1, SPTAN1	69	30	1625	6.28019	0.0299123	0.0299123	0.194203
BIOCARTA	h_hivnefPathway:HIV-I Nef: negative effector of Fas and TNF	10	5.05051	0.000700655	ACTG1, TRAF2, CASP3, TNF, PSEN1, CASP8, LMNA, MAPK8, RB1, SPTAN1	69	61	1625	3.86077	0.127747	0.0660551	0.871048
REACTOME_PATHWAY	R-HSA-264870:R-HSA-264870	4	2.0202	0.000790802	CASP3, VIM, CASP8, SPTAN1	146	12	9075	20.7192	0.326696	0.12353	1.13277
BIOCARTA	h_fasPathway:FAS signaling pathway ( CD95 )	6	3.0303	0.00924519	CASP3, CASP8, LMNA, MAPK8, RB1, SPTAN1	69	32	1625	4.41576	0.836542	0.303884	10.9467
BIOCARTA	h_deathPathway:Induction of apoptosis through DR3 and DR4/5 Death Receptors	5	2.52525	0.0459728	TRAF2, CASP3, CASP8, LMNA, SPTAN1	69	33	1625	3.56829	0.999897	0.506359	44.4253
Annotation Cluster 9	Enrichment Score: 2.6857723598511773
Category	Term	Count	%	PValue	Genes	List Total	Pop Hits	Pop Total	Fold Enrichment	Bonferroni	Benjamini	FDR
REACTOME_PATHWAY	R-HSA-5674135:R-HSA-5674135	6	3.0303	0.000407606	ACTG1, BRAF, ARRB1, MAPK3, YWHAB, SRC	146	40	9075	9.32363	0.184411	0.0969004	0.58537
REACTOME_PATHWAY	R-HSA-5675221:R-HSA-5675221	5	2.52525	0.00302701	BRAF, MAPK3, YWHAB, BRAP, PPP5C	146	38	9075	8.17862	0.780367	0.172606	4.2717
REACTOME_PATHWAY	R-HSA-5673000:R-HSA-5673000	4	2.0202	0.00710279	BRAF, YWHAB, BRAP, SRC	146	25	9075	9.94521	0.971677	0.326998	9.75555
Annotation Cluster 10	Enrichment Score: 2.63635227605561
Category	Term	Count	%	PValue	Genes	List Total	Pop Hits	Pop Total	Fold Enrichment	Bonferroni	Benjamini	FDR
GOTERM_BP_DIRECT	GO:0000165~MAPK cascade	16	8.08081	3.751e-07	FGFR1, TNF, BRAF, YWHAB, BRAP, NCAM1, CUL3, PSMA6, MAPK6, FYN, MAPK3, MAPK8IP2, SPTBN1, MYC, SPTAN1, PPP5C	194	262	16792	5.28591	0.000704565	0.000352345	0.000640216
REACTOME_PATHWAY	R-HSA-375165:R-HSA-375165	7	3.53535	9.06547e-07	NCAM1, FGFR1, FYN, MAPK3, SPTBN1, SRC, SPTAN1	146	22	9075	19.7774	0.000453171	0.000453171	0.00130546
GOTERM_BP_DIRECT	GO:0007411~axon guidance	7	3.53535	0.0102807	NCAM1, RANBP9, FYN, ANK3, MAPK3, SPTBN1, SPTAN1	194	159	16792	3.81067	1	0.206388	16.17
REACTOME_PATHWAY	R-HSA-5673001:R-HSA-5673001	6	3.0303	0.038021	NCAM1, FGFR1, FYN, MAPK3, SPTBN1, SPTAN1	146	116	9075	3.21504	1	0.434497	42.7761
REACTOME_PATHWAY	R-HSA-445144:R-HSA-445144	3	1.51515	0.0436656	NCAM1, FGFR1, MAPK3	146	21	9075	8.87965	1	0.435833	47.4258
GOTERM_MF_DIRECT	GO:0005088~Ras guanyl-nucleotide exchange factor activity	5	2.52525	0.0437016	NCAM1, FGFR1, FYN, SPTBN1, SPTAN1	195	115	16881	3.76388	1	0.317714	47.077
REACTOME_PATHWAY	R-HSA-373753:R-HSA-373753	3	1.51515	0.0515342	FYN, SPTBN1, SPTAN1	146	23	9075	8.1075	1	0.467342	53.323
GOTERM_BP_DIRECT	GO:0043547~positive regulation of GTPase activity	12	6.06061	0.0620675	NCAM1, ICAM1, FGFR1, GNAO1, DNM1L, RGS2, FYN, ARRB1, SPTBN1, HERC2, PIN1, SPTAN1	194	565	16792	1.83837	1	0.554279	66.5014
Annotation Cluster 11	Enrichment Score: 2.6001487856884453
Category	Term	Count	%	PValue	Genes	List Total	Pop Hits	Pop Total	Fold Enrichment	Bonferroni	Benjamini	FDR
UP_KEYWORDS	Proto-oncogene	10	5.05051	0.000466722	PRKCA, BRAF, LITAF, FYN, CBL, AURKA, TCL1B, MYC, SRC, EWSR1	198	236	20581	4.40443	0.12253	0.00501479	0.61536
GOTERM_BP_DIRECT	GO:0036120~cellular response to platelet-derived growth factor stimulus	4	2.0202	0.00107406	FYN, CBL, MYC, SRC	194	18	16792	19.2348	0.867245	0.051751	1.81747
REACTOME_PATHWAY	R-HSA-1433559:R-HSA-1433559	4	2.0202	0.00192077	PRKCA, FYN, CBL, SRC	146	16	9075	15.5394	0.617607	0.148042	2.73067
GOTERM_MF_DIRECT	GO:0046875~ephrin receptor binding	4	2.0202	0.00319798	FYN, CBL, PTPN1, SRC	195	26	16881	13.3183	0.772325	0.0402731	4.45886
INTERPRO	IPR000980:SH2 domain	5	2.52525	0.0324203	FYN, CBL, SRC, BTK, PTPN11	198	113	18559	4.14745	1	0.535253	38.2404
Annotation Cluster 12	Enrichment Score: 2.548740207261635
Category	Term	Count	%	PValue	Genes	List Total	Pop Hits	Pop Total	Fold Enrichment	Bonferroni	Benjamini	FDR
GOTERM_CC_DIRECT	GO:0043209~myelin sheath	12	6.06061	7.78342e-07	ACTG1, CDC42, GNAO1, HSP90AA1, HSPA2, VCP, DLD, HSPD1, CLTC, CANX, NSF, HSPA8	197	152	18224	7.30323	0.000302729	3.36411e-05	0.00108122
GOTERM_BP_DIRECT	GO:0006986~response to unfolded protein	6	3.0303	0.000114699	HSP90AA1, HSPA2, HSPA4, HSPD1, SERPINH1, HSPA8	194	42	16792	12.3652	0.193887	0.0133804	0.195586
UP_KEYWORDS	Stress response	7	3.53535	0.000402841	HSP90AA1, HSPA2, HSPA4, HSPD1, SERPINH1, HIGD1A, HSPA8	198	100	20581	7.27611	0.106687	0.00450256	0.531341
GOTERM_BP_DIRECT	GO:0042026~protein refolding	4	2.0202	0.0006143	HSP90AA1, HSPA2, HSPD1, HSPA8	194	15	16792	23.0818	0.684824	0.0390324	1.04332
KEGG_PATHWAY	hsa04612:Antigen processing and presentation	7	3.53535	0.00329617	TNF, HSP90AA1, HSPA2, HSPA4, HLA-B, CANX, HSPA8	134	76	6910	4.74961	0.476447	0.0178149	4.04064
GOTERM_BP_DIRECT	GO:0009409~response to cold	4	2.0202	0.00807699	HSP90AA1, HSPA2, CASP8, HSPD1	194	36	16792	9.61741	1	0.179548	12.9265
GOTERM_MF_DIRECT	GO:0051082~unfolded protein binding	6	3.0303	0.00881501	HSP90AA1, HSPA2, HSPD1, SERPINH1, CANX, HSPA8	195	110	16881	4.72196	0.983271	0.0949549	11.846
GOTERM_BP_DIRECT	GO:0051131~chaperone-mediated protein complex assembly	3	1.51515	0.00943134	HSP90AA1, HSPA4, HSPD1	194	13	16792	19.9746	1	0.195184	14.9335
INTERPRO	IPR018181:Heat shock protein 70, conserved site	3	1.51515	0.0107482	HSPA2, HSPA4, HSPA8	198	15	18559	18.7465	0.997594	0.331019	14.6165
INTERPRO	IPR013126:Heat shock protein 70 family	3	1.51515	0.0107482	HSPA2, HSPA4, HSPA8	198	15	18559	18.7465	0.997594	0.331019	14.6165
KEGG_PATHWAY	hsa04141:Protein processing in endoplasmic reticulum	9	4.54545	0.0159852	TRAF2, HSP90AA1, HSPA2, VCP, MAPK8, STUB1, CANX, HSPA8, OS9	134	169	6910	2.74618	0.957506	0.0558078	18.2339
REACTOME_PATHWAY	R-HSA-3371568:R-HSA-3371568	3	1.51515	0.0203451	HSP90AA1, HSPA2, HSPA8	146	14	9075	13.3195	0.999966	0.373218	25.6212
REACTOME_PATHWAY	R-HSA-3371453:R-HSA-3371453	5	2.52525	0.0254335	HSPA2, MAPK3, HSPA4, HSPA8, RPA3	146	70	9075	4.43982	0.999997	0.390694	30.995
UP_KEYWORDS	Chaperone	6	3.0303	0.0444715	HSP90AA1, HSPA2, HSPD1, SERPINH1, CANX, HSPA8	198	201	20581	3.10282	0.999997	0.194174	45.2008
Annotation Cluster 13	Enrichment Score: 2.5440513023064875
Category	Term	Count	%	PValue	Genes	List Total	Pop Hits	Pop Total	Fold Enrichment	Bonferroni	Benjamini	FDR
UP_KEYWORDS	Protein phosphatase	9	4.54545	4.31375e-05	PTPRB, PTPRJ, PTPRG, PPP3CB, PTPRS, PTPN1, PTEN, PPP5C, PTPN11	198	133	20581	7.03383	0.0120061	0.000670818	0.057023
INTERPRO	IPR000242:Protein-tyrosine phosphatase, receptor/non-receptor type	6	3.0303	4.83637e-05	PTPRB, PTPRJ, PTPRG, PTPRS, PTPN1, PTPN11	198	38	18559	14.7998	0.0266267	0.00538298	0.0706966
INTERPRO	IPR003595:Protein-tyrosine phosphatase, catalytic	7	3.53535	5.44611e-05	PTPRB, PTPRJ, PTPRG, PTPRS, PTPN1, PTEN, PTPN11	198	63	18559	10.4147	0.029933	0.00505222	0.0796063
SMART	SM00194:PTPc	6	3.0303	0.000153274	PTPRB, PTPRJ, PTPRG, PTPRS, PTPN1, PTPN11	142	37	10057	11.485	0.0228804	0.0228804	0.183091
INTERPRO	IPR016130:Protein-tyrosine phosphatase, active site	7	3.53535	0.000156332	PTPRB, PTPRJ, PTPRG, PTPRS, PTPN1, PTEN, PTPN11	198	76	18559	8.63324	0.0835427	0.0108457	0.228353
UP_SEQ_FEATURE	active site:Phosphocysteine intermediate	7	3.53535	0.000192489	PTPRB, PTPRJ, PTPRG, PTPRS, PTPN1, PTEN, PTPN11	196	86	20063	8.33181	0.169855	0.0305495	0.302397
SMART	SM00404:PTPc_motif	7	3.53535	0.000240549	PTPRB, PTPRJ, PTPRG, PTPRS, PTPN1, PTEN, PTPN11	142	63	10057	7.86933	0.0356753	0.0179996	0.287206
GOTERM_BP_DIRECT	GO:0035335~peptidyl-tyrosine dephosphorylation	7	3.53535	0.000985909	PTPRB, PTPRJ, PTPRG, PTPRS, PTPN1, PTEN, PTPN11	194	99	16792	6.12017	0.843302	0.0501815	1.66948
GOTERM_MF_DIRECT	GO:0004725~protein tyrosine phosphatase activity	7	3.53535	0.00103863	PTPRB, PTPRJ, PTPRG, PTPRS, PTPN1, PTEN, PTPN11	195	100	16881	6.05985	0.381277	0.0170002	1.46892
INTERPRO	IPR000387:Protein-tyrosine/Dual specificity phosphatase	6	3.0303	0.00180409	PTPRB, PTPRJ, PTPRG, PTPRS, PTPN1, PTPN11	198	82	18559	6.85846	0.634902	0.087529	2.60585
GOTERM_BP_DIRECT	GO:0048008~platelet-derived growth factor receptor signaling pathway	4	2.0202	0.00438354	PTPRJ, PTEN, SRC, PTPN11	194	29	16792	11.9389	0.99974	0.130565	7.22402
GOTERM_MF_DIRECT	GO:0005001~transmembrane receptor protein tyrosine phosphatase activity	3	1.51515	0.0159536	PTPRB, PTPRG, PTPRS	195	17	16881	15.2769	0.999407	0.146222	20.4684
UP_SEQ_FEATURE	domain:Tyrosine-protein phosphatase	4	2.0202	0.0234425	PTPRB, PTPRJ, PTPN1, PTPN11	196	63	20063	6.49919	1	0.631141	31.1467
UP_SEQ_FEATURE	domain:Fibronectin type-III 8	3	1.51515	0.0243482	PTPRB, PTPRJ, PTPRS	196	25	20063	12.2835	1	0.6296	32.1445
UP_SEQ_FEATURE	domain:Fibronectin type-III 7	3	1.51515	0.0243482	PTPRB, PTPRJ, PTPRS	196	25	20063	12.2835	1	0.6296	32.1445
UP_SEQ_FEATURE	domain:Fibronectin type-III 6	3	1.51515	0.0385182	PTPRB, PTPRJ, PTPRS	196	32	20063	9.59646	1	0.718075	46.0953
UP_SEQ_FEATURE	domain:Fibronectin type-III 2	5	2.52525	0.0409868	PTPRB, NCAM1, PTPRJ, PTPRS, IL13RA2	196	133	20063	3.8482	1	0.728954	48.232
UP_SEQ_FEATURE	domain:Fibronectin type-III 1	5	2.52525	0.0419394	PTPRB, NCAM1, PTPRJ, PTPRS, IL13RA2	196	134	20063	3.81949	1	0.726019	49.035
UP_SEQ_FEATURE	domain:Fibronectin type-III 3	4	2.0202	0.0485947	PTPRB, PTPRJ, PTPRS, IL13RA2	196	84	20063	4.87439	1	0.737654	54.3286
INTERPRO	IPR003961:Fibronectin, type III	6	3.0303	0.0700652	PTPRB, NCAM1, PTPRJ, PTPRG, PTPRS, IL13RA2	198	207	18559	2.71688	1	0.729514	65.4303
UP_SEQ_FEATURE	domain:Fibronectin type-III 5	3	1.51515	0.0736436	PTPRB, PTPRJ, PTPRS	196	46	20063	6.6758	1	0.820983	69.9843
Annotation Cluster 14	Enrichment Score: 2.5151834004463063
Category	Term	Count	%	PValue	Genes	List Total	Pop Hits	Pop Total	Fold Enrichment	Bonferroni	Benjamini	FDR
INTERPRO	IPR001202:WW domain	5	2.52525	0.00240228	NEDD4, SMURF2, WWOX, PIN1, PRPF40A	198	53	18559	8.84267	0.738699	0.105813	3.45583
UP_SEQ_FEATURE	domain:WW 1	4	2.0202	0.00274251	NEDD4, SMURF2, WWOX, PRPF40A	196	29	20063	14.1189	0.929747	0.214491	4.22848
UP_SEQ_FEATURE	domain:WW 2	4	2.0202	0.00274251	NEDD4, SMURF2, WWOX, PRPF40A	196	29	20063	14.1189	0.929747	0.214491	4.22848
SMART	SM00456:WW	5	2.52525	0.00481222	NEDD4, SMURF2, WWOX, PIN1, PRPF40A	142	49	10057	7.22693	0.517319	0.135566	5.60394
Annotation Cluster 15	Enrichment Score: 2.47744904797303
Category	Term	Count	%	PValue	Genes	List Total	Pop Hits	Pop Total	Fold Enrichment	Bonferroni	Benjamini	FDR
UP_KEYWORDS	Protein phosphatase	9	4.54545	4.31375e-05	PTPRB, PTPRJ, PTPRG, PPP3CB, PTPRS, PTPN1, PTEN, PPP5C, PTPN11	198	133	20581	7.03383	0.0120061	0.000670818	0.057023
GOTERM_MF_DIRECT	GO:0004721~phosphoprotein phosphatase activity	4	2.0202	0.014886	PPP3CB, PTEN, PPP5C, PTPN11	195	45	16881	7.69504	0.999021	0.139835	19.2309
GOTERM_BP_DIRECT	GO:0006470~protein dephosphorylation	5	2.52525	0.0575465	PTPRB, PPP3CB, PTPN1, PTEN, PPP5C	194	126	16792	3.43479	1	0.536079	63.636
Annotation Cluster 16	Enrichment Score: 2.462884939112383
Category	Term	Count	%	PValue	Genes	List Total	Pop Hits	Pop Total	Fold Enrichment	Bonferroni	Benjamini	FDR
KEGG_PATHWAY	hsa04921:Oxytocin signaling pathway	13	6.56566	4.73492e-05	PRKCA, GNAI3, GNAO1, GNAI2, PRKAB2, EEF2, SRC, ACTG1, RGS2, MAPK3, PPP3CB, PRKACA, NFATC1	134	158	6910	4.24287	0.00923773	0.000927636	0.0591348
INTERPRO	IPR001408:G-protein alpha subunit, group I	4	2.0202	6.3427e-05	GNAZ, GNAO1, GNAI3, GNAI2	198	8	18559	46.8662	0.0347744	0.00504344	0.0927062
UP_KEYWORDS	Lipoprotein	22	11.1111	7.18475e-05	RAB2A, GNAZ, TNF, GNAO1, GNAI3, GNAI2, NAP1L1, LMNA, CANX, SRC, RPS8, NCAM1, CDC42, ZDHHC17, TFRC, FYN, RAB5A, RAB14, PRKACA, LRP8, PRNP, NTM	198	852	20581	2.68401	0.019917	0.00105828	0.0949576
KEGG_PATHWAY	hsa04915:Estrogen signaling pathway	10	5.05051	0.000110654	GNAO1, HSP90AA1, GNAI3, SP1, HSPA2, GNAI2, MAPK3, PRKACA, SRC, HSPA8	134	99	6910	5.2088	0.0214558	0.00127503	0.138146
UP_KEYWORDS	ADP-ribosylation	6	3.0303	0.000342223	GNAZ, CTBP1, GNAO1, GNAI3, GNAI2, TNKS	198	63	20581	9.89947	0.0913897	0.00415824	0.451555
GOTERM_CC_DIRECT	GO:0005834~heterotrimeric G-protein complex	5	2.52525	0.000415911	GNAZ, GNAO1, GNAI3, GNAI2, ARRB1	197	33	18224	14.0163	0.149408	0.00645201	0.576214
INTERPRO	IPR001019:Guanine nucleotide binding protein (G-protein), alpha subunit	4	2.0202	0.000595714	GNAZ, GNAO1, GNAI3, GNAI2	198	16	18559	23.4331	0.282877	0.0362711	0.867558
INTERPRO	IPR011025:G protein alpha subunit, helical insertion	4	2.0202	0.000595714	GNAZ, GNAO1, GNAI3, GNAI2	198	16	18559	23.4331	0.282877	0.0362711	0.867558
UP_KEYWORDS	Myristate	9	4.54545	0.000597106	GNAZ, TNF, GNAO1, GNAI3, GNAI2, FYN, PRKACA, SRC, RPS8	198	195	20581	4.79744	0.154003	0.00575029	0.786641
KEGG_PATHWAY	hsa04015:Rap1 signaling pathway	13	6.56566	0.000684834	PRKCA, PRKCZ, FGFR1, GNAI3, GNAO1, GNAI2, BRAF, ITGB2, CDH1, SRC, ACTG1, CDC42, MAPK3	134	210	6910	3.19225	0.125649	0.00608476	0.85217
GOTERM_MF_DIRECT	GO:0031821~G-protein coupled serotonin receptor binding	3	1.51515	0.000776481	GNAZ, GNAO1, GNAI3	195	4	16881	64.9269	0.301537	0.0142524	1.10007
UP_SEQ_FEATURE	lipid moiety-binding region:N-myristoyl glycine	7	3.53535	0.000955566	GNAZ, GNAO1, GNAI3, GNAI2, FYN, PRKACA, SRC	196	116	20063	6.17703	0.60326	0.0976198	1.49277
KEGG_PATHWAY	hsa04730:Long-term depression	7	3.53535	0.000969612	PRKCA, GNAZ, GNAO1, GNAI3, BRAF, GNAI2, MAPK3	134	60	6910	6.01617	0.173153	0.0075766	1.20456
SMART	SM00275:SM00275	4	2.0202	0.00132151	GNAZ, GNAO1, GNAI3, GNAI2	142	16	10057	17.706	0.181008	0.0643933	1.56853
GOTERM_MF_DIRECT	GO:0031683~G-protein beta/gamma-subunit complex binding	4	2.0202	0.00147498	GNAZ, GNAO1, GNAI3, GNAI2	195	20	16881	17.3138	0.494366	0.022475	2.08003
REACTOME_PATHWAY	R-HSA-112043:R-HSA-112043	4	2.0202	0.00192077	GNAZ, GNAO1, GNAI3, GNAI2	146	16	9075	15.5394	0.617607	0.148042	2.73067
KEGG_PATHWAY	hsa04611:Platelet activation	9	4.54545	0.00346493	ACTG1, PRKCZ, GNAI3, GNAI2, FYN, MAPK3, PRKACA, SRC, BTK	134	130	6910	3.57003	0.493538	0.0182186	4.24341
GOTERM_CC_DIRECT	GO:0044297~cell body	5	2.52525	0.00471335	GNAZ, GNAO1, BRAF, GNAI2, CASP8	197	63	18224	7.34187	0.840837	0.0541693	6.35227
KEGG_PATHWAY	hsa04726:Serotonergic synapse	8	4.0404	0.00539668	PRKCA, CASP3, GNAO1, GNAI3, BRAF, GNAI2, MAPK3, PRKACA	134	111	6910	3.71655	0.653757	0.0243637	6.53662
KEGG_PATHWAY	hsa04727:GABAergic synapse	7	3.53535	0.00573077	PRKCA, GNAO1, GNAI3, GNAI2, PRKACA, NSF, SRC	134	85	6910	4.24671	0.675822	0.0252765	6.92806
KEGG_PATHWAY	hsa04713:Circadian entrainment	7	3.53535	0.00974872	PRKCA, GNAO1, GNAI3, GNAI2, MAPK3, MTNR1B, PRKACA	134	95	6910	3.79969	0.853411	0.039213	11.5191
REACTOME_PATHWAY	R-HSA-202040:R-HSA-202040	4	2.0202	0.00977056	GNAZ, GNAO1, GNAI3, GNAI2	146	28	9075	8.87965	0.992622	0.335758	13.1851
KEGG_PATHWAY	hsa04723:Retrograde endocannabinoid signaling	7	3.53535	0.0129531	PRKCA, GNAO1, GNAI3, GNAI2, MAPK3, PRKACA, MAPK8	134	101	6910	3.57396	0.922338	0.0479541	15.0301
GOTERM_BP_DIRECT	GO:0006457~protein folding	7	3.53535	0.018012	GNAZ, GNAO1, HSP90AA1, GNAI3, GNAI2, CANX, HSPA8	194	180	16792	3.36609	1	0.284543	26.6721
KEGG_PATHWAY	hsa04725:Cholinergic synapse	7	3.53535	0.0198274	PRKCA, GNAO1, GNAI3, GNAI2, FYN, MAPK3, PRKACA	134	111	6910	3.25198	0.980262	0.0623212	22.1341
KEGG_PATHWAY	hsa04724:Glutamatergic synapse	7	3.53535	0.0222977	PRKCA, GNAO1, GNAI3, GNAI2, MAPK3, PPP3CB, PRKACA	134	114	6910	3.1664	0.987964	0.066729	24.5505
KEGG_PATHWAY	hsa04062:Chemokine signaling pathway	9	4.54545	0.0267022	CDC42, PRKCZ, GNAI3, BRAF, GNAI2, ARRB1, MAPK3, PRKACA, SRC	134	186	6910	2.49519	0.995032	0.0729822	28.6884
KEGG_PATHWAY	hsa04540:Gap junction	6	3.0303	0.0269115	PRKCA, GNAI3, GNAI2, MAPK3, PRKACA, SRC	134	88	6910	3.51594	0.995237	0.0725429	28.8797
GOTERM_BP_DIRECT	GO:0007194~negative regulation of adenylate cyclase activity	3	1.51515	0.02838	PRKCA, GNAI3, GNAI2	194	23	16792	11.29	1	0.367738	38.8226
KEGG_PATHWAY	hsa05032:Morphine addiction	6	3.0303	0.0305363	PRKCA, GNAO1, GNAI3, GNAI2, ARRB1, PRKACA	134	91	6910	3.40003	0.997708	0.0788576	32.1195
UP_SEQ_FEATURE	lipid moiety-binding region:S-palmitoyl cysteine	6	3.0303	0.0346922	GNAZ, GNAO1, GNAI3, TFRC, GNAI2, FYN	196	185	20063	3.31986	1	0.704592	42.62
KEGG_PATHWAY	hsa04728:Dopaminergic synapse	7	3.53535	0.0365655	PRKCA, GNAO1, GNAI3, GNAI2, PPP3CB, PRKACA, MAPK8	134	128	6910	2.82008	0.999325	0.0915975	37.2088
UP_KEYWORDS	Palmitate	8	4.0404	0.0368376	GNAZ, ZDHHC17, GNAO1, GNAI3, TFRC, GNAI2, FYN, CANX	198	324	20581	2.56653	0.999973	0.179867	39.1208
REACTOME_PATHWAY	R-HSA-418597:R-HSA-418597	4	2.0202	0.0388627	PRKCA, GNAZ, GNAI3, GNAI2	146	47	9075	5.29	1	0.432354	43.4929
KEGG_PATHWAY	hsa04916:Melanogenesis	6	3.0303	0.0431949	PRKCA, GNAO1, GNAI3, GNAI2, MAPK3, PRKACA	134	100	6910	3.09403	0.999826	0.103763	42.398
GOTERM_BP_DIRECT	GO:0007188~adenylate cyclase-modulating G-protein coupled receptor signaling pathway	3	1.51515	0.0673396	GNAZ, GNAO1, GNAI2	194	37	16792	7.01811	1	0.570492	69.574
Annotation Cluster 17	Enrichment Score: 2.4259521068814993
Category	Term	Count	%	PValue	Genes	List Total	Pop Hits	Pop Total	Fold Enrichment	Bonferroni	Benjamini	FDR
KEGG_PATHWAY	hsa04650:Natural killer cell mediated cytotoxicity	11	5.55556	0.000110025	PRKCA, ICAM1, CASP3, TNF, BRAF, FYN, MAPK3, PPP3CB, ITGB2, NFATC1, PTPN11	134	122	6910	4.6495	0.0213351	0.00134697	0.137361
KEGG_PATHWAY	hsa04660:T cell receptor signaling pathway	7	3.53535	0.0141684	CDC42, TNF, FYN, MAPK3, CBL, PPP3CB, NFATC1	134	103	6910	3.50456	0.938999	0.0504753	16.3279
BIOCARTA	h_tcrPathway:T Cell Receptor Signaling Pathway	6	3.0303	0.0338324	PRKCA, FYN, MAPK3, PPP3CB, MAPK8, NFATC1	69	44	1625	3.21146	0.998783	0.525609	34.9234
Annotation Cluster 18	Enrichment Score: 2.4094498291285644
Category	Term	Count	%	PValue	Genes	List Total	Pop Hits	Pop Total	Fold Enrichment	Bonferroni	Benjamini	FDR
REACTOME_PATHWAY	R-HSA-69202:R-HSA-69202	4	2.0202	0.00127808	CDKN1B, RB1, MYC, CDK2	146	14	9075	17.7593	0.472418	0.147739	1.82482
REACTOME_PATHWAY	R-HSA-69656:R-HSA-69656	4	2.0202	0.001579	CDKN1B, RB1, MYC, CDK2	146	15	9075	16.5753	0.546211	0.146171	2.24992
KEGG_PATHWAY	hsa04110:Cell cycle	9	4.54545	0.00258525	CDKN1B, PLK1, YWHAB, MCM2, CDC16, RB1, SFN, MYC, CDK2	134	124	6910	3.74278	0.39792	0.0152571	3.18207
GOTERM_BP_DIRECT	GO:0000082~G1/S transition of mitotic cell cycle	6	3.0303	0.00645617	CUL3, CDKN1B, MCM2, RB1, CDK2, RPA3	194	102	16792	5.09157	0.999995	0.153562	10.4659
REACTOME_PATHWAY	R-HSA-68949:R-HSA-68949	5	2.52525	0.0266276	CDKN1B, PSMA6, MCM2, RB1, CDK2	146	71	9075	4.37729	0.999999	0.382415	32.2026
Annotation Cluster 19	Enrichment Score: 2.4025945358703664
Category	Term	Count	%	PValue	Genes	List Total	Pop Hits	Pop Total	Fold Enrichment	Bonferroni	Benjamini	FDR
GOTERM_BP_DIRECT	GO:0051092~positive regulation of NF-kappaB transcription factor activity	11	5.55556	3.16136e-06	UBE2N, IRAK1, ICAM1, TRAF2, PRKCZ, TNF, PSMA6, TRIM32, ITGB2, TRAF6, BTK	194	133	16792	7.15882	0.00592259	0.00118733	0.00539564
GOTERM_BP_DIRECT	GO:0051023~regulation of immunoglobulin secretion	3	1.51515	0.00128461	TRAF2, TNF, TRAF6	194	5	16792	51.934	0.910662	0.0572088	2.17007
KEGG_PATHWAY	hsa04668:TNF signaling pathway	8	4.0404	0.00419081	ICAM1, TRAF2, CASP3, TNF, DNM1L, MAPK3, CASP8, MAPK8	134	106	6910	3.89186	0.560942	0.019876	5.11112
GOTERM_MF_DIRECT	GO:0005164~tumor necrosis factor receptor binding	4	2.0202	0.00438238	TRAF2, TNF, CASP8, TRAF6	195	29	16881	11.9406	0.868547	0.0533641	6.06279
GOTERM_BP_DIRECT	GO:0051091~positive regulation of sequence-specific DNA binding transcription factor activity	6	3.0303	0.00728207	KDM1A, TRAF2, TNF, TRIM32, TRAF6, PTEN	194	105	16792	4.9461	0.999999	0.169379	11.7278
KEGG_PATHWAY	hsa04622:RIG-I-like receptor signaling pathway	6	3.0303	0.0109144	TRAF2, TNF, CASP8, MAPK8, TRAF6, PIN1	134	70	6910	4.42004	0.883631	0.0421076	12.8115
KEGG_PATHWAY	hsa04064:NF-kappa B signaling pathway	6	3.0303	0.0257675	IRAK1, ICAM1, TRAF2, TNF, TRAF6, BTK	134	87	6910	3.55636	0.994004	0.0724834	27.8281
GOTERM_BP_DIRECT	GO:0007249~I-kappaB kinase/NF-kappaB signaling	4	2.0202	0.0317081	TRAF2, TNF, TRAF6, BTK	194	60	16792	5.77045	1	0.386309	42.3026
GOTERM_BP_DIRECT	GO:0043507~positive regulation of JUN kinase activity	3	1.51515	0.0491473	TRAF2, TNF, TRAF6	194	31	16792	8.37645	1	0.489105	57.6904
Annotation Cluster 20	Enrichment Score: 2.3913288663946166
Category	Term	Count	%	PValue	Genes	List Total	Pop Hits	Pop Total	Fold Enrichment	Bonferroni	Benjamini	FDR
UP_SEQ_FEATURE	domain:HECT	4	2.0202	0.00247638	NEDD4, SMURF2, HERC2, TRIP12	196	28	20063	14.6232	0.909067	0.213186	3.82561
INTERPRO	IPR000569:HECT	4	2.0202	0.00317354	NEDD4, SMURF2, HERC2, TRIP12	198	28	18559	13.3903	0.830288	0.127537	4.54153
UP_SEQ_FEATURE	active site:Glycyl thioester intermediate	5	2.52525	0.0050628	UBE2N, NEDD4, SMURF2, HERC2, TRIP12	196	71	20063	7.20861	0.992614	0.335695	7.6746
SMART	SM00119:HECTc	4	2.0202	0.00683805	NEDD4, SMURF2, HERC2, TRIP12	142	28	10057	10.1177	0.645161	0.158595	7.87578
Annotation Cluster 21	Enrichment Score: 2.3111702560533884
Category	Term	Count	%	PValue	Genes	List Total	Pop Hits	Pop Total	Fold Enrichment	Bonferroni	Benjamini	FDR
KEGG_PATHWAY	hsa05145:Toxoplasmosis	12	6.06061	1.47284e-05	IRAK1, CASP3, TNF, GNAO1, GNAI3, HSPA2, GNAI2, MAPK3, CASP8, MAPK8, TRAF6, HSPA8	134	118	6910	5.24412	0.00288263	0.000360784	0.0183979
GOTERM_BP_DIRECT	GO:0006919~activation of cysteine-type endopeptidase activity involved in apoptotic process	8	4.0404	4.71977e-05	TRAF2, CASP3, TNF, CDKN1B, VCP, CASP8, MTCH1, HSPD1	194	83	16792	8.34281	0.0848676	0.0073633	0.080526
KEGG_PATHWAY	hsa05133:Pertussis	9	4.54545	8.70673e-05	IRAK1, CASP3, TNF, GNAI3, GNAI2, MAPK3, MAPK8, ITGB2, TRAF6	134	75	6910	6.18806	0.0169211	0.00121825	0.108714
BIOCARTA	h_tnfr1Pathway:TNFR1 Signaling Pathway	8	4.0404	0.000155725	TRAF2, CASP3, TNF, CASP8, LMNA, MAPK8, RB1, SPTAN1	69	30	1625	6.28019	0.0299123	0.0299123	0.194203
KEGG_PATHWAY	hsa05142:Chagas disease (American trypanosomiasis)	10	5.05051	0.000161952	IRAK1, TNF, GNAO1, GNAI3, GNAI2, TGFBR1, MAPK3, CASP8, MAPK8, TRAF6	134	104	6910	4.95838	0.0312465	0.001586	0.20213
GOTERM_BP_DIRECT	GO:0000187~activation of MAPK activity	8	4.0404	0.000235177	NTRK3, IRAK1, TNF, ARRB1, MAPK3, CD81, TRAF6, PTPN11	194	107	16792	6.47153	0.357218	0.0190317	0.40064
KEGG_PATHWAY	hsa05152:Tuberculosis	12	6.06061	0.000572449	IRAK1, CASP3, TNF, MAPK3, CASP8, PPP3CB, RAB5A, MAPK8, ITGB2, HSPD1, TRAF6, SRC	134	177	6910	3.49608	0.106163	0.00533013	0.712784
BIOCARTA	h_hivnefPathway:HIV-I Nef: negative effector of Fas and TNF	10	5.05051	0.000700655	ACTG1, TRAF2, CASP3, TNF, PSEN1, CASP8, LMNA, MAPK8, RB1, SPTAN1	69	61	1625	3.86077	0.127747	0.0660551	0.871048
GOTERM_BP_DIRECT	GO:0007254~JNK cascade	5	2.52525	0.00239328	IRAK1, TNF, MAPK8IP2, MAPK8, TRAF6	194	49	16792	8.83232	0.988917	0.0877899	4.00722
GOTERM_BP_DIRECT	GO:0071550~death-inducing signaling complex assembly	3	1.51515	0.00351598	TRAF2, TNF, CASP8	194	8	16792	32.4588	0.998664	0.111465	5.83448
KEGG_PATHWAY	hsa04621:NOD-like receptor signaling pathway	6	3.0303	0.00394249	TNF, HSP90AA1, MAPK3, CASP8, MAPK8, TRAF6	134	55	6910	5.62551	0.538953	0.0196569	4.8151
KEGG_PATHWAY	hsa04668:TNF signaling pathway	8	4.0404	0.00419081	ICAM1, TRAF2, CASP3, TNF, DNM1L, MAPK3, CASP8, MAPK8	134	106	6910	3.89186	0.560942	0.019876	5.11112
GOTERM_MF_DIRECT	GO:0005164~tumor necrosis factor receptor binding	4	2.0202	0.00438238	TRAF2, TNF, CASP8, TRAF6	195	29	16881	11.9406	0.868547	0.0533641	6.06279
KEGG_PATHWAY	hsa04622:RIG-I-like receptor signaling pathway	6	3.0303	0.0109144	TRAF2, TNF, CASP8, MAPK8, TRAF6, PIN1	134	70	6910	4.42004	0.883631	0.0421076	12.8115
KEGG_PATHWAY	hsa04920:Adipocytokine signaling pathway	6	3.0303	0.0109144	TRAF2, TNF, PRKAB2, ADIPOR1, MAPK8, PTPN11	134	70	6910	4.42004	0.883631	0.0421076	12.8115
GOTERM_BP_DIRECT	GO:0070498~interleukin-1-mediated signaling pathway	3	1.51515	0.0109206	IRAK1, MAPK3, TRAF6	194	14	16792	18.5479	1	0.213305	17.0902
REACTOME_PATHWAY	R-HSA-5357786:R-HSA-5357786	3	1.51515	0.0176212	TRAF2, TNF, CASP8	146	13	9075	14.344	0.999862	0.373653	22.587
KEGG_PATHWAY	hsa05168:Herpes simplex infection	9	4.54545	0.0245219	TRAF2, CASP3, TNF, CASP8, MAPK8, HLA-B, TRAF6, CDK2, PTPN11	134	183	6910	2.53609	0.992298	0.071078	26.6669
KEGG_PATHWAY	hsa04064:NF-kappa B signaling pathway	6	3.0303	0.0257675	IRAK1, ICAM1, TRAF2, TNF, TRAF6, BTK	134	87	6910	3.55636	0.994004	0.0724834	27.8281
KEGG_PATHWAY	hsa04932:Non-alcoholic fatty liver disease (NAFLD)	8	4.0404	0.0261333	CDC42, TRAF2, CASP3, TNF, PRKAB2, CASP8, ADIPOR1, MAPK8	134	151	6910	2.73204	0.994429	0.0724614	28.1659
GOTERM_BP_DIRECT	GO:0048661~positive regulation of smooth muscle cell proliferation	4	2.0202	0.0317081	IRAK1, TNF, TRAF6, MYC	194	60	16792	5.77045	1	0.386309	42.3026
REACTOME_PATHWAY	R-HSA-450321:R-HSA-450321	3	1.51515	0.0399168	IRAK1, MAPK8, TRAF6	146	20	9075	9.32363	1	0.432076	44.3788
GOTERM_BP_DIRECT	GO:0010803~regulation of tumor necrosis factor-mediated signaling pathway	3	1.51515	0.0463186	TRAF2, TNF, CASP8	194	30	16792	8.65567	1	0.478193	55.49
KEGG_PATHWAY	hsa05140:Leishmaniasis	5	2.52525	0.0473968	IRAK1, TNF, MAPK3, ITGB2, TRAF6	134	71	6910	3.63149	0.999926	0.110855	45.4796
GOTERM_BP_DIRECT	GO:0031663~lipopolysaccharide-mediated signaling pathway	3	1.51515	0.052037	IRAK1, TNF, MAPK3	194	32	16792	8.11469	1	0.504502	59.8322
KEGG_PATHWAY	hsa04620:Toll-like receptor signaling pathway	6	3.0303	0.0531585	IRAK1, TNF, MAPK3, CASP8, MAPK8, TRAF6	134	106	6910	2.9189	0.999978	0.119667	49.459
BIOCARTA	h_ceramidePathway:Ceramide Signaling Pathway	4	2.0202	0.061088	TRAF2, MAPK3, CASP8, MAPK8	69	22	1625	4.28195	0.999995	0.514721	54.4693
BIOCARTA	h_soddPathway:SODD/TNFR1 Signaling Pathway	3	1.51515	0.0625041	TRAF2, TNF, CASP8	69	10	1625	7.06522	0.999997	0.503025	55.3191
REACTOME_PATHWAY	R-HSA-5357905:R-HSA-5357905	3	1.51515	0.0971058	TRAF2, TNF, CASP8	146	33	9075	5.65068	1	0.618513	77.0304
Annotation Cluster 22	Enrichment Score: 2.3044219721957457
Category	Term	Count	%	PValue	Genes	List Total	Pop Hits	Pop Total	Fold Enrichment	Bonferroni	Benjamini	FDR
KEGG_PATHWAY	hsa05210:Colorectal cancer	7	3.53535	0.00115384	CASP3, BRAF, TGFBR1, MAPK3, MLH1, MAPK8, MYC	134	62	6910	5.8221	0.202508	0.00866547	1.43192
KEGG_PATHWAY	hsa05212:Pancreatic cancer	6	3.0303	0.0080369	CDC42, BRAF, TGFBR1, MAPK3, MAPK8, RB1	134	65	6910	4.76005	0.794353	0.0337982	9.58921
GOTERM_BP_DIRECT	GO:0048538~thymus development	4	2.0202	0.0131674	BRAF, PSEN1, TGFBR1, MAPK3	194	43	16792	8.05179	1	0.239432	20.2467
Annotation Cluster 23	Enrichment Score: 2.167574598344684
Category	Term	Count	%	PValue	Genes	List Total	Pop Hits	Pop Total	Fold Enrichment	Bonferroni	Benjamini	FDR
GOTERM_CC_DIRECT	GO:0008091~spectrin	4	2.0202	9.81193e-05	EPB41L2, EPB41, SPTBN1, SPTAN1	197	9	18224	41.1145	0.037451	0.00200695	0.136216
BIOCARTA	h_PDZsPathway:Synaptic Proteins at the Synaptic Junction	5	2.52525	0.00550772	NCAM1, EPB41, DLG3, SPTBN1, SPTAN1	69	18	1625	6.54187	0.659375	0.236043	6.66148
UP_KEYWORDS	Calmodulin-binding	5	2.52525	0.0584185	EPB41, PPP3CB, SPTBN1, EWSR1, SPTAN1	198	152	20581	3.41923	1	0.241416	54.883
GOTERM_MF_DIRECT	GO:0005516~calmodulin binding	6	3.0303	0.0676744	RGS2, EPB41, PPP3CB, SPTBN1, EWSR1, SPTAN1	195	189	16881	2.74823	1	0.416998	63.1334
Annotation Cluster 24	Enrichment Score: 2.1310348534537202
Category	Term	Count	%	PValue	Genes	List Total	Pop Hits	Pop Total	Fold Enrichment	Bonferroni	Benjamini	FDR
KEGG_PATHWAY	hsa04520:Adherens junction	11	5.55556	8.46683e-07	PTPRB, PTPRJ, ACTG1, CDC42, FGFR1, FYN, TGFBR1, MAPK3, CDH1, PTPN1, SRC	134	71	6910	7.98928	0.000165936	3.31894e-05	0.00105771
GOTERM_BP_DIRECT	GO:0048013~ephrin receptor signaling pathway	7	3.53535	0.00046778	ACTG1, NTRK3, CDC42, FYN, SRC, AP2M1, PTPN11	194	86	16792	7.04531	0.584871	0.0320372	0.79541
KEGG_PATHWAY	hsa05130:Pathogenic Escherichia coli infection	6	3.0303	0.00283017	PRKCA, ACTG1, CDC42, OCLN, FYN, CDH1	134	51	6910	6.06673	0.426215	0.0162055	3.47866
REACTOME_PATHWAY	R-HSA-4420097:R-HSA-4420097	6	3.0303	0.003027	ACTG1, CDC42, HSP90AA1, FYN, PRKACA, SRC	146	62	9075	6.01525	0.780366	0.194701	4.27169
REACTOME_PATHWAY	R-HSA-1227986:R-HSA-1227986	4	2.0202	0.00710279	HSP90AA1, FYN, STUB1, SRC	146	25	9075	9.94521	0.971677	0.326998	9.75555
REACTOME_PATHWAY	R-HSA-3928665:R-HSA-3928665	5	2.52525	0.00814998	ACTG1, FYN, CLTC, SRC, AP2M1	146	50	9075	6.21575	0.983289	0.310626	11.1165
GOTERM_BP_DIRECT	GO:0048010~vascular endothelial growth factor receptor signaling pathway	5	2.52525	0.00947679	ACTG1, CDC42, HSP90AA1, FYN, SRC	194	72	16792	6.01088	1	0.193913	15.0001
REACTOME_PATHWAY	R-HSA-196025:R-HSA-196025	3	1.51515	0.0126873	ACTG1, CLTC, AP2M1	146	11	9075	16.9521	0.998312	0.346632	16.7957
REACTOME_PATHWAY	R-HSA-190873:R-HSA-190873	3	1.51515	0.0150666	ACTG1, CLTC, AP2M1	146	12	9075	15.5394	0.999495	0.34407	19.637
GOTERM_BP_DIRECT	GO:0038096~Fc-gamma receptor signaling pathway involved in phagocytosis	6	3.0303	0.0156892	ACTG1, CDC42, HSP90AA1, FYN, MAPK3, SRC	194	127	16792	4.08929	1	0.263854	23.6548
KEGG_PATHWAY	hsa05100:Bacterial invasion of epithelial cells	6	3.0303	0.0168642	ACTG1, CDC42, CBL, CDH1, CLTC, SRC	134	78	6910	3.9667	0.964334	0.0568064	19.1417
REACTOME_PATHWAY	R-HSA-418885:R-HSA-418885	3	1.51515	0.0203451	CDC42, FYN, SRC	146	14	9075	13.3195	0.999966	0.373218	25.6212
REACTOME_PATHWAY	R-HSA-3928662:R-HSA-3928662	4	2.0202	0.0291343	ACTG1, CDC42, FYN, SRC	146	42	9075	5.91977	1	0.399372	34.674
REACTOME_PATHWAY	R-HSA-437239:R-HSA-437239	4	2.0202	0.0431609	ACTG1, CLTC, SRC, AP2M1	146	49	9075	5.07408	1	0.449108	47.0249
REACTOME_PATHWAY	R-HSA-114604:R-HSA-114604	4	2.0202	0.0599721	CDC42, PRKCZ, FYN, PTPN11	146	56	9075	4.43982	1	0.489435	58.9593
GOTERM_BP_DIRECT	GO:0031295~T cell costimulation	4	2.0202	0.0608094	CDC42, FYN, SRC, PTPN11	194	78	16792	4.43881	1	0.551534	65.7261
GOTERM_MF_DIRECT	GO:0004713~protein tyrosine kinase activity	5	2.52525	0.0674136	FGFR1, HSP90AA1, FYN, SRC, BTK	195	133	16881	3.25448	1	0.421038	62.9862
Annotation Cluster 25	Enrichment Score: 2.118318781419546
Category	Term	Count	%	PValue	Genes	List Total	Pop Hits	Pop Total	Fold Enrichment	Bonferroni	Benjamini	FDR
KEGG_PATHWAY	hsa05219:Bladder cancer	7	3.53535	0.000117413	BRAF, RASSF1, MAPK3, CDH1, RB1, MYC, SRC	134	41	6910	8.80415	0.0227514	0.00127775	0.146579
KEGG_PATHWAY	hsa05213:Endometrial cancer	6	3.0303	0.00308369	BRAF, MAPK3, MLH1, CDH1, PTEN, MYC	134	52	6910	5.95006	0.45411	0.0171466	3.78477
KEGG_PATHWAY	hsa05218:Melanoma	6	3.0303	0.0115644	FGFR1, BRAF, MAPK3, CDH1, RB1, PTEN	134	71	6910	4.35779	0.897699	0.0437182	13.5246
KEGG_PATHWAY	hsa05216:Thyroid cancer	4	2.0202	0.0176784	BRAF, MAPK3, CDH1, MYC	134	29	6910	7.11271	0.96968	0.0566011	19.9743
KEGG_PATHWAY	hsa05223:Non-small cell lung cancer	5	2.52525	0.0222805	PRKCA, BRAF, RASSF1, MAPK3, RB1	134	56	6910	4.60421	0.987922	0.0677004	24.5339
KEGG_PATHWAY	hsa04150:mTOR signaling pathway	5	2.52525	0.0249965	PRKCA, TNF, BRAF, MAPK3, PTEN	134	58	6910	4.44545	0.992998	0.0713781	27.1114
KEGG_PATHWAY	hsa05214:Glioma	5	2.52525	0.0360255	PRKCA, BRAF, MAPK3, RB1, PTEN	134	65	6910	3.9667	0.999247	0.091431	36.7677
Annotation Cluster 26	Enrichment Score: 2.080992210368397
Category	Term	Count	%	PValue	Genes	List Total	Pop Hits	Pop Total	Fold Enrichment	Bonferroni	Benjamini	FDR
GOTERM_BP_DIRECT	GO:1901796~regulation of signal transduction by p53 class mediator	7	3.53535	0.00310452	EXO1, PRKAB2, AURKA, BRCA1, CDK2, RPA3, PIN1	194	124	16792	4.88627	0.997098	0.102547	5.16865
GOTERM_BP_DIRECT	GO:0006260~DNA replication	7	3.53535	0.00913171	EXO1, CCDC88A, NAP1L1, MCM2, BRCA1, CDK2, RPA3	194	155	16792	3.90901	1	0.19603	14.4933
REACTOME_PATHWAY	R-HSA-5693607:R-HSA-5693607	6	3.0303	0.0201593	EXO1, UBE2N, HERC2, BRCA1, CDK2, RPA3	146	98	9075	3.80556	0.999962	0.384234	25.4178
Annotation Cluster 27	Enrichment Score: 2.0717707390852915
Category	Term	Count	%	PValue	Genes	List Total	Pop Hits	Pop Total	Fold Enrichment	Bonferroni	Benjamini	FDR
KEGG_PATHWAY	hsa04722:Neurotrophin signaling pathway	9	4.54545	0.00210373	NTRK3, CDC42, IRAK1, BRAF, PSEN1, MAPK3, MAPK8, TRAF6, PTPN11	134	120	6910	3.86754	0.338182	0.0132267	2.59654
KEGG_PATHWAY	hsa05212:Pancreatic cancer	6	3.0303	0.0080369	CDC42, BRAF, TGFBR1, MAPK3, MAPK8, RB1	134	65	6910	4.76005	0.794353	0.0337982	9.58921
KEGG_PATHWAY	hsa05211:Renal cell carcinoma	5	2.52525	0.0360255	CDC42, BRAF, ARNT2, MAPK3, PTPN11	134	65	6910	3.9667	0.999247	0.091431	36.7677
Annotation Cluster 28	Enrichment Score: 1.9702898539767235
Category	Term	Count	%	PValue	Genes	List Total	Pop Hits	Pop Total	Fold Enrichment	Bonferroni	Benjamini	FDR
KEGG_PATHWAY	hsa04071:Sphingolipid signaling pathway	11	5.55556	9.57266e-05	PRKCA, TRAF2, PRKCZ, TNF, GNAI3, GNAI2, SPTLC2, FYN, MAPK3, MAPK8, PTEN	134	120	6910	4.72699	0.0185884	0.00125011	0.119521
KEGG_PATHWAY	hsa04664:Fc epsilon RI signaling pathway	6	3.0303	0.00969039	PRKCA, TNF, FYN, MAPK3, MAPK8, BTK	134	68	6910	4.55004	0.851709	0.0397946	11.454
BIOCARTA	h_keratinocytePathway:Keratinocyte Differentiation	6	3.0303	0.0469144	PRKCA, TRAF2, TNF, SP1, MAPK3, MAPK8	69	48	1625	2.94384	0.999915	0.48792	45.106
KEGG_PATHWAY	hsa05164:Influenza A	8	4.0404	0.0502151	PRKCA, ACTG1, ICAM1, TNF, HSPA2, MAPK3, MAPK8, HSPA8	134	174	6910	2.3709	0.999959	0.115864	47.4607
KEGG_PATHWAY	hsa04930:Type II diabetes mellitus	4	2.0202	0.0644224	PRKCZ, TNF, MAPK3, MAPK8	134	48	6910	4.29726	0.999998	0.140811	56.4774
Annotation Cluster 29	Enrichment Score: 1.9415085824653981
Category	Term	Count	%	PValue	Genes	List Total	Pop Hits	Pop Total	Fold Enrichment	Bonferroni	Benjamini	FDR
UP_SEQ_FEATURE	repeat:Spectrin 13	3	1.51515	0.00581786	MACF1, SPTBN1, SPTAN1	196	12	20063	25.5906	0.996455	0.352103	8.77075
UP_SEQ_FEATURE	repeat:Spectrin 12	3	1.51515	0.00581786	MACF1, SPTBN1, SPTAN1	196	12	20063	25.5906	0.996455	0.352103	8.77075
UP_SEQ_FEATURE	repeat:Spectrin 11	3	1.51515	0.00581786	MACF1, SPTBN1, SPTAN1	196	12	20063	25.5906	0.996455	0.352103	8.77075
UP_SEQ_FEATURE	repeat:Spectrin 10	3	1.51515	0.00581786	MACF1, SPTBN1, SPTAN1	196	12	20063	25.5906	0.996455	0.352103	8.77075
UP_SEQ_FEATURE	repeat:Spectrin 17	3	1.51515	0.00581786	MACF1, SPTBN1, SPTAN1	196	12	20063	25.5906	0.996455	0.352103	8.77075
UP_SEQ_FEATURE	repeat:Spectrin 16	3	1.51515	0.00581786	MACF1, SPTBN1, SPTAN1	196	12	20063	25.5906	0.996455	0.352103	8.77075
UP_SEQ_FEATURE	repeat:Spectrin 15	3	1.51515	0.00581786	MACF1, SPTBN1, SPTAN1	196	12	20063	25.5906	0.996455	0.352103	8.77075
UP_SEQ_FEATURE	repeat:Spectrin 14	3	1.51515	0.00581786	MACF1, SPTBN1, SPTAN1	196	12	20063	25.5906	0.996455	0.352103	8.77075
UP_SEQ_FEATURE	repeat:Spectrin 9	3	1.51515	0.0068319	MACF1, SPTBN1, SPTAN1	196	13	20063	23.6221	0.998679	0.377186	10.2237
UP_SEQ_FEATURE	repeat:Spectrin 8	3	1.51515	0.0068319	MACF1, SPTBN1, SPTAN1	196	13	20063	23.6221	0.998679	0.377186	10.2237
UP_SEQ_FEATURE	repeat:Spectrin 7	3	1.51515	0.0068319	MACF1, SPTBN1, SPTAN1	196	13	20063	23.6221	0.998679	0.377186	10.2237
UP_SEQ_FEATURE	repeat:Spectrin 6	3	1.51515	0.0068319	MACF1, SPTBN1, SPTAN1	196	13	20063	23.6221	0.998679	0.377186	10.2237
UP_SEQ_FEATURE	repeat:Spectrin 5	3	1.51515	0.00791986	MACF1, SPTBN1, SPTAN1	196	14	20063	21.9348	0.999542	0.381564	11.7585
UP_SEQ_FEATURE	repeat:Spectrin 4	3	1.51515	0.0174809	MACF1, SPTBN1, SPTAN1	196	21	20063	14.6232	1	0.556063	24.2282
UP_SEQ_FEATURE	repeat:Spectrin 3	3	1.51515	0.0191075	MACF1, SPTBN1, SPTAN1	196	22	20063	13.9585	1	0.571724	26.1778
UP_SEQ_FEATURE	repeat:Spectrin 2	3	1.51515	0.0262111	MACF1, SPTBN1, SPTAN1	196	26	20063	11.811	1	0.627625	34.1544
UP_SEQ_FEATURE	repeat:Spectrin 1	3	1.51515	0.0262111	MACF1, SPTBN1, SPTAN1	196	26	20063	11.811	1	0.627625	34.1544
INTERPRO	IPR002017:Spectrin repeat	3	1.51515	0.0286547	MACF1, SPTBN1, SPTAN1	198	25	18559	11.2479	1	0.50606	34.6311
INTERPRO	IPR018159:Spectrin/alpha-actinin	3	1.51515	0.0377264	MACF1, SPTBN1, SPTAN1	198	29	18559	9.69645	1	0.561912	43.012
UP_KEYWORDS	Actin-binding	7	3.53535	0.0486147	EPB41L2, MACF1, EPB41, SPTBN1, MYO19, FLNA, SPTAN1	198	274	20581	2.65552	0.999999	0.207505	48.2607
SMART	SM00150:SPEC	3	1.51515	0.061942	MACF1, SPTBN1, SPTAN1	142	29	10057	7.32661	0.999936	0.657961	53.4419
Annotation Cluster 30	Enrichment Score: 1.842752844406444
Category	Term	Count	%	PValue	Genes	List Total	Pop Hits	Pop Total	Fold Enrichment	Bonferroni	Benjamini	FDR
GOTERM_BP_DIRECT	GO:0061024~membrane organization	4	2.0202	0.00580223	CCDC88A, RAB14, YWHAB, SFN	194	32	16792	10.8196	0.999982	0.146548	9.45474
GOTERM_CC_DIRECT	GO:0030659~cytoplasmic vesicle membrane	6	3.0303	0.0117198	ZDHHC17, ARRB1, HTT, RAB14, YWHAB, SFN	197	126	18224	4.40512	0.989806	0.096889	15.106
REACTOME_PATHWAY	R-HSA-1445148:R-HSA-1445148	5	2.52525	0.0435737	ACTG1, PRKAB2, RAB14, YWHAB, SFN	146	83	9075	3.74443	1	0.443565	47.353
Annotation Cluster 31	Enrichment Score: 1.820946471327514
Category	Term	Count	%	PValue	Genes	List Total	Pop Hits	Pop Total	Fold Enrichment	Bonferroni	Benjamini	FDR
GOTERM_BP_DIRECT	GO:0070423~nucleotide-binding oligomerization domain containing signaling pathway	4	2.0202	0.00285368	UBE2N, IRAK1, CASP8, TRAF6	194	25	16792	13.8491	0.995345	0.0981111	4.76055
REACTOME_PATHWAY	R-HSA-168638:R-HSA-168638	4	2.0202	0.0194139	UBE2N, IRAK1, CASP8, TRAF6	146	36	9075	6.90639	0.999945	0.387448	24.5966
REACTOME_PATHWAY	R-HSA-937039:R-HSA-937039	3	1.51515	0.0232322	UBE2N, IRAK1, TRAF6	146	15	9075	12.4315	0.999992	0.375076	28.7162
REACTOME_PATHWAY	R-HSA-975144:R-HSA-975144	3	1.51515	0.0232322	UBE2N, IRAK1, TRAF6	146	15	9075	12.4315	0.999992	0.375076	28.7162
REACTOME_PATHWAY	R-HSA-975110:R-HSA-975110	3	1.51515	0.0262767	UBE2N, IRAK1, TRAF6	146	16	9075	11.6545	0.999998	0.389277	31.8497
Annotation Cluster 32	Enrichment Score: 1.8176569475174251
Category	Term	Count	%	PValue	Genes	List Total	Pop Hits	Pop Total	Fold Enrichment	Bonferroni	Benjamini	FDR
GOTERM_BP_DIRECT	GO:0045429~positive regulation of nitric oxide biosynthetic process	5	2.52525	0.00147061	ICAM1, TNF, HSP90AA1, ASS1, ITGB2	194	43	16792	10.0647	0.937043	0.0637199	2.48058
BBID	60.IL-15_rheumatoid-arthritis_synovitis	3	1.51515	0.0353977	ICAM1, TNF, ITGB2	26	5	388	8.95385	0.884947	0.884947	30.3142
KEGG_PATHWAY	hsa05144:Malaria	4	2.0202	0.0676952	ICAM1, TNF, CD81, ITGB2	134	49	6910	4.20956	0.999999	0.146079	58.3416
Annotation Cluster 33	Enrichment Score: 1.7904658358222707
Category	Term	Count	%	PValue	Genes	List Total	Pop Hits	Pop Total	Fold Enrichment	Bonferroni	Benjamini	FDR
UP_SEQ_FEATURE	short sequence motif:TXY	3	1.51515	0.00581786	MAPK6, MAPK3, MAPK8	196	12	20063	25.5906	0.996455	0.352103	8.77075
GOTERM_MF_DIRECT	GO:0004707~MAP kinase activity	3	1.51515	0.0109184	MAPK6, MAPK3, MAPK8	195	14	16881	18.5505	0.99373	0.111263	14.4729
BIOCARTA	h_mapkPathway:MAPKinase Signaling Pathway	8	4.0404	0.0669392	TRAF2, BRAF, SP1, MAPK6, TGFBR1, MAPK3, MAPK8, MYC	69	87	1625	2.16558	0.999999	0.491112	57.887
Annotation Cluster 34	Enrichment Score: 1.788730710821084
Category	Term	Count	%	PValue	Genes	List Total	Pop Hits	Pop Total	Fold Enrichment	Bonferroni	Benjamini	FDR
GOTERM_BP_DIRECT	GO:0048013~ephrin receptor signaling pathway	7	3.53535	0.00046778	ACTG1, NTRK3, CDC42, FYN, SRC, AP2M1, PTPN11	194	86	16792	7.04531	0.584871	0.0320372	0.79541
GOTERM_BP_DIRECT	GO:0030168~platelet activation	7	3.53535	0.00212899	PRKCA, FYN, ARRB1, MAPK3, FLNA, SRC, PTPN11	194	115	16792	5.26867	0.981769	0.0800444	3.57225
REACTOME_PATHWAY	R-HSA-418886:R-HSA-418886	3	1.51515	0.0104896	FYN, SRC, PTPN11	146	10	9075	18.6473	0.994869	0.313815	14.0885
GOTERM_BP_DIRECT	GO:0050900~leukocyte migration	6	3.0303	0.0133871	ICAM1, CD44, FYN, ITGB2, SRC, PTPN11	194	122	16792	4.25689	1	0.240628	20.5493
REACTOME_PATHWAY	R-HSA-210990:R-HSA-210990	3	1.51515	0.0150666	FYN, SRC, PTPN11	146	12	9075	15.5394	0.999495	0.34407	19.637
REACTOME_PATHWAY	R-HSA-1433557:R-HSA-1433557	4	2.0202	0.020885	PRKCA, FYN, SRC, PTPN11	146	37	9075	6.71973	0.999974	0.367977	26.2093
INTERPRO	IPR000980:SH2 domain	5	2.52525	0.0324203	FYN, CBL, SRC, BTK, PTPN11	198	113	18559	4.14745	1	0.535253	38.2404
REACTOME_PATHWAY	R-HSA-389513:R-HSA-389513	3	1.51515	0.0475397	FYN, SRC, PTPN11	146	22	9075	8.47603	1	0.447878	50.4109
REACTOME_PATHWAY	R-HSA-114604:R-HSA-114604	4	2.0202	0.0599721	CDC42, PRKCZ, FYN, PTPN11	146	56	9075	4.43982	1	0.489435	58.9593
GOTERM_BP_DIRECT	GO:0031295~T cell costimulation	4	2.0202	0.0608094	CDC42, FYN, SRC, PTPN11	194	78	16792	4.43881	1	0.551534	65.7261
UP_KEYWORDS	SH2 domain	4	2.0202	0.0852429	FYN, SRC, BTK, PTPN11	198	108	20581	3.84979	1	0.322806	69.2127
Annotation Cluster 35	Enrichment Score: 1.7583481389442388
Category	Term	Count	%	PValue	Genes	List Total	Pop Hits	Pop Total	Fold Enrichment	Bonferroni	Benjamini	FDR
GOTERM_BP_DIRECT	GO:0030512~negative regulation of transforming growth factor beta receptor signaling pathway	5	2.52525	0.00628182	TGFBR1, LEMD3, SMURF2, STUB1, PIN1	194	64	16792	6.76224	0.999993	0.153607	10.1973
GOTERM_MF_DIRECT	GO:0046332~SMAD binding	4	2.0202	0.0131639	TGFBR1, SMURF2, STUB1, FLNA	195	43	16881	8.05295	0.997806	0.129893	17.1968
REACTOME_PATHWAY	R-HSA-2173788:R-HSA-2173788	3	1.51515	0.0641926	TGFBR1, SMURF2, STUB1	146	26	9075	7.17202	1	0.506289	61.5343
Annotation Cluster 36	Enrichment Score: 1.7571697321337163
Category	Term	Count	%	PValue	Genes	List Total	Pop Hits	Pop Total	Fold Enrichment	Bonferroni	Benjamini	FDR
GOTERM_BP_DIRECT	GO:0002755~MyD88-dependent toll-like receptor signaling pathway	4	2.0202	0.00632913	IRAK1, HSPD1, TRAF6, BTK	194	33	16792	10.4917	0.999993	0.152698	10.2703
KEGG_PATHWAY	hsa04064:NF-kappa B signaling pathway	6	3.0303	0.0257675	IRAK1, ICAM1, TRAF2, TNF, TRAF6, BTK	134	87	6910	3.55636	0.994004	0.0724834	27.8281
REACTOME_PATHWAY	R-HSA-166058:R-HSA-166058	3	1.51515	0.0328152	IRAK1, TRAF6, BTK	146	18	9075	10.3596	1	0.416176	38.1513
Annotation Cluster 37	Enrichment Score: 1.7570854380424086
Category	Term	Count	%	PValue	Genes	List Total	Pop Hits	Pop Total	Fold Enrichment	Bonferroni	Benjamini	FDR
GOTERM_BP_DIRECT	GO:0000086~G2/M transition of mitotic cell cycle	7	3.53535	0.00505751	HSP90AA1, PLK1, PRKACA, AURKA, TUBG1, DYNC1H1, CDK2	194	137	16792	4.42261	0.999927	0.134416	8.29013
GOTERM_CC_DIRECT	GO:0005813~centrosome	12	6.06061	0.00657412	GNAI3, GNAI2, CUL7, PSEN1, PLK1, PRKACA, AURKA, TXNDC9, CDC16, TUBG1, DYNC1H1, CDK2	197	426	18224	2.60585	0.92314	0.0652913	8.75532
REACTOME_PATHWAY	R-HSA-2565942:R-HSA-2565942	6	3.0303	0.0131869	HSP90AA1, PLK1, PRKACA, AURKA, TUBG1, DYNC1H1	146	88	9075	4.23801	0.998689	0.323233	17.3999
REACTOME_PATHWAY	R-HSA-380259:R-HSA-380259	5	2.52525	0.0254335	HSP90AA1, PLK1, PRKACA, TUBG1, DYNC1H1	146	70	9075	4.43982	0.999997	0.390694	30.995
REACTOME_PATHWAY	R-HSA-380270:R-HSA-380270	5	2.52525	0.0359216	HSP90AA1, PLK1, PRKACA, TUBG1, DYNC1H1	146	78	9075	3.98446	1	0.425516	40.9512
REACTOME_PATHWAY	R-HSA-5620912:R-HSA-5620912	5	2.52525	0.0715828	HSP90AA1, PLK1, PRKACA, TUBG1, DYNC1H1	146	98	9075	3.1713	1	0.53135	65.6846
Annotation Cluster 38	Enrichment Score: 1.7556133265521812
Category	Term	Count	%	PValue	Genes	List Total	Pop Hits	Pop Total	Fold Enrichment	Bonferroni	Benjamini	FDR
KEGG_PATHWAY	hsa04380:Osteoclast differentiation	10	5.05051	0.000900081	TRAF2, TNF, FYN, TGFBR1, MAPK3, PPP3CB, MAPK8, TRAF6, NFATC1, BTK	134	131	6910	3.93642	0.161797	0.007327	1.11863
GOTERM_BP_DIRECT	GO:0038095~Fc-epsilon receptor signaling pathway	8	4.0404	0.00454035	UBE2N, PSMA6, MAPK3, PPP3CB, MAPK8, TRAF6, NFATC1, BTK	194	178	16792	3.89019	0.999807	0.128827	7.47309
KEGG_PATHWAY	hsa04664:Fc epsilon RI signaling pathway	6	3.0303	0.00969039	PRKCA, TNF, FYN, MAPK3, MAPK8, BTK	134	68	6910	4.55004	0.851709	0.0397946	11.454
BIOCARTA	h_bcrPathway:BCR Signaling Pathway	6	3.0303	0.0119723	PRKCA, MAPK3, PPP3CB, MAPK8, NFATC1, BTK	69	34	1625	4.15601	0.904506	0.323924	13.9585
KEGG_PATHWAY	hsa04310:Wnt signaling pathway	8	4.0404	0.0168288	PRKCA, CTBP1, PSEN1, PPP3CB, PRKACA, MAPK8, MYC, NFATC1	134	138	6910	2.9894	0.964082	0.0576723	19.1054
BIOCARTA	h_tcrPathway:T Cell Receptor Signaling Pathway	6	3.0303	0.0338324	PRKCA, FYN, MAPK3, PPP3CB, MAPK8, NFATC1	69	44	1625	3.21146	0.998783	0.525609	34.9234
BIOCARTA	h_calcineurinPathway:Effects of calcineurin in Keratinocyte Differentiation	4	2.0202	0.042008	PRKCA, SP1, PPP3CB, NFATC1	69	19	1625	4.95805	0.999768	0.502113	41.4726
KEGG_PATHWAY	hsa04662:B cell receptor signaling pathway	5	2.52525	0.0434087	MAPK3, CD81, PPP3CB, NFATC1, BTK	134	69	6910	3.73675	0.999833	0.103026	42.5586
REACTOME_PATHWAY	R-HSA-4086398:R-HSA-4086398	4	2.0202	0.0735847	PRKCA, GNAO1, PPP3CB, NFATC1	146	61	9075	4.0759	1	0.534352	66.7349
BIOCARTA	h_fcer1Pathway:Fc Epsilon Receptor I Signaling in Mast Cells	5	2.52525	0.076717	MAPK3, PPP3CB, MAPK8, NFATC1, BTK	69	39	1625	3.01932	1	0.491724	63.0759
Annotation Cluster 39	Enrichment Score: 1.746552718543958
Category	Term	Count	%	PValue	Genes	List Total	Pop Hits	Pop Total	Fold Enrichment	Bonferroni	Benjamini	FDR
GOTERM_BP_DIRECT	GO:0050900~leukocyte migration	6	3.0303	0.0133871	ICAM1, CD44, FYN, ITGB2, SRC, PTPN11	194	122	16792	4.25689	1	0.240628	20.5493
GOTERM_BP_DIRECT	GO:0050731~positive regulation of peptidyl-tyrosine phosphorylation	5	2.52525	0.0147529	ICAM1, CD44, CD81, LRP8, SRC	194	82	16792	5.27785	1	0.252416	22.4057
GOTERM_BP_DIRECT	GO:0016337~single organismal cell-cell adhesion	5	2.52525	0.0291594	ICAM1, CD44, PSEN1, CDH1, SRC	194	101	16792	4.28499	1	0.370844	39.6549
Annotation Cluster 40	Enrichment Score: 1.7317691612137487
Category	Term	Count	%	PValue	Genes	List Total	Pop Hits	Pop Total	Fold Enrichment	Bonferroni	Benjamini	FDR
GOTERM_CC_DIRECT	GO:0005876~spindle microtubule	4	2.0202	0.0117401	PLK1, AURKA, CDC16, NCOR1	197	44	18224	8.40978	0.989887	0.0950426	15.1301
GOTERM_BP_DIRECT	GO:0031145~anaphase-promoting complex-dependent catabolic process	5	2.52525	0.0130122	CUL3, PSMA6, PLK1, AURKA, CDC16	194	79	16792	5.47827	1	0.239248	20.0323
GOTERM_CC_DIRECT	GO:0005819~spindle	5	2.52525	0.0417516	PLK1, AURKA, CDC16, RB1, CLTC	197	121	18224	3.82263	1	0.256401	44.7027
Annotation Cluster 41	Enrichment Score: 1.6975871422956108
Category	Term	Count	%	PValue	Genes	List Total	Pop Hits	Pop Total	Fold Enrichment	Bonferroni	Benjamini	FDR
BIOCARTA	h_PparaPathway:Mechanism of Gene Regulation by Peroxisome Proliferators via PPARa(alpha)	8	4.0404	0.00490147	PRKCA, TNF, HSP90AA1, SP1, MAPK3, RB1, NCOR1, MYC	69	52	1625	3.62319	0.616393	0.2734	5.94877
KEGG_PATHWAY	hsa04350:TGF-beta signaling pathway	6	3.0303	0.0225248	TNF, SP1, TGFBR1, MAPK3, SMURF2, MYC	134	84	6910	3.68337	0.988499	0.0663909	24.7691
BIOCARTA	h_cdmacPathway:Cadmium induces DNA synthesis and proliferation in macrophages	4	2.0202	0.0312866	PRKCA, TNF, MAPK3, MYC	69	17	1625	5.54135	0.997967	0.587484	32.7504
BIOCARTA	h_keratinocytePathway:Keratinocyte Differentiation	6	3.0303	0.0469144	PRKCA, TRAF2, TNF, SP1, MAPK3, MAPK8	69	48	1625	2.94384	0.999915	0.48792	45.106
Annotation Cluster 42	Enrichment Score: 1.6263645633757404
Category	Term	Count	%	PValue	Genes	List Total	Pop Hits	Pop Total	Fold Enrichment	Bonferroni	Benjamini	FDR
UP_KEYWORDS	Mitosis	9	4.54545	0.00383935	CDCA8, PLK1, TNKS, AURKA, CDC16, CLASP2, CLTC, MIS12, CDK2	198	262	20581	3.57061	0.659413	0.0286908	4.9591
REACTOME_PATHWAY	R-HSA-5663220:R-HSA-5663220	7	3.53535	0.0209712	ACTG1, CDC42, CDCA8, PLK1, CLASP2, SRC, MIS12	146	135	9075	3.22298	0.999975	0.356959	26.3029
UP_KEYWORDS	Centromere	5	2.52525	0.0428468	CDCA8, PLK1, TNKS, CLASP2, MIS12	198	137	20581	3.79359	0.999995	0.190557	43.9559
UP_KEYWORDS	Chromosome	8	4.0404	0.0905195	THAP7, CDCA8, PLK1, INTS7, TNKS, CLASP2, BRCA1, MIS12	198	400	20581	2.07889	1	0.327343	71.4799
Annotation Cluster 43	Enrichment Score: 1.6184471527944617
Category	Term	Count	%	PValue	Genes	List Total	Pop Hits	Pop Total	Fold Enrichment	Bonferroni	Benjamini	FDR
INTERPRO	IPR001245:Serine-threonine/tyrosine-protein kinase catalytic domain	8	4.0404	0.000746632	NTRK3, IRAK1, FGFR1, BRAF, FYN, TGFBR1, SRC, BTK	198	140	18559	5.35613	0.340832	0.0408211	1.08623
GOTERM_BP_DIRECT	GO:0001764~neuron migration	6	3.0303	0.00728207	NTRK3, FGFR1, HSP90AA1, PSEN1, FYN, TOP2B	194	105	16792	4.9461	0.999999	0.169379	11.7278
UP_SEQ_FEATURE	domain:SH3	7	3.53535	0.00737378	MACF1, FYN, MAPK8IP2, DLG3, SRC, BTK, SPTAN1	196	175	20063	4.09449	0.999221	0.379434	10.9912
GOTERM_BP_DIRECT	GO:0038083~peptidyl-tyrosine autophosphorylation	4	2.0202	0.0108089	FYN, MAPK3, SRC, BTK	194	40	16792	8.65567	1	0.213561	16.9302
INTERPRO	IPR020635:Tyrosine-protein kinase, catalytic domain	5	2.52525	0.012786	NTRK3, FGFR1, FYN, SRC, BTK	198	85	18559	5.51367	0.999239	0.344521	17.1526
UP_KEYWORDS	SH3 domain	7	3.53535	0.0176061	MACF1, FYN, MAPK8IP2, DLG3, SRC, BTK, SPTAN1	198	215	20581	3.38424	0.993082	0.100415	20.9324
INTERPRO	IPR008266:Tyrosine-protein kinase, active site	5	2.52525	0.0185363	NTRK3, FGFR1, FYN, SRC, BTK	198	95	18559	4.93328	0.999971	0.422757	23.9357
UP_KEYWORDS	Tyrosine-protein kinase	5	2.52525	0.0227144	NTRK3, FGFR1, FYN, SRC, BTK	198	112	20581	4.64038	0.998393	0.123039	26.1992
SMART	SM00219:TyrKc	5	2.52525	0.0313153	NTRK3, FGFR1, FYN, SRC, BTK	142	85	10057	4.16611	0.991805	0.496574	31.6394
GOTERM_BP_DIRECT	GO:0018108~peptidyl-tyrosine phosphorylation	6	3.0303	0.0321698	NTRK3, FGFR1, HSP90AA1, FYN, SRC, BTK	194	153	16792	3.39438	1	0.388308	42.7703
INTERPRO	IPR000980:SH2 domain	5	2.52525	0.0324203	FYN, CBL, SRC, BTK, PTPN11	198	113	18559	4.14745	1	0.535253	38.2404
GOTERM_BP_DIRECT	GO:0046777~protein autophosphorylation	6	3.0303	0.0489788	NTRK3, IRAK1, FGFR1, PRKACA, AURKA, SRC	194	172	16792	3.01942	1	0.490339	57.5623
GOTERM_MF_DIRECT	GO:0004713~protein tyrosine kinase activity	5	2.52525	0.0674136	FGFR1, HSP90AA1, FYN, SRC, BTK	195	133	16881	3.25448	1	0.421038	62.9862
INTERPRO	IPR001452:Src homology-3 domain	6	3.0303	0.0839746	FYN, MAPK8IP2, DLG3, SRC, BTK, SPTAN1	198	218	18559	2.57979	1	0.77307	72.2673
UP_KEYWORDS	SH2 domain	4	2.0202	0.0852429	FYN, SRC, BTK, PTPN11	198	108	20581	3.84979	1	0.322806	69.2127
GOTERM_MF_DIRECT	GO:0004715~non-membrane spanning protein tyrosine kinase activity	3	1.51515	0.097948	FYN, SRC, BTK	195	46	16881	5.64582	1	0.498529	76.9599
GOTERM_BP_DIRECT	GO:0007169~transmembrane receptor protein tyrosine kinase signaling pathway	4	2.0202	0.0986882	NTRK3, FYN, PTPRG, BTK	194	96	16792	3.60653	1	0.678607	83.0249
Annotation Cluster 44	Enrichment Score: 1.5980776583526914
Category	Term	Count	%	PValue	Genes	List Total	Pop Hits	Pop Total	Fold Enrichment	Bonferroni	Benjamini	FDR
KEGG_PATHWAY	hsa05131:Shigellosis	6	3.0303	0.00753246	ACTG1, CDC42, CD44, MAPK3, MAPK8, SRC	134	64	6910	4.83442	0.772806	0.0323959	9.01316
GOTERM_BP_DIRECT	GO:0038096~Fc-gamma receptor signaling pathway involved in phagocytosis	6	3.0303	0.0156892	ACTG1, CDC42, HSP90AA1, FYN, MAPK3, SRC	194	127	16792	4.08929	1	0.263854	23.6548
KEGG_PATHWAY	hsa04510:Focal adhesion	10	5.05051	0.0175668	PRKCA, ACTG1, CDC42, BRAF, FYN, MAPK3, MAPK8, PTEN, FLNA, SRC	134	206	6910	2.50326	0.968998	0.0571765	19.8607
REACTOME_PATHWAY	R-HSA-5663213:R-HSA-5663213	4	2.0202	0.0194139	ACTG1, CDC42, MAPK3, BTK	146	36	9075	6.90639	0.999945	0.387448	24.5966
KEGG_PATHWAY	hsa05132:Salmonella infection	6	3.0303	0.021506	ACTG1, CDC42, MAPK3, MAPK8, DYNC1H1, FLNA	134	83	6910	3.72775	0.985894	0.0664199	23.7837
KEGG_PATHWAY	hsa04912:GnRH signaling pathway	6	3.0303	0.0305363	PRKCA, CDC42, MAPK3, PRKACA, MAPK8, SRC	134	91	6910	3.40003	0.997708	0.0788576	32.1195
KEGG_PATHWAY	hsa05120:Epithelial cell signaling in Helicobacter pylori infection	5	2.52525	0.0396183	CDC42, CASP3, MAPK8, SRC, PTPN11	134	67	6910	3.8483	0.999638	0.0965905	39.6496
BIOCARTA	h_metPathway:Signaling of Hepatocyte Growth Factor Receptor	5	2.52525	0.0602877	MAPK3, MAPK8, PTEN, SRC, PTPN11	69	36	1625	3.27093	0.999995	0.531321	53.9825
BIOCARTA	h_agrPathway:Agrin in Postsynaptic Differentiation	5	2.52525	0.0655324	CDC42, SP1, MAPK3, MAPK8, SRC	69	37	1625	3.18253	0.999998	0.501235	57.0876
Annotation Cluster 45	Enrichment Score: 1.5975580364941637
Category	Term	Count	%	PValue	Genes	List Total	Pop Hits	Pop Total	Fold Enrichment	Bonferroni	Benjamini	FDR
UP_KEYWORDS	Metal-binding	52	26.2626	0.00245011	GNAZ, CANX, BTK, TOP2B, KDM5B, NSF, SIK3, PRKCA, BRAF, SPARCL1, ADIPOR1, HERC2, MCM2, BRAP, CDK2, RNF130, RFWD3, NBR1, TRIM32, PIAS2, ADAM19, PRNP, PPP5C, THAP7, PRKCZ, TRAF2, GNAI3, GNAI2, ZNF556, NUFIP1, ITGB2, CDH1, ADA, MACF1, PPP3CB, ILVBL, ADAM30, TNKS, ZMPSTE24, TRAF6, EWSR1, EXO1, NOX5, GNAO1, TGFBR1, CBL, NR4A1, BRCA1, SP1, FYN, RASSF1, SPTAN1	198	3640	20581	1.48492	0.496852	0.0199994	3.19155
UP_KEYWORDS	Zinc	32	16.1616	0.0397955	THAP7, PRKCZ, TRAF2, ZNF556, NUFIP1, ADA, BTK, PPP3CB, ZMPSTE24, TNKS, ADAM30, TRAF6, KDM5B, EWSR1, PRKCA, BRAF, CBL, NR4A1, ADIPOR1, HERC2, MCM2, BRAP, BRCA1, RNF130, RFWD3, SP1, NBR1, RASSF1, TRIM32, PIAS2, ADAM19, PRNP	198	2348	20581	1.41662	0.999988	0.183758	41.5469
GOTERM_MF_DIRECT	GO:0008270~zinc ion binding	21	10.6061	0.0482534	PRKCA, TRAF2, CBL, NR4A1, HERC2, BRAP, ADA, BRCA1, RNF130, ZDHHC17, RFWD3, RASSF1, NBR1, TRIM32, PIAS2, ADAM30, TNKS, PTPN1, TRAF6, KDM5B, EWSR1	195	1169	16881	1.55514	1	0.339946	50.5533
UP_KEYWORDS	Zinc-finger	24	12.1212	0.086541	PRKCA, THAP7, PRKCZ, TRAF2, BRAF, CBL, ZNF556, NR4A1, NUFIP1, HERC2, MCM2, BRAP, BRCA1, BTK, RNF130, RFWD3, SP1, RASSF1, NBR1, TRIM32, PIAS2, TRAF6, KDM5B, EWSR1	198	1781	20581	1.40071	1	0.322888	69.7854
Annotation Cluster 46	Enrichment Score: 1.5647713159738434
Category	Term	Count	%	PValue	Genes	List Total	Pop Hits	Pop Total	Fold Enrichment	Bonferroni	Benjamini	FDR
UP_SEQ_FEATURE	domain:Actin-binding	3	1.51515	0.0159167	MACF1, SPTBN1, FLNA	196	20	20063	15.3543	1	0.539647	22.308
INTERPRO	IPR001589:Actinin-type, actin-binding, conserved site	3	1.51515	0.0245013	MACF1, SPTBN1, FLNA	198	23	18559	12.226	0.999999	0.482705	30.4227
UP_SEQ_FEATURE	domain:CH 1	3	1.51515	0.0281298	MACF1, SPTBN1, FLNA	196	27	20063	11.3736	1	0.640092	36.1661
UP_SEQ_FEATURE	domain:CH 2	3	1.51515	0.0281298	MACF1, SPTBN1, FLNA	196	27	20063	11.3736	1	0.640092	36.1661
UP_KEYWORDS	Actin-binding	7	3.53535	0.0486147	EPB41L2, MACF1, EPB41, SPTBN1, MYO19, FLNA, SPTAN1	198	274	20581	2.65552	0.999999	0.207505	48.2607
Annotation Cluster 47	Enrichment Score: 1.534511065720644
Category	Term	Count	%	PValue	Genes	List Total	Pop Hits	Pop Total	Fold Enrichment	Bonferroni	Benjamini	FDR
REACTOME_PATHWAY	R-HSA-5654726:R-HSA-5654726	4	2.0202	0.00793649	FGFR1, MAPK3, CBL, PTPN11	146	26	9075	9.5627	0.98139	0.328612	10.8406
GOTERM_BP_DIRECT	GO:0008543~fibroblast growth factor receptor signaling pathway	5	2.52525	0.0147529	FGFR1, MAPK3, CBL, RAB14, PTPN11	194	82	16792	5.27785	1	0.252416	22.4057
REACTOME_PATHWAY	R-HSA-5654732:R-HSA-5654732	3	1.51515	0.0475397	MAPK3, CBL, PTPN11	146	22	9075	8.47603	1	0.447878	50.4109
REACTOME_PATHWAY	R-HSA-5654733:R-HSA-5654733	3	1.51515	0.0556442	MAPK3, CBL, PTPN11	146	24	9075	7.76969	1	0.470666	56.1527
REACTOME_PATHWAY	R-HSA-5654727:R-HSA-5654727	3	1.51515	0.068622	MAPK3, CBL, PTPN11	146	27	9075	6.90639	1	0.523135	64.0746
Annotation Cluster 48	Enrichment Score: 1.491367258419725
Category	Term	Count	%	PValue	Genes	List Total	Pop Hits	Pop Total	Fold Enrichment	Bonferroni	Benjamini	FDR
REACTOME_PATHWAY	R-HSA-5693607:R-HSA-5693607	6	3.0303	0.0201593	EXO1, UBE2N, HERC2, BRCA1, CDK2, RPA3	146	98	9075	3.80556	0.999962	0.384234	25.4178
REACTOME_PATHWAY	R-HSA-5693565:R-HSA-5693565	5	2.52525	0.033098	UBE2N, MAPK8, HERC2, BRCA1, PPP5C	146	76	9075	4.08931	1	0.408982	38.4113
GOTERM_BP_DIRECT	GO:0006303~double-strand break repair via nonhomologous end joining	4	2.0202	0.0358969	UBE2N, MLH1, HERC2, BRCA1	194	63	16792	5.49566	1	0.415294	46.4177
REACTOME_PATHWAY	R-HSA-69473:R-HSA-69473	5	2.52525	0.045206	EXO1, UBE2N, HERC2, BRCA1, RPA3	146	84	9075	3.69985	1	0.439118	48.6322
Annotation Cluster 49	Enrichment Score: 1.4643751196440267
Category	Term	Count	%	PValue	Genes	List Total	Pop Hits	Pop Total	Fold Enrichment	Bonferroni	Benjamini	FDR
GOTERM_BP_DIRECT	GO:0007250~activation of NF-kappaB-inducing kinase activity	3	1.51515	0.0178171	IRAK1, TRAF2, TRAF6	194	18	16792	14.4261	1	0.284274	26.4234
KEGG_PATHWAY	hsa04064:NF-kappa B signaling pathway	6	3.0303	0.0257675	IRAK1, ICAM1, TRAF2, TNF, TRAF6, BTK	134	87	6910	3.55636	0.994004	0.0724834	27.8281
BBID	99.NF-kB_activation	4	2.0202	0.0880979	IRAK1, TRAF2, TRAF6, MYC	26	17	388	3.51131	0.996047	0.841888	60.3161
Annotation Cluster 50	Enrichment Score: 1.4194941977127833
Category	Term	Count	%	PValue	Genes	List Total	Pop Hits	Pop Total	Fold Enrichment	Bonferroni	Benjamini	FDR
GOTERM_BP_DIRECT	GO:0050900~leukocyte migration	6	3.0303	0.0133871	ICAM1, CD44, FYN, ITGB2, SRC, PTPN11	194	122	16792	4.25689	1	0.240628	20.5493
BIOCARTA	h_neutrophilPathway:Neutrophil and Its Surface Molecules	3	1.51515	0.0410431	ICAM1, CD44, ITGB2	69	8	1625	8.83152	0.999718	0.524284	40.7325
BIOCARTA	h_lymphocytePathway:Adhesion Molecules on Lymphocyte	3	1.51515	0.0513656	ICAM1, CD44, ITGB2	69	9	1625	7.85024	0.999966	0.496168	48.2216
BIOCARTA	h_monocytePathway:Monocyte and its Surface Molecules	3	1.51515	0.0743745	ICAM1, CD44, ITGB2	69	11	1625	6.42292	1	0.495926	61.8894
Annotation Cluster 51	Enrichment Score: 1.406926888931709
Category	Term	Count	%	PValue	Genes	List Total	Pop Hits	Pop Total	Fold Enrichment	Bonferroni	Benjamini	FDR
REACTOME_PATHWAY	R-HSA-5358606:R-HSA-5358606	3	1.51515	0.0232322	EXO1, MLH1, RPA3	146	15	9075	12.4315	0.999992	0.375076	28.7162
REACTOME_PATHWAY	R-HSA-5358565:R-HSA-5358565	3	1.51515	0.0232322	EXO1, MLH1, RPA3	146	15	9075	12.4315	0.999992	0.375076	28.7162
GOTERM_BP_DIRECT	GO:0006298~mismatch repair	3	1.51515	0.0610544	EXO1, MLH1, RPA3	194	35	16792	7.41915	1	0.550589	65.8784
KEGG_PATHWAY	hsa03430:Mismatch repair	3	1.51515	0.0715147	EXO1, MLH1, RPA3	134	23	6910	6.72615	1	0.149212	60.4242
Annotation Cluster 52	Enrichment Score: 1.343579416663267
Category	Term	Count	%	PValue	Genes	List Total	Pop Hits	Pop Total	Fold Enrichment	Bonferroni	Benjamini	FDR
INTERPRO	IPR020454:Diacylglycerol/phorbol-ester binding	3	1.51515	0.0286547	PRKCA, PRKCZ, BRAF	198	25	18559	11.2479	1	0.50606	34.6311
INTERPRO	IPR002219:Protein kinase C-like, phorbol ester/diacylglycerol binding	4	2.0202	0.0330865	PRKCA, PRKCZ, BRAF, RASSF1	198	66	18559	5.68075	1	0.528098	38.8593
SMART	SM00109:C1	4	2.0202	0.0628503	PRKCA, PRKCZ, BRAF, RASSF1	142	65	10057	4.3584	0.999945	0.624754	53.978
UP_SEQ_FEATURE	zinc finger region:Phorbol-ester/DAG-type	3	1.51515	0.0708808	PRKCZ, BRAF, RASSF1	196	45	20063	6.82415	1	0.815972	68.5446
Annotation Cluster 53	Enrichment Score: 1.3180789218920692
Category	Term	Count	%	PValue	Genes	List Total	Pop Hits	Pop Total	Fold Enrichment	Bonferroni	Benjamini	FDR
UP_SEQ_FEATURE	domain:Ig-like C2-type 3	5	2.52525	0.0364114	NCAM1, ICAM1, FGFR1, PTPRS, NTM	196	128	20063	3.99853	1	0.709685	44.2068
UP_SEQ_FEATURE	domain:Ig-like C2-type 1	6	3.0303	0.047647	NCAM1, NTRK3, ICAM1, FGFR1, PTPRS, NTM	196	202	20063	3.04046	1	0.750547	53.6076
UP_SEQ_FEATURE	domain:Ig-like C2-type 2	6	3.0303	0.0484847	NCAM1, NTRK3, ICAM1, FGFR1, PTPRS, NTM	196	203	20063	3.02549	1	0.746686	54.2454
INTERPRO	IPR013098:Immunoglobulin I-set	5	2.52525	0.0635048	NCAM1, NTRK3, FGFR1, PTPRS, NTM	198	141	18559	3.32384	1	0.704877	61.6876
Annotation Cluster 54	Enrichment Score: 1.3058481740410157
Category	Term	Count	%	PValue	Genes	List Total	Pop Hits	Pop Total	Fold Enrichment	Bonferroni	Benjamini	FDR
UP_KEYWORDS	Prenylation	6	3.0303	0.0229213	RAB2A, CDC42, RAB5A, RAB14, LMNA, NAP1L1	198	168	20581	3.7123	0.998485	0.121776	26.4056
GOTERM_MF_DIRECT	GO:0019003~GDP binding	4	2.0202	0.0241463	RAB2A, GNAI3, RAB5A, RAB14	195	54	16881	6.41254	0.999988	0.205831	29.395
INTERPRO	IPR001806:Small GTPase superfamily	5	2.52525	0.0609013	RAB2A, CDC42, RAB5A, RAB14, RHOBTB3	198	139	18559	3.37167	1	0.701512	60.1003
GOTERM_BP_DIRECT	GO:0007264~small GTPase mediated signal transduction	7	3.53535	0.0650019	RAB2A, CDC42, DAB1, RAB5A, RAB14, SRPRB, RHOBTB3	194	246	16792	2.463	1	0.564321	68.2459
UP_SEQ_FEATURE	short sequence motif:Effector region	4	2.0202	0.0755906	RAB2A, CDC42, RAB5A, RAB14	196	101	20063	4.05395	1	0.822257	70.9615
UP_SEQ_FEATURE	lipid moiety-binding region:S-geranylgeranyl cysteine	4	2.0202	0.0882676	RAB2A, CDC42, RAB5A, RAB14	196	108	20063	3.79119	1	0.856668	76.6316
Annotation Cluster 55	Enrichment Score: 1.0772691090485198
Category	Term	Count	%	PValue	Genes	List Total	Pop Hits	Pop Total	Fold Enrichment	Bonferroni	Benjamini	FDR
GOTERM_BP_DIRECT	GO:0006413~translational initiation	5	2.52525	0.0734524	RPL14, EIF3H, EIF3F, RPL11, RPS8	194	137	16792	3.159	1	0.594066	72.8042
REACTOME_PATHWAY	R-HSA-72689:R-HSA-72689	5	2.52525	0.0848467	RPL14, EIF3H, EIF3F, RPL11, RPS8	146	104	9075	2.98834	1	0.580735	72.107
GOTERM_BP_DIRECT	GO:0006614~SRP-dependent cotranslational protein targeting to membrane	4	2.0202	0.0940918	RPL14, RPL11, SRPRB, RPS8	194	94	16792	3.68326	1	0.66453	81.4853

## Sheet: WGCNA_BAHN
Category	Term	Count	%	PValue	Genes	List Total	Pop Hits	Pop Total	Fold Enrichment	Bonferroni	Benjamini	FDR
UP_KEYWORDS	Antiviral defense	23	9.95671	3.9986e-21	ZC3HAV1, IFITM1, BST2, IFITM2, IFITM3, OAS3, RSAD2, OAS1, IFI44L, STAT1, TRIM22, ISG20, DDX58, IFIT3, IRF9, PLSCR1, TRIM5, ISG15, IL10RB, IRF7, IRF1, MX1, GBP1	230	116	20581	17.7422	1.06763e-18	3.55876e-19	5.2483e-18
GOTERM_BP_DIRECT	GO:0051607~defense response to virus	26	11.2554	1.18582e-19	IFITM1, ZC3HAV1, IFITM2, IFITM3, OAS3, CXCL9, RSAD2, IFI44L, OAS1, ISG20, CXCL10, TRIM5, ISG15, IL10RB, MX1, IL6, BST2, RELA, IFI16, STAT1, TRIM22, IFIT3, IRF9, PLSCR1, IRF1, GBP1	222	165	16792	11.919	1.75501e-16	4.38753e-17	1.96708e-16
GOTERM_BP_DIRECT	GO:0060337~type I interferon signaling pathway	18	7.79221	4.43469e-18	BST2, IFITM1, IFITM2, IFITM3, OAS3, RSAD2, OAS1, STAT1, PSMB8, IFI35, ISG20, IFIT3, IRF9, ISG15, IRF7, IRF1, MX1, GBP2	222	64	16792	21.2736	6.56334e-15	1.31267e-15	7.35644e-15
REACTOME_PATHWAY	R-HSA-909733:R-HSA-909733	18	7.79221	3.65408e-16	BST2, IFITM1, IFITM2, IFITM3, OAS3, RSAD2, OAS1, STAT1, PSMB8, IFI35, ISG20, IFIT3, IRF9, ISG15, IRF7, IRF1, MX1, GBP2	152	67	9075	16.0399	9.15934e-14	4.57412e-14	4.44089e-13
GOTERM_BP_DIRECT	GO:0009615~response to virus	19	8.22511	4.84367e-15	BATF3, ZC3HAV1, IFITM1, BST2, IFITM2, IFITM3, OAS3, CCL8, RSAD2, OAS1, IFI44, TRIM22, CCL4, ISG20, DDX58, IFIT3, IRF7, MX1, IFNGR2	222	110	16792	13.065	7.22977e-12	1.20493e-12	8.10463e-12
GOTERM_BP_DIRECT	GO:0045071~negative regulation of viral genome replication	13	5.62771	8.08906e-14	PLSCR1, ISG15, ZC3HAV1, BST2, IFITM1, IFITM2, IFITM3, OAS3, RSAD2, OAS1, IFI16, MX1, ISG20	222	40	16792	24.5829	1.19784e-10	1.7112e-11	1.34259e-10
Annotation Cluster 2	Enrichment Score: 6.903960454030213
Category	Term	Count	%	PValue	Genes	List Total	Pop Hits	Pop Total	Fold Enrichment	Bonferroni	Benjamini	FDR
UP_KEYWORDS	Disulfide bond	79	34.1991	9.87675e-11	S100A3, A2M, ADORA3, EFNA1, LGMN, TLR2, HLA-DMB, CXCL11, HLA-DMA, MMRN2, CXCL10, CD44, ISG15, HAMP, IL4R, IL15RA, PLA1A, FCGR3B, ICAM1, C5AR1, BST2, SLCO4A1, LY96, SERPING1, CLIC1, CD163, C1QA, C1QB, LRP10, PLA2G2A, CTSC, HLA-DPA1, NGFR, VSIG4, HLA-DRA, HLA-DQB1, CSF3, CXCL1, TPST1, IL1R1, CCL2, C3, CCR1, CXCL2, CXCL9, FPR1, CCL8, IFI30, OXTR, C1R, ITGB2, C1S, CCL4, CD74, ITM2A, TIMP1, VCAM1, GAL…	230	3434	20581	2.05857	2.63709e-08	5.27419e-09	1.29636e-07
UP_SEQ_FEATURE	disulfide bond	70	30.303	8.47003e-10	A2M, ADORA3, EFNA1, TLR2, CXCL11, HLA-DMA, MMRN2, CXCL10, CD44, HAMP, IL4R, IL15RA, PLA1A, FCGR3B, ICAM1, C5AR1, LY96, SERPING1, CLIC1, CD163, C1QA, C1QB, LRP10, PLA2G2A, CTSC, HLA-DPA1, NGFR, VSIG4, HLA-DRA, HLA-DQB1, CSF3, CXCL1, IL1R1, CCL2, C3, CCR1, CXCL2, FPR1, CXCL9, CCL8, OXTR, IFI30, ITGB2, C1R, C1S, CCL4, CD74, TIMP1, VCAM1, GALNT10, IL10RB, RNASET2, FCGR1B, FCER1G, HLA-DPB1, CSF1R, SEC…	229	2917	20063	2.10243	6.46263e-07	6.46263e-07	1.29206e-06
UP_SEQ_FEATURE	signal peptide	73	31.6017	1.9376e-08	A2M, EFNA1, LGMN, TLR2, HLA-DMB, CXCL11, HLA-DMA, MMRN2, CXCL10, TMEM109, CD44, HAMP, IL4R, SERPINA3, IL15RA, PLA1A, ITIH5, SERPINA1, FCGR3B, IFNGR2, TM9SF1, ICAM1, LY96, SERPING1, CD163, C1QA, C1QB, LRP10, PLA2G2A, CTSC, HLA-DPA1, NGFR, VSIG4, HLA-DRA, HLA-DQB1, CSF3, CXCL1, SLC39A14, IL1R1, CCL2, C3, CXCL2, CXCL9, CCL8, IFI30, APOC2, C1R, ITGB2, C1S, CCL4, TIMP1, VCAM1, IL10RB, RNASET2, KIAA040…	229	3346	20063	1.91143	1.47838e-05	7.39191e-06	2.95571e-05
UP_KEYWORDS	Glycoprotein	81	35.0649	5.63e-06	IER3, A2M, ADORA3, EFNA1, LGMN, TLR2, CD53, HLA-DMB, AQP1, HLA-DMA, TMEM140, MMRN2, SLC2A5, CD44, IL4R, SERPINA3, IL15RA, PLA1A, ITIH5, SERPINA1, FCGR3B, IFNGR2, TM9SF1, ICAM1, SLC12A7, C5AR1, BST2, SLCO4A1, LY96, CHST3, SERPING1, CD163, C1QA, C1QB, LRP10, CTSC, HLA-DPA1, NGFR, EMP1, HLA-DRA, HLA-DQB1, CSF3, TPST1, SLC39A14, IL1R1, CCL2, C3, CCR1, FPR1, OXTR, IFI30, APOC2, C1R, ITGB2, C1S, CD74, …	230	4551	20581	1.59264	0.00150208	0.00012526	0.00738931
UP_KEYWORDS	Signal	74	32.0346	1.9531e-05	A2M, EFNA1, LGMN, TLR2, HLA-DMB, CXCL11, HLA-DMA, MMRN2, CXCL10, TMEM109, CD44, HAMP, IL4R, SERPINA3, IL15RA, PLA1A, ITIH5, SERPINA1, FCGR3B, IFNGR2, TM9SF1, ICAM1, LY96, SERPING1, CD163, C1QA, C1QB, LRP10, PLA2G2A, CTSC, HLA-DPA1, NGFR, VSIG4, HLA-DRA, HLA-DQB1, CSF3, CXCL1, SLC39A14, IL1R1, CCL2, LST1, C3, CXCL2, CXCL9, CCL8, IFI30, APOC2, C1R, ITGB2, C1S, CCL4, TIMP1, VCAM1, IL10RB, RNASET2, F…	230	4160	20581	1.59176	0.00520127	0.000372419	0.0256321
UP_SEQ_FEATURE	glycosylation site:N-linked (GlcNAc...)	76	32.9004	2.11466e-05	IER3, A2M, ADORA3, EFNA1, LGMN, TLR2, CD53, HLA-DMB, AQP1, HLA-DMA, TMEM140, MMRN2, SLC2A5, CD44, IL4R, SERPINA3, IL15RA, PLA1A, ITIH5, SERPINA1, FCGR3B, IFNGR2, TM9SF1, ICAM1, SLC12A7, C5AR1, BST2, SLCO4A1, LY96, CHST3, SERPING1, CD163, C1QA, LRP10, CTSC, HLA-DPA1, NGFR, EMP1, HLA-DRA, HLA-DQB1, TPST1, SLC39A14, IL1R1, CCL2, C3, CCR1, FPR1, OXTR, IFI30, C1R, ITGB2, C1S, CD74, ITM2A, TIMP1, VCAM1…	229	4234	20063	1.57262	0.0160056	0.00536391	0.0322533
Annotation Cluster 3	Enrichment Score: 5.609938736091561
Category	Term	Count	%	PValue	Genes	List Total	Pop Hits	Pop Total	Fold Enrichment	Bonferroni	Benjamini	FDR
UP_KEYWORDS	Chemotaxis	11	4.7619	1.29074e-07	TYMP, CCL2, C5AR1, S100A8, CXCL2, S100A9, FPR1, CCL8, CXCL11, CCL4, CXCL10	230	97	20581	10.1475	3.44621e-05	4.92322e-06	0.000169413
GOTERM_BP_DIRECT	GO:0030593~neutrophil chemotaxis	9	3.8961	2.36364e-06	CCL2, C5AR1, S100A8, S100A9, CCL8, FCER1G, IL1B, ITGB2, CCL4	222	66	16792	10.3145	0.00349208	0.000205755	0.00392083
GOTERM_BP_DIRECT	GO:0050729~positive regulation of inflammatory response	8	3.4632	4.85026e-05	CCL2, S100A8, S100A9, PLA2G2A, TLR2, TGM2, CCL8, CCL4	222	73	16792	8.28928	0.0692695	0.00224078	0.0804275
Annotation Cluster 4	Enrichment Score: 4.598578535715298
Category	Term	Count	%	PValue	Genes	List Total	Pop Hits	Pop Total	Fold Enrichment	Bonferroni	Benjamini	FDR
KEGG_PATHWAY	hsa05150:Staphylococcus aureus infection	17	7.35931	5.64416e-16	HLA-DQB1, ICAM1, C5AR1, C3, FPR1, C1R, ITGB2, C1S, HLA-DMB, HLA-DMA, C1QA, C1QB, HLA-DPA1, FCGR2A, HLA-DPB1, FCGR3B, HLA-DRA	126	54	6910	17.2648	8.60423e-14	8.60423e-14	6.66134e-13
KEGG_PATHWAY	hsa05140:Leishmaniasis	18	7.79221	3.63857e-15	HLA-DQB1, NCF2, C3, RELA, TLR2, NFKBIA, ITGB2, HLA-DMB, STAT1, HLA-DMA, CYBA, IL1B, HLA-DPA1, FCGR2A, HLA-DPB1, FCGR3B, IFNGR2, HLA-DRA	126	71	6910	13.9034	5.67879e-13	2.83995e-13	4.39648e-12
KEGG_PATHWAY	hsa05164:Influenza A	23	9.95671	3.20197e-13	HLA-DQB1, ICAM1, IL6, CCL2, RELA, MAP2K3, OAS3, NFKBIA, RSAD2, OAS1, HLA-DMB, STAT1, HLA-DMA, CXCL10, DDX58, IRF9, IRF7, IL1B, HLA-DPA1, HLA-DPB1, MX1, IFNGR2, HLA-DRA	126	174	6910	7.24913	4.96292e-11	1.65431e-11	3.84526e-10
KEGG_PATHWAY	hsa05168:Herpes simplex infection	23	9.95671	9.13814e-13	HLA-DQB1, IL6, CCL2, C3, RELA, OAS3, TLR2, NFKBIA, OAS1, HLA-DMB, STAT1, HLA-DMA, CD74, DDX58, IRF9, GTF2IRD1, IRF7, TAP1, IL1B, HLA-DPA1, HLA-DPB1, IFNGR2, HLA-DRA	126	183	6910	6.89262	1.41643e-10	3.54107e-11	1.09744e-09
KEGG_PATHWAY	hsa05152:Tuberculosis	22	9.52381	4.14211e-12	TCIRG1, HLA-DQB1, IL6, CEBPB, C3, RELA, TLR2, ITGB2, HLA-DMB, STAT1, HLA-DMA, CD74, IL10RB, IL1B, FCER1G, HLA-DPA1, FCGR2A, HLA-DPB1, FCGR3B, IFNGR2, CD14, HLA-DRA	126	177	6910	6.81643	6.4203e-10	1.28406e-10	4.97444e-09
KEGG_PATHWAY	hsa05321:Inflammatory bowel disease (IBD)	14	6.06061	7.12054e-11	HLA-DQB1, IL6, RELA, TLR2, HLA-DMB, STAT1, HLA-DMA, STAT6, IL4R, IL1B, HLA-DPA1, HLA-DPB1, IFNGR2, HLA-DRA	126	64	6910	11.9965	1.10369e-08	1.83948e-09	8.55133e-08
KEGG_PATHWAY	hsa04145:Phagosome	18	7.79221	1.55701e-09	TCIRG1, HLA-DQB1, NCF2, C3, TLR2, C1R, ITGB2, HLA-DMB, HLA-DMA, CYBA, TAP1, HLA-DPA1, FCGR2A, HLA-DPB1, FCGR3B, CD14, SEC61A1, HLA-DRA	126	153	6910	6.45191	2.41337e-07	3.44767e-08	1.86987e-06
UP_KEYWORDS	Lysosome	18	7.79221	6.89474e-09	TM9SF1, HLA-DQB1, LGMN, HCK, IFITM3, IFI30, HLA-DMB, HLA-DMA, CD74, LAPTM5, VAMP8, RNASET2, IL1B, CTSC, HLA-DPA1, HLA-DPB1, TNFAIP3, HLA-DRA	230	263	20581	6.12429	1.84089e-06	3.06816e-07	9.04958e-06
KEGG_PATHWAY	hsa05323:Rheumatoid arthritis	13	5.62771	4.62979e-08	TCIRG1, HLA-DQB1, ICAM1, IL6, CCL2, TLR2, IL1B, HLA-DPA1, ITGB2, HLA-DPB1, HLA-DMB, HLA-DMA, HLA-DRA	126	88	6910	8.10155	7.17614e-06	7.17617e-07	5.56008e-05
KEGG_PATHWAY	hsa04612:Antigen processing and presentation	12	5.19481	9.23271e-08	HLA-DQB1, PSME1, PSME2, LGMN, TAP1, IFI30, HLA-DPA1, HLA-DPB1, HLA-DMB, HLA-DMA, CD74, HLA-DRA	126	76	6910	8.65915	1.43106e-05	1.30097e-06	0.000110879
KEGG_PATHWAY	hsa05145:Toxoplasmosis	14	6.06061	1.65469e-07	HLA-DQB1, LY96, RELA, MAP2K3, TLR2, NFKBIA, HLA-DMB, STAT1, HLA-DMA, IL10RB, HLA-DPA1, HLA-DPB1, IFNGR2, HLA-DRA	126	118	6910	6.50659	2.56474e-05	1.9729e-06	0.000198718
GOTERM_CC_DIRECT	GO:0042613~MHC class II protein complex	7	3.0303	2.15126e-07	HLA-DQB1, HLA-DPA1, HLA-DPB1, HLA-DMB, HLA-DMA, CD74, HLA-DRA	227	22	18224	25.5443	4.7972e-05	1.59909e-05	0.000274439
KEGG_PATHWAY	hsa05322:Systemic lupus erythematosus	14	6.06061	7.36578e-07	HLA-DQB1, C3, C1R, C1S, HLA-DMB, HLA-DMA, TRIM21, C1QA, C1QB, HLA-DPA1, FCGR2A, HLA-DPB1, FCGR3B, HLA-DRA	126	134	6910	5.72968	0.000114163	7.13558e-06	0.000884581
UP_KEYWORDS	MHC II	6	2.5974	9.05898e-07	HLA-DQB1, HLA-DPA1, HLA-DPB1, HLA-DMB, HLA-DMA, HLA-DRA	230	17	20581	31.5821	0.000241846	2.41872e-05	0.00118902
KEGG_PATHWAY	hsa05332:Graft-versus-host disease	8	3.4632	1.54813e-06	HLA-DQB1, IL6, IL1B, HLA-DPA1, HLA-DPB1, HLA-DMB, HLA-DMA, HLA-DRA	126	33	6910	13.2949	0.000239931	1.41152e-05	0.00185919
GOTERM_BP_DIRECT	GO:0002504~antigen processing and presentation of peptide or polysaccharide antigen via MHC class II	6	2.5974	2.05291e-06	HLA-DQB1, HLA-DPA1, HLA-DPB1, HLA-DMB, HLA-DMA, HLA-DRA	222	17	16792	26.6963	0.0030337	0.000202534	0.0034054
GOTERM_BP_DIRECT	GO:0019886~antigen processing and presentation of exogenous peptide antigen via MHC class II	10	4.329	3.39457e-06	HLA-DQB1, LGMN, IFI30, FCER1G, HLA-DPA1, HLA-DPB1, HLA-DMB, HLA-DMA, CD74, HLA-DRA	222	92	16792	8.2217	0.00501137	0.000264384	0.00563089
INTERPRO	IPR014745:MHC class II, alpha/beta chain, N-terminal	6	2.5974	4.3512e-06	HLA-DQB1, HLA-DPA1, HLA-DPB1, HLA-DMB, HLA-DMA, HLA-DRA	226	21	18559	23.4627	0.00228612	0.00114371	0.00631037
KEGG_PATHWAY	hsa05310:Asthma	7	3.0303	1.29261e-05	HLA-DQB1, FCER1G, HLA-DPA1, HLA-DPB1, HLA-DMB, HLA-DMA, HLA-DRA	126	30	6910	12.7963	0.00200156	9.54032e-05	0.0155224
KEGG_PATHWAY	hsa04672:Intestinal immune network for IgA production	8	3.4632	1.84718e-05	HLA-DQB1, IL6, IL15RA, HLA-DPA1, HLA-DPB1, HLA-DMB, HLA-DMA, HLA-DRA	126	47	6910	9.33468	0.00285906	0.000130135	0.0221812
UP_SEQ_FEATURE	domain:Ig-like C1-type	6	2.5974	2.84398e-05	HLA-DQB1, HLA-DPA1, HLA-DPB1, HLA-DMB, HLA-DMA, HLA-DRA	229	32	20063	16.4271	0.0214661	0.00433057	0.0433747
GOTERM_MF_DIRECT	GO:0032395~MHC class II receptor activity	5	2.1645	3.48427e-05	HLA-DQB1, HLA-DPA1, HLA-DPB1, HLA-DMA, HLA-DRA	222	15	16881	25.3468	0.0142186	0.00476216	0.0487796
UP_SEQ_FEATURE	region of interest:Connecting peptide	6	2.5974	3.85771e-05	HLA-DQB1, HLA-DPA1, HLA-DPB1, HLA-DMB, HLA-DMA, HLA-DRA	229	34	20063	15.4608	0.0290059	0.00489381	0.0588314
KEGG_PATHWAY	hsa05166:HTLV-I infection	16	6.92641	5.29461e-05	ZFP36, HLA-DQB1, ICAM1, IL1R1, IL6, RELA, NFKBIA, ITGB2, HLA-DMB, HLA-DMA, VCAM1, CDKN1A, IL15RA, HLA-DPA1, HLA-DPB1, HLA-DRA	126	256	6910	3.42758	0.00817328	0.000328221	0.0635664
KEGG_PATHWAY	hsa05416:Viral myocarditis	8	3.4632	6.68478e-05	HLA-DQB1, ICAM1, ITGB2, HLA-DPA1, HLA-DPB1, HLA-DMB, HLA-DMA, HLA-DRA	126	57	6910	7.69702	0.0103083	0.00039845	0.0802505
GOTERM_BP_DIRECT	GO:0019882~antigen processing and presentation	7	3.0303	8.21846e-05	HLA-DQB1, HLA-DPA1, HLA-DPB1, HLA-DMB, PSMB8, CD74, HLA-DRA	222	55	16792	9.62686	0.114531	0.0035712	0.136244
KEGG_PATHWAY	hsa04940:Type I diabetes mellitus	7	3.0303	9.56207e-05	HLA-DQB1, IL1B, HLA-DPA1, HLA-DPB1, HLA-DMB, HLA-DMA, HLA-DRA	126	42	6910	9.14021	0.0147126	0.000548809	0.114774
GOTERM_BP_DIRECT	GO:0042102~positive regulation of T cell proliferation	7	3.0303	0.000134381	VCAM1, IL6, AIF1, IL1B, HLA-DPA1, HLA-DPB1, HLA-DMB	222	60	16792	8.82462	0.180366	0.00566666	0.222683
GOTERM_CC_DIRECT	GO:0030669~clathrin-coated endocytic vesicle membrane	6	2.5974	0.000146146	HLA-DQB1, FCGR1B, HLA-DPA1, HLA-DPB1, CD74, HLA-DRA	227	41	18224	11.7486	0.0320676	0.00464532	0.186281
GOTERM_CC_DIRECT	GO:0030666~endocytic vesicle membrane	7	3.0303	0.000166253	HLA-DQB1, STAB1, HLA-DPA1, HLA-DPB1, CD74, CD163, HLA-DRA	227	66	18224	8.51475	0.0363985	0.00462396	0.211884
REACTOME_PATHWAY	R-HSA-2132295:R-HSA-2132295	10	4.329	0.000189756	HLA-DQB1, LGMN, IFI30, CTSC, HLA-DPA1, HLA-DPB1, HLA-DMB, HLA-DMA, CD74, HLA-DRA	152	122	9075	4.89377	0.0508495	0.00866027	0.249916
INTERPRO	IPR011162:MHC classes I/II-like antigen recognition protein	6	2.5974	0.000206185	HLA-DQB1, HLA-DPA1, HLA-DPB1, HLA-DMB, HLA-DMA, HLA-DRA	226	45	18559	10.9493	0.102789	0.0267518	0.298615
GOTERM_CC_DIRECT	GO:0071556~integral component of lumenal side of endoplasmic reticulum membrane	5	2.1645	0.000428765	HLA-DQB1, HLA-DPA1, HLA-DPB1, CD74, HLA-DRA	227	29	18224	13.8417	0.0912044	0.0105699	0.545605
GOTERM_MF_DIRECT	GO:0042605~peptide antigen binding	5	2.1645	0.00045732	HLA-DQB1, TAP1, HLA-DPA1, HLA-DPB1, HLA-DRA	222	28	16881	13.5787	0.171387	0.0308478	0.63849
KEGG_PATHWAY	hsa05330:Allograft rejection	6	2.5974	0.000490062	HLA-DQB1, HLA-DPA1, HLA-DPB1, HLA-DMB, HLA-DMA, HLA-DRA	126	37	6910	8.89318	0.0731637	0.00237151	0.586949
GOTERM_CC_DIRECT	GO:0005765~lysosomal membrane	12	5.19481	0.00064758	TCIRG1, TM9SF1, HLA-DQB1, LAPTM5, VAMP8, IFITM3, HLA-DPA1, HLA-DPB1, HLA-DMB, HLA-DMA, CD74, HLA-DRA	227	274	18224	3.516	0.134508	0.0119659	0.822989
INTERPRO	IPR003006:Immunoglobulin/major histocompatibility complex, conserved site	6	2.5974	0.000795558	HLA-DQB1, HLA-DPA1, HLA-DPB1, HLA-DMB, HLA-DMA, HLA-DRA	226	60	18559	8.21195	0.342052	0.0673933	1.14762
KEGG_PATHWAY	hsa04514:Cell adhesion molecules (CAMs)	10	4.329	0.00102735	HLA-DQB1, VCAM1, ICAM1, ITGB2, HLA-DPA1, HLA-DPB1, HLA-DMB, HLA-DMA, SELE, HLA-DRA	126	142	6910	3.86206	0.147278	0.0045417	1.22683
GOTERM_MF_DIRECT	GO:0023026~MHC class II protein complex binding	4	1.7316	0.00109288	HLA-DMB, HLA-DMA, CD74, HLA-DRA	222	16	16881	19.0101	0.362002	0.0546287	1.51955
GOTERM_CC_DIRECT	GO:0030658~transport vesicle membrane	5	2.1645	0.00122129	HLA-DQB1, HLA-DPA1, HLA-DPB1, CD74, HLA-DRA	227	38	18224	10.5634	0.238537	0.0207444	1.54687
INTERPRO	IPR003597:Immunoglobulin C1-set	6	2.5974	0.00140417	HLA-DQB1, HLA-DPA1, HLA-DPB1, HLA-DMB, HLA-DMA, HLA-DRA	226	68	18559	7.24584	0.522463	0.0882498	2.01728
SMART	SM00407:IGc1	6	2.5974	0.00153511	HLA-DQB1, HLA-DPA1, HLA-DPB1, HLA-DMB, HLA-DMA, HLA-DRA	132	65	10057	7.03287	0.160658	0.0567076	1.73199
GOTERM_BP_DIRECT	GO:0002503~peptide antigen assembly with MHC class II protein complex	3	1.2987	0.00167984	HLA-DMB, HLA-DMA, HLA-DRA	222	5	16792	45.3838	0.916946	0.0427146	2.7504
INTERPRO	IPR001003:MHC class II, alpha chain, N-terminal	3	1.2987	0.00212561	HLA-DPA1, HLA-DMA, HLA-DRA	226	6	18559	41.0597	0.673479	0.11694	3.03892
KEGG_PATHWAY	hsa05320:Autoimmune thyroid disease	6	2.5974	0.00235423	HLA-DQB1, HLA-DPA1, HLA-DPB1, HLA-DMB, HLA-DMA, HLA-DRA	126	52	6910	6.32784	0.306037	0.0100969	2.79093
SMART	SM00920:SM00920	3	1.2987	0.00244069	HLA-DPA1, HLA-DMA, HLA-DRA	132	6	10057	38.0947	0.243141	0.0672749	2.74084
UP_SEQ_FEATURE	region of interest:Beta-2	3	1.2987	0.00344151	HLA-DQB1, HLA-DPB1, HLA-DMB	229	8	20063	32.8543	0.927951	0.212685	5.12303
UP_SEQ_FEATURE	region of interest:Beta-1	3	1.2987	0.00344151	HLA-DQB1, HLA-DPB1, HLA-DMB	229	8	20063	32.8543	0.927951	0.212685	5.12303
GOTERM_CC_DIRECT	GO:0012507~ER to Golgi transport vesicle membrane	5	2.1645	0.00391358	HLA-DQB1, HLA-DPA1, HLA-DPB1, CD74, HLA-DRA	227	52	18224	7.71942	0.582905	0.0501372	4.87935
REACTOME_PATHWAY	R-HSA-202430:R-HSA-202430	4	1.7316	0.00551425	HLA-DQB1, HLA-DPA1, HLA-DPB1, HLA-DRA	152	22	9075	10.8553	0.781423	0.155455	7.03154
REACTOME_PATHWAY	R-HSA-202427:R-HSA-202427	4	1.7316	0.00794146	HLA-DQB1, HLA-DPA1, HLA-DPB1, HLA-DRA	152	25	9075	9.55263	0.888376	0.18072	9.97933
GOTERM_CC_DIRECT	GO:0031902~late endosome membrane	6	2.5974	0.00848766	SLC11A1, VAMP8, IFITM3, HLA-DMB, HLA-DMA, HLA-DRA	227	101	18224	4.76922	0.850555	0.0827738	10.3037
REACTOME_PATHWAY	R-HSA-389948:R-HSA-389948	4	1.7316	0.00886931	HLA-DQB1, HLA-DPA1, HLA-DPB1, HLA-DRA	152	26	9075	9.18522	0.913701	0.18467	11.0832
INTERPRO	IPR000353:MHC class II, beta chain, N-terminal	3	1.2987	0.013848	HLA-DQB1, HLA-DPB1, HLA-DMB	226	15	18559	16.4239	0.999348	0.367728	18.3103
UP_SEQ_FEATURE	region of interest:Alpha-1	3	1.2987	0.0138934	HLA-DPA1, HLA-DMA, HLA-DRA	229	16	20063	16.4271	0.999977	0.533501	19.2186
UP_SEQ_FEATURE	region of interest:Alpha-2	3	1.2987	0.0138934	HLA-DPA1, HLA-DMA, HLA-DRA	229	16	20063	16.4271	0.999977	0.533501	19.2186
SMART	SM00921:SM00921	3	1.2987	0.0158238	HLA-DQB1, HLA-DPB1, HLA-DMB	132	15	10057	15.2379	0.837704	0.228765	16.5896
GOTERM_CC_DIRECT	GO:0032588~trans-Golgi network membrane	5	2.1645	0.0197574	HLA-DQB1, HLA-DPA1, HLA-DPB1, CD74, HLA-DRA	227	83	18224	4.83626	0.988321	0.157308	22.4751
REACTOME_PATHWAY	R-HSA-202433:R-HSA-202433	4	1.7316	0.021592	HLA-DQB1, HLA-DPA1, HLA-DPB1, HLA-DRA	152	36	9075	6.63377	0.997528	0.238798	25.0105
UP_KEYWORDS	Endosome	11	4.7619	0.0433802	HLA-DQB1, FGD2, BST2, VAMP8, IFITM3, HLA-DPA1, HLA-DPB1, HLA-DMB, HLA-DMA, CD74, HLA-DRA	230	481	20581	2.04638	0.999993	0.240715	44.1276
GOTERM_BP_DIRECT	GO:0031295~T cell costimulation	4	1.7316	0.0835953	HLA-DQB1, HLA-DPA1, HLA-DPB1, HLA-DRA	222	78	16792	3.87896	1	0.621458	76.4988
INTERPRO	IPR007110:Immunoglobulin-like domain	15	6.49351	0.0875521	HLA-DQB1, SECTM1, ICAM1, IL1R1, HLA-DMB, HLA-DMA, VCAM1, FCGR1B, HLA-DPA1, FCGR2A, HLA-DPB1, VSIG4, FCGR3B, HLA-DRA, CSF1R	226	771	18559	1.59766	1	0.832199	73.5213
Annotation Cluster 5	Enrichment Score: 4.182159288430521
Category	Term	Count	%	PValue	Genes	List Total	Pop Hits	Pop Total	Fold Enrichment	Bonferroni	Benjamini	FDR
KEGG_PATHWAY	hsa05162:Measles	15	6.49351	9.59705e-08	IL6, RELA, OAS3, TLR2, NFKBIA, OAS1, STAT1, DDX58, IRF9, IRF7, IL1B, MSN, MX1, TNFAIP3, IFNGR2	126	133	6910	6.18511	1.48753e-05	1.23962e-06	0.000115254
KEGG_PATHWAY	hsa05160:Hepatitis C	10	4.329	0.000641467	DDX58, IRF9, CDKN1A, RELA, IRF7, OAS3, IRF1, NFKBIA, OAS1, STAT1	126	133	6910	4.1234	0.0946732	0.00300938	0.767647
KEGG_PATHWAY	hsa05161:Hepatitis B	9	3.8961	0.00461541	DDX58, STAT6, CDKN1A, IL6, RELA, IRF7, TLR2, NFKBIA, STAT1	126	145	6910	3.40394	0.511807	0.0182178	5.40414
Annotation Cluster 6	Enrichment Score: 4.137434758641658
Category	Term	Count	%	PValue	Genes	List Total	Pop Hits	Pop Total	Fold Enrichment	Bonferroni	Benjamini	FDR
GOTERM_BP_DIRECT	GO:0071356~cellular response to tumor necrosis factor	11	4.7619	1.89418e-06	ZFP36, VCAM1, ICAM1, CYBA, IL6, CCL2, HAMP, RELA, CHI3L1, CCL8, CCL4	222	110	16792	7.56396	0.00279946	0.000200222	0.00314209
GOTERM_BP_DIRECT	GO:0070374~positive regulation of ERK1 and ERK2 cascade	12	5.19481	2.07689e-05	ICAM1, IL6, CCL2, C5AR1, CD44, CCR1, PLA2G2A, CHI3L1, CCL8, CCL4, CD74, CSF1R	222	175	16792	5.18672	0.0302707	0.00109719	0.0344467
GOTERM_BP_DIRECT	GO:0071347~cellular response to interleukin-1	8	3.4632	4.04784e-05	ICAM1, IL6, CCL2, CEBPB, RELA, CHI3L1, CCL8, CCL4	222	71	16792	8.52278	0.0581499	0.00193069	0.0671259
GOTERM_BP_DIRECT	GO:0002548~monocyte chemotaxis	4	1.7316	0.0177094	IL6, CCL2, CCL8, CCL4	222	42	16792	7.20378	1	0.24982	25.6512
Annotation Cluster 7	Enrichment Score: 4.12246730482901
Category	Term	Count	%	PValue	Genes	List Total	Pop Hits	Pop Total	Fold Enrichment	Bonferroni	Benjamini	FDR
KEGG_PATHWAY	hsa05134:Legionellosis	10	4.329	4.1607e-07	CXCL1, IL6, C3, RELA, CXCL2, TLR2, NFKBIA, IL1B, ITGB2, CD14	126	54	6910	10.1558	6.44888e-05	4.29938e-06	0.000499673
KEGG_PATHWAY	hsa05142:Chagas disease (American trypanosomiasis)	10	4.329	0.000100526	C1QA, C1QB, IL6, CCL2, C3, RELA, TLR2, NFKBIA, IL1B, IFNGR2	126	104	6910	5.2732	0.0154615	0.000556355	0.120658
BIOCARTA	h_nthiPathway:NFkB activation by Nontypeable Hemophilus influenzae	5	2.1645	0.0102602	RELA, MAP2K3, TLR2, NFKBIA, IL1B	61	24	1625	5.54986	0.709914	0.116406	11.1649
Annotation Cluster 8	Enrichment Score: 4.1109199196454105
Category	Term	Count	%	PValue	Genes	List Total	Pop Hits	Pop Total	Fold Enrichment	Bonferroni	Benjamini	FDR
UP_KEYWORDS	Chemotaxis	11	4.7619	1.29074e-07	TYMP, CCL2, C5AR1, S100A8, CXCL2, S100A9, FPR1, CCL8, CXCL11, CCL4, CXCL10	230	97	20581	10.1475	3.44621e-05	4.92322e-06	0.000169413
SMART	SM00199:SCY	8	3.4632	1.18159e-06	CXCL1, CCL2, CXCL2, CXCL9, CCL8, CXCL11, CCL4, CXCL10	132	43	10057	14.1748	0.000134692	0.000134692	0.00134377
INTERPRO	IPR001811:Chemokine interleukin-8-like domain	8	3.4632	1.25564e-06	CXCL1, CCL2, CXCL2, CXCL9, CCL8, CXCL11, CCL4, CXCL10	226	46	18559	14.2816	0.000660249	0.000660249	0.00182104
GOTERM_BP_DIRECT	GO:0060326~cell chemotaxis	9	3.8961	2.10071e-06	CXCL1, VCAM1, CCL2, C5AR1, CXCL2, FPR1, CXCL9, CCL8, CXCL10	222	65	16792	10.4732	0.00310422	0.000194297	0.00348468
GOTERM_MF_DIRECT	GO:0008009~chemokine activity	8	3.4632	3.22717e-06	CXCL1, CCL2, CXCL2, CXCL9, CCL8, CXCL11, CCL4, CXCL10	222	49	16881	12.4148	0.00132549	0.00132549	0.00451895
KEGG_PATHWAY	hsa04060:Cytokine-cytokine receptor interaction	17	7.35931	3.32154e-06	CSF3, IL6, IL1R1, CCL2, CCR1, CXCL9, CCL8, CXCL11, CCL4, CXCL10, IL10RB, IL4R, IL1B, IL15RA, NGFR, IFNGR2, CSF1R	126	230	6910	4.05349	0.000514707	2.70964e-05	0.00398889
GOTERM_BP_DIRECT	GO:0070098~chemokine-mediated signaling pathway	9	3.8961	4.13825e-06	CXCL1, CCL2, CCR1, CXCL2, CXCL9, CCL8, CXCL11, CCL4, CXCL10	222	71	16792	9.58812	0.00610591	0.000306184	0.00686447
GOTERM_BP_DIRECT	GO:0006935~chemotaxis	11	4.7619	4.85295e-06	CXCL1, TYMP, CCL2, C5AR1, CCR1, CXCL2, FPR1, CXCL9, CCL8, CXCL11, CXCL10	222	122	16792	6.81997	0.00715666	0.000326419	0.00804996
INTERPRO	IPR001089:CXC chemokine	5	2.1645	1.38022e-05	CXCL1, CXCL2, CXCL9, CXCL11, CXCL10	226	13	18559	31.5844	0.00723372	0.00241708	0.0200155
INTERPRO	IPR018048:CXC chemokine, conserved site	5	2.1645	1.38022e-05	CXCL1, CXCL2, CXCL9, CXCL11, CXCL10	226	13	18559	31.5844	0.00723372	0.00241708	0.0200155
REACTOME_PATHWAY	R-HSA-380108:R-HSA-380108	8	3.4632	5.078e-05	CXCL1, CCL2, CCR1, CXCL2, CXCL9, CXCL11, CCL4, CXCL10	152	59	9075	8.09545	0.0138678	0.00278907	0.0669357
UP_KEYWORDS	Cytokine	11	4.7619	5.55063e-05	CXCL1, CSF3, IL6, CCL2, CXCL2, CXCL9, CCL8, IL1B, CXCL11, CCL4, CXCL10	230	190	20581	5.18057	0.0147113	0.000987552	0.0728294
KEGG_PATHWAY	hsa04062:Chemokine signaling pathway	13	5.62771	0.000125521	CXCL1, CCL2, HCK, RELA, CCR1, CXCL2, CXCL9, CCL8, NFKBIA, CXCL11, STAT1, CCL4, CXCL10	126	186	6910	3.83299	0.019269	0.000670707	0.150639
GOTERM_BP_DIRECT	GO:0007267~cell-cell signaling	13	5.62771	0.000141561	C1QA, BST2, STAB1, EFNA1, CCR1, S100A9, CXCL9, CCL8, IL1B, ITGB2, CXCL11, CCL4, CXCL10	222	254	16792	3.87132	0.18903	0.00580323	0.234568
GOTERM_BP_DIRECT	GO:0002690~positive regulation of leukocyte chemotaxis	4	1.7316	0.00158578	IL6, CXCL9, CXCL11, CXCL10	222	18	16792	16.8088	0.904518	0.0410758	2.59829
GOTERM_MF_DIRECT	GO:0048248~CXCR3 chemokine receptor binding	3	1.2987	0.00166241	CXCL9, CXCL11, CXCL10	222	5	16881	45.6243	0.495314	0.0731651	2.30289
GOTERM_BP_DIRECT	GO:0030816~positive regulation of cAMP metabolic process	3	1.2987	0.00249792	CXCL9, CXCL11, CXCL10	222	6	16792	37.8198	0.975315	0.0598281	4.06395
REACTOME_PATHWAY	R-HSA-418594:R-HSA-418594	12	5.19481	0.00264057	CXCL1, RGS1, ADORA3, C5AR1, C3, CCR1, CXCL2, FPR1, CXCL9, RGS16, CXCL11, CXCL10	152	246	9075	2.91239	0.5167	0.0986611	3.42628
GOTERM_BP_DIRECT	GO:0042127~regulation of cell proliferation	9	3.8961	0.00316959	STAT6, IL4R, CXCL2, S100A11, CXCL9, NFKBIA, NGFR, CXCL11, CXCL10	222	185	16792	3.67977	0.990891	0.0697331	5.12993
GOTERM_BP_DIRECT	GO:0043950~positive regulation of cAMP-mediated signaling	3	1.2987	0.0104335	CXCL9, CXCL11, CXCL10	222	12	16792	18.9099	1	0.17637	15.969
BBID	109.Chemokine_families	6	2.5974	0.0156538	CCL2, CXCL9, CCL8, CXCL11, CCL4, CXCL10	24	27	388	3.59259	0.545647	0.231228	14.0978
GOTERM_BP_DIRECT	GO:0051281~positive regulation of release of sequestered calcium ion into cytosol	3	1.2987	0.0487909	CXCL9, CXCL11, CXCL10	222	27	16792	8.4044	1	0.46887	56.3852
Annotation Cluster 9	Enrichment Score: 3.7811268646362923
Category	Term	Count	%	PValue	Genes	List Total	Pop Hits	Pop Total	Fold Enrichment	Bonferroni	Benjamini	FDR
GOTERM_BP_DIRECT	GO:0034341~response to interferon-gamma	8	3.4632	1.77975e-08	SLC11A1, BST2, IFITM1, IFITM2, IFITM3, SEC61A1, TRIM21, GCH1	222	24	16792	25.2132	2.634e-05	2.9267e-06	2.95232e-05
GOTERM_BP_DIRECT	GO:0035456~response to interferon-beta	6	2.5974	4.55588e-08	PLSCR1, BST2, IFITM1, IFITM2, IFITM3, STAT1	222	9	16792	50.4264	6.74247e-05	6.12971e-06	7.55746e-05
GOTERM_BP_DIRECT	GO:0035455~response to interferon-alpha	4	1.7316	0.000252066	BST2, IFITM1, IFITM2, IFITM3	222	10	16792	30.2559	0.311407	0.00928426	0.417317
GOTERM_BP_DIRECT	GO:0046597~negative regulation of viral entry into host cell	4	1.7316	0.00158578	TRIM5, IFITM1, IFITM2, IFITM3	222	18	16792	16.8088	0.904518	0.0410758	2.59829
INTERPRO	IPR007593:Interferon-induced transmembrane protein	3	1.2987	0.010452	IFITM1, IFITM2, IFITM3	226	13	18559	18.9506	0.996021	0.308192	14.1342
GOTERM_BP_DIRECT	GO:0009607~response to biotic stimulus	3	1.2987	0.0141393	IFITM1, IFITM2, IFITM3	222	14	16792	16.2085	1	0.212974	21.0395
UP_KEYWORDS	Palmitate	8	3.4632	0.0710875	PLSCR1, ADORA3, ZDHHC3, IFITM1, IFITM2, HCK, IFITM3, RGS16	230	324	20581	2.20945	1	0.336471	62.0109
Annotation Cluster 10	Enrichment Score: 3.4772993500311618
Category	Term	Count	%	PValue	Genes	List Total	Pop Hits	Pop Total	Fold Enrichment	Bonferroni	Benjamini	FDR
KEGG_PATHWAY	hsa05133:Pertussis	13	5.62771	7.18283e-09	IL6, LY96, C3, RELA, SERPING1, C1R, ITGB2, C1S, C1QA, C1QB, IRF1, IL1B, CD14	126	75	6910	9.50582	1.11334e-06	1.39167e-07	8.62613e-06
UP_KEYWORDS	Complement pathway	7	3.0303	1.03693e-06	C1QA, C1QB, C3, C1RL, SERPING1, C1R, C1S	230	31	20581	20.2058	0.000276822	2.51688e-05	0.001361
KEGG_PATHWAY	hsa04610:Complement and coagulation cascades	9	3.8961	3.04e-05	C1QA, C1QB, A2M, C5AR1, C3, SERPING1, C1R, SERPINA1, C1S	126	69	6910	7.15321	0.00470099	0.000196317	0.0365024
UP_KEYWORDS	Hydroxylation	8	3.4632	9.27853e-05	C1QA, C1QB, COL4A2, COL4A1, U2AF2, NFKBIA, C1R, C1S	230	95	20581	7.53538	0.0244705	0.00145628	0.121715
GOTERM_CC_DIRECT	GO:0072562~blood microparticle	10	4.329	0.000119631	C1QB, A2M, C3, SERPINA3, SERPING1, C1R, CLIC1, MSN, C1S, HBD	227	152	18224	5.28171	0.0263265	0.00443667	0.152507
BIOCARTA	h_classicPathway:Classical Complement Pathway	5	2.1645	0.00169129	C1QA, C1QB, C3, C1R, C1S	61	15	1625	8.87978	0.183825	0.0965762	1.92438
GOTERM_BP_DIRECT	GO:0006958~complement activation, classical pathway	7	3.0303	0.00196791	C1QA, C1QB, C3, C1RL, SERPING1, C1R, C1S	222	99	16792	5.34826	0.945816	0.0490226	3.21484
BIOCARTA	h_compPathway:Complement Pathway	5	2.1645	0.00522529	C1QA, C1QB, C3, C1R, C1S	61	20	1625	6.65984	0.466704	0.0994773	5.83674
GOTERM_BP_DIRECT	GO:0006956~complement activation	5	2.1645	0.027842	C1QA, C1QB, C3, C1R, C1S	222	87	16792	4.34711	1	0.333513	37.4
GOTERM_MF_DIRECT	GO:0004252~serine-type endopeptidase activity	8	3.4632	0.0510718	RHBDF2, C1QA, C1QB, C3, C1RL, CTSC, C1R, C1S	222	255	16881	2.38559	1	0.577607	52.005
REACTOME_PATHWAY	R-HSA-173623:R-HSA-173623	4	1.7316	0.0904172	C1QA, C1QB, C1R, C1S	152	64	9075	3.7315	1	0.454516	71.3377
Annotation Cluster 11	Enrichment Score: 2.841541967847431
Category	Term	Count	%	PValue	Genes	List Total	Pop Hits	Pop Total	Fold Enrichment	Bonferroni	Benjamini	FDR
GOTERM_BP_DIRECT	GO:0050900~leukocyte migration	11	4.7619	4.85295e-06	ICAM1, C5AR1, CD44, PODXL, FPR1, FCER1G, ITGB2, INPP5D, MSN, SELE, CD74	222	122	16792	6.81997	0.00715666	0.000326419	0.00804996
GOTERM_BP_DIRECT	GO:0007159~leukocyte cell-cell adhesion	5	2.1645	0.000297253	VCAM1, ICAM1, ITGB2, MSN, SELE	222	25	16792	15.1279	0.355963	0.0106743	0.491953
BIOCARTA	h_neutrophilPathway:Neutrophil and Its Surface Molecules	4	1.7316	0.00234973	ICAM1, CD44, ITGB2, SELE	61	8	1625	13.3197	0.245952	0.0898081	2.66437
BIOCARTA	h_lymphocytePathway:Adhesion Molecules on Lymphocyte	4	1.7316	0.00343232	ICAM1, CD44, ITGB2, SELE	61	9	1625	11.8397	0.338065	0.0792047	3.86998
BIOCARTA	h_monocytePathway:Monocyte and its Surface Molecules	4	1.7316	0.00639441	ICAM1, CD44, ITGB2, SELE	61	11	1625	9.68703	0.536891	0.0917395	7.09931
REACTOME_PATHWAY	R-HSA-202733:R-HSA-202733	5	2.1645	0.0122314	CD44, FCER1G, ITGB2, SELE, CD74	152	54	9075	5.52814	0.966101	0.201983	14.9791
REACTOME_PATHWAY	R-HSA-216083:R-HSA-216083	6	2.5974	0.0141316	VCAM1, ICAM1, COL4A2, COL4A1, CD44, ITGB2	152	86	9075	4.16539	0.980038	0.205649	17.1106
Annotation Cluster 12	Enrichment Score: 2.6986946902183715
Category	Term	Count	%	PValue	Genes	List Total	Pop Hits	Pop Total	Fold Enrichment	Bonferroni	Benjamini	FDR
GOTERM_BP_DIRECT	GO:0010951~negative regulation of endopeptidase activity	10	4.329	3.17599e-05	SERPINB9, A2M, BST2, C3, SERPINA3, ITIH5, SERPINB1, SERPING1, SERPINA1, TIMP1	222	121	16792	6.25121	0.0459177	0.00161956	0.0526715
UP_KEYWORDS	Serine protease inhibitor	7	3.0303	0.000398029	SERPINB9, A2M, SERPINA3, ITIH5, SERPINB1, SERPING1, SERPINA1	230	86	20581	7.28347	0.100841	0.00588787	0.521168
UP_KEYWORDS	Protease inhibitor	8	3.4632	0.000481724	SERPINB9, A2M, SERPINA3, ITIH5, SERPINB1, SERPING1, SERPINA1, TIMP1	230	124	20581	5.77307	0.120719	0.00674824	0.630435
INTERPRO	IPR023795:Protease inhibitor I4, serpin, conserved site	5	2.1645	0.000653104	SERPINB9, SERPINA3, SERPINB1, SERPING1, SERPINA1	226	33	18559	12.4423	0.290819	0.0664204	0.943034
INTERPRO	IPR023796:Serpin domain	5	2.1645	0.00112368	SERPINB9, SERPINA3, SERPINB1, SERPING1, SERPINA1	226	38	18559	10.8052	0.44644	0.0810134	1.61736
INTERPRO	IPR000215:Serpin family	5	2.1645	0.00112368	SERPINB9, SERPINA3, SERPINB1, SERPING1, SERPINA1	226	38	18559	10.8052	0.44644	0.0810134	1.61736
SMART	SM00093:SERPIN	5	2.1645	0.00130164	SERPINB9, SERPINA3, SERPINB1, SERPING1, SERPINA1	132	37	10057	10.2959	0.137985	0.0715526	1.47035
GOTERM_MF_DIRECT	GO:0004867~serine-type endopeptidase inhibitor activity	7	3.0303	0.00172709	SERPINB9, A2M, SERPINA3, ITIH5, SERPINB1, SERPING1, SERPINA1	222	97	16881	5.48746	0.508576	0.0685799	2.3915
GOTERM_CC_DIRECT	GO:0031093~platelet alpha granule lumen	5	2.1645	0.00479018	A2M, SERPINA3, SERPING1, SERPINA1, TIMP1	227	55	18224	7.29836	0.657258	0.0547981	5.94175
GOTERM_MF_DIRECT	GO:0002020~protease binding	6	2.5974	0.0105474	SERPINB9, IL1R1, A2M, SERPINA1, TNFAIP3, TIMP1	222	101	16881	4.51726	0.987196	0.267497	13.7984
UP_SEQ_FEATURE	site:Reactive bond	4	1.7316	0.0144729	SERPINB9, SERPINA3, SERPING1, SERPINA1	229	45	20063	7.78768	0.999985	0.523633	19.9397
REACTOME_PATHWAY	R-HSA-114608:R-HSA-114608	7	3.0303	0.0212262	LHFPL2, A2M, SERPINA3, SERPING1, SERPINA1, TAGLN2, TIMP1	152	130	9075	3.21483	0.997261	0.244938	24.64
GOTERM_BP_DIRECT	GO:0002576~platelet degranulation	5	2.1645	0.047139	A2M, SERPINA3, SERPING1, SERPINA1, TIMP1	222	103	16792	3.67183	1	0.459935	55.1116
Annotation Cluster 13	Enrichment Score: 2.616078279077964
Category	Term	Count	%	PValue	Genes	List Total	Pop Hits	Pop Total	Fold Enrichment	Bonferroni	Benjamini	FDR
KEGG_PATHWAY	hsa05144:Malaria	9	3.8961	2.21877e-06	VCAM1, CSF3, ICAM1, IL6, CCL2, TLR2, IL1B, ITGB2, SELE	126	49	6910	10.0729	0.000343851	1.91059e-05	0.00266457
GOTERM_BP_DIRECT	GO:0045429~positive regulation of nitric oxide biosynthetic process	6	2.5974	0.000241736	ICAM1, IL6, AIF1, IL1B, ITGB2, SOD2	222	43	16792	10.5544	0.300796	0.00913271	0.400246
GOTERM_BP_DIRECT	GO:0007159~leukocyte cell-cell adhesion	5	2.1645	0.000297253	VCAM1, ICAM1, ITGB2, MSN, SELE	222	25	16792	15.1279	0.355963	0.0106743	0.491953
GOTERM_BP_DIRECT	GO:0022614~membrane to membrane docking	3	1.2987	0.00167984	VCAM1, ICAM1, MSN	222	5	16792	45.3838	0.916946	0.0427146	2.7504
KEGG_PATHWAY	hsa05143:African trypanosomiasis	5	2.1645	0.00278257	VCAM1, ICAM1, IL6, IL1B, SELE	126	33	6910	8.30928	0.350725	0.0116051	3.29097
BIOCARTA	h_LairPathway:Cells and Molecules involved in local acute inflammatory response	5	2.1645	0.0027895	VCAM1, ICAM1, IL6, C3, ITGB2	61	17	1625	7.8351	0.28481	0.0803865	3.15576
GOTERM_BP_DIRECT	GO:0050776~regulation of immune response	8	3.4632	0.00934002	VCAM1, ICAM1, IFITM1, C3, IRF7, IRF1, ITGB2, TYROBP	222	178	16792	3.39953	0.999999	0.163103	14.4153
BBID	18.Cytokine_astocytes	5	2.1645	0.0106656	VCAM1, ICAM1, IL6, CCL2, C3	24	16	388	5.05208	0.415	0.415	9.81225
REACTOME_PATHWAY	R-HSA-216083:R-HSA-216083	6	2.5974	0.0141316	VCAM1, ICAM1, COL4A2, COL4A1, CD44, ITGB2	152	86	9075	4.16539	0.980038	0.205649	17.1106
KEGG_PATHWAY	hsa04670:Leukocyte transendothelial migration	6	2.5974	0.0622289	VCAM1, ICAM1, CYBA, NCF2, ITGB2, MSN	126	118	6910	2.78854	0.999953	0.194662	53.7725
BIOCARTA	h_lymPathway:Adhesion and Diapedesis of Lymphocytes	3	1.2987	0.0917918	VCAM1, ICAM1, ITGB2	61	14	1625	5.70843	0.99999	0.455613	66.8871
Annotation Cluster 14	Enrichment Score: 2.498828775950316
Category	Term	Count	%	PValue	Genes	List Total	Pop Hits	Pop Total	Fold Enrichment	Bonferroni	Benjamini	FDR
GOTERM_BP_DIRECT	GO:0031663~lipopolysaccharide-mediated signaling pathway	7	3.0303	3.30567e-06	CCL2, LY96, HCK, TLR2, NFKBIA, IL1B, CD14	222	32	16792	16.5462	0.00488044	0.000271763	0.00548342
GOTERM_BP_DIRECT	GO:0032760~positive regulation of tumor necrosis factor production	6	2.5974	0.00036913	CYBA, CCL2, LY96, TLR2, FCER1G, CD14	222	47	16792	9.65612	0.420977	0.0123417	0.610569
GOTERM_BP_DIRECT	GO:0034142~toll-like receptor 4 signaling pathway	4	1.7316	0.00158578	LY96, NFKBIA, ITGB2, CD14	222	18	16792	16.8088	0.904518	0.0410758	2.59829
BIOCARTA	h_tollPathway:Toll-Like Receptor Pathway	6	2.5974	0.0113961	LY96, RELA, MAP2K3, TLR2, NFKBIA, CD14	61	38	1625	4.20621	0.747257	0.108291	12.3282
REACTOME_PATHWAY	R-HSA-5603041:R-HSA-5603041	3	1.2987	0.0137083	LY96, TLR2, CD14	152	11	9075	16.2829	0.977536	0.211199	16.6401
REACTOME_PATHWAY	R-HSA-5602498:R-HSA-5602498	3	1.2987	0.0137083	LY96, TLR2, CD14	152	11	9075	16.2829	0.977536	0.211199	16.6401
REACTOME_PATHWAY	R-HSA-166058:R-HSA-166058	3	1.2987	0.0353491	LY96, TLR2, CD14	152	18	9075	9.95066	0.99995	0.316585	37.7827
GOTERM_BP_DIRECT	GO:0002755~MyD88-dependent toll-like receptor signaling pathway	3	1.2987	0.0697568	LY96, TLR2, CD14	222	33	16792	6.87633	1	0.569436	69.8653
Annotation Cluster 15	Enrichment Score: 2.4973398375369773
Category	Term	Count	%	PValue	Genes	List Total	Pop Hits	Pop Total	Fold Enrichment	Bonferroni	Benjamini	FDR
GOTERM_BP_DIRECT	GO:0045730~respiratory burst	4	1.7316	0.000583461	CYBA, SLC11A1, NCF2, NCF1C	222	13	16792	23.2737	0.578432	0.0178344	0.963479
GOTERM_BP_DIRECT	GO:0006801~superoxide metabolic process	4	1.7316	0.0021729	CYBA, NCF2, NCF1C, SOD2	222	20	16792	15.1279	0.960021	0.053104	3.54409
GOTERM_MF_DIRECT	GO:0016175~superoxide-generating NADPH oxidase activity	3	1.2987	0.00868149	CYBA, NCF2, NCF1C	222	11	16881	20.7383	0.972226	0.258173	11.4939
GOTERM_CC_DIRECT	GO:0043020~NADPH oxidase complex	3	1.2987	0.00931096	CYBA, NCF2, NCF1C	227	12	18224	20.0705	0.875826	0.0867071	11.2492
Annotation Cluster 16	Enrichment Score: 2.370125223520399
Category	Term	Count	%	PValue	Genes	List Total	Pop Hits	Pop Total	Fold Enrichment	Bonferroni	Benjamini	FDR
KEGG_PATHWAY	hsa04623:Cytosolic DNA-sensing pathway	8	3.4632	0.00014145	DDX58, IL6, RELA, IRF7, NFKBIA, IL1B, CCL4, CXCL10	126	64	6910	6.85516	0.0216877	0.000707052	0.169741
KEGG_PATHWAY	hsa05161:Hepatitis B	9	3.8961	0.00461541	DDX58, STAT6, CDKN1A, IL6, RELA, IRF7, TLR2, NFKBIA, STAT1	126	145	6910	3.40394	0.511807	0.0182178	5.40414
KEGG_PATHWAY	hsa04622:RIG-I-like receptor signaling pathway	6	2.5974	0.00847351	DDX58, ISG15, RELA, IRF7, NFKBIA, CXCL10	126	70	6910	4.70068	0.732595	0.032437	9.71466
REACTOME_PATHWAY	R-HSA-933542:R-HSA-933542	3	1.2987	0.059789	DDX58, RELA, NFKBIA	152	24	9075	7.46299	1	0.401757	55.6432
Annotation Cluster 17	Enrichment Score: 2.320253897922143
Category	Term	Count	%	PValue	Genes	List Total	Pop Hits	Pop Total	Fold Enrichment	Bonferroni	Benjamini	FDR
UP_SEQ_FEATURE	calcium-binding region:1; low affinity	4	1.7316	0.00122688	S100A3, S100A8, S100A9, S100A11	229	19	20063	18.4445	0.608076	0.110491	1.85528
UP_SEQ_FEATURE	calcium-binding region:2; high affinity	4	1.7316	0.00190149	S100A3, S100A8, S100A9, S100A11	229	22	20063	15.9293	0.76595	0.149012	2.86165
INTERPRO	IPR001751:S100/Calbindin-D9k, conserved site	4	1.7316	0.003321	S100A3, S100A8, S100A9, S100A11	226	25	18559	13.1391	0.826183	0.160522	4.70995
INTERPRO	IPR013787:S100/CaBP-9k-type, calcium binding, subdomain	4	1.7316	0.00509173	S100A3, S100A8, S100A9, S100A11	226	29	18559	11.3268	0.931785	0.186611	7.136
SMART	SM01394:SM01394	4	1.7316	0.00557733	S100A3, S100A8, S100A9, S100A11	132	28	10057	10.8842	0.471438	0.119723	6.16259
INTERPRO	IPR011992:EF-hand-like domain	8	3.4632	0.0544525	STAT6, S100A3, S100A8, MCL1, AIF1, S100A9, S100A11, STAT1	226	279	18559	2.35468	1	0.737813	55.6049
Annotation Cluster 18	Enrichment Score: 2.2543404755840224
Category	Term	Count	%	PValue	Genes	List Total	Pop Hits	Pop Total	Fold Enrichment	Bonferroni	Benjamini	FDR
UP_KEYWORDS	Hydroxylation	8	3.4632	9.27853e-05	C1QA, C1QB, COL4A2, COL4A1, U2AF2, NFKBIA, C1R, C1S	230	95	20581	7.53538	0.0244705	0.00145628	0.121715
UP_KEYWORDS	Collagen	5	2.1645	0.0239416	C1QA, C1QB, COL4A2, COL4A1, TIMP1	230	98	20581	4.56544	0.998451	0.160433	27.2444
INTERPRO	IPR008160:Collagen triple helix repeat	4	1.7316	0.0776867	C1QA, C1QB, COL4A2, COL4A1	226	82	18559	4.00583	1	0.805256	69.0521
Annotation Cluster 19	Enrichment Score: 2.23844053639636
Category	Term	Count	%	PValue	Genes	List Total	Pop Hits	Pop Total	Fold Enrichment	Bonferroni	Benjamini	FDR
UP_SEQ_FEATURE	DNA-binding region:Tryptophan pentad repeat	3	1.2987	0.00439175	IRF9, IRF7, IRF1	229	9	20063	29.2038	0.965205	0.244108	6.49372
INTERPRO	IPR001346:Interferon regulatory factor DNA-binding domain	3	1.2987	0.00498042	IRF9, IRF7, IRF1	226	9	18559	27.3732	0.92765	0.212388	6.98521
INTERPRO	IPR019817:Interferon regulatory factor, conserved site	3	1.2987	0.00498042	IRF9, IRF7, IRF1	226	9	18559	27.3732	0.92765	0.212388	6.98521
SMART	SM00348:IRF	3	1.2987	0.00570939	IRF9, IRF7, IRF1	132	9	10057	25.3965	0.47938	0.103081	6.3042
GOTERM_MF_DIRECT	GO:0000975~regulatory region DNA binding	3	1.2987	0.0103285	IRF9, IRF7, IRF1	222	12	16881	19.0101	0.985978	0.279809	13.531
Annotation Cluster 20	Enrichment Score: 2.164854740359635
Category	Term	Count	%	PValue	Genes	List Total	Pop Hits	Pop Total	Fold Enrichment	Bonferroni	Benjamini	FDR
GOTERM_CC_DIRECT	GO:0005886~plasma membrane	72	31.1688	0.00134684	DPP3, ADORA3, S100A8, EFNA1, S100A9, TLR2, CD53, AQP1, SLC2A5, CD44, HMOX1, IL15RA, MSN, FCGR3B, IFNGR2, ICAM1, SLC12A7, C5AR1, BST2, SLCO4A1, LY96, CLIC1, CD163, VAMP8, PLA2G2A, HLA-DPA1, NGFR, EPS8L2, EMP1, GBP1, HLA-DRA, HLA-DQB1, SLC39A14, IL1R1, IFITM1, C3, IFITM2, IFITM3, CCR1, FPR1, OAS3, IFI30, OXTR, NFKBIA, ITGB2, CD74, KARS, ITM2A, VCAM1, SLC11A1, IL10RB, FCGR1B, TGM2, FCER1G, HLA-DPB1,…	227	4121	18224	1.40264	0.259587	0.0212389	1.70464
GOTERM_CC_DIRECT	GO:0005887~integral component of plasma membrane	32	13.8528	0.00138718	SLC39A14, IL1R1, EFNA1, CCR1, TLR2, FPR1, OXTR, CD53, AQP1, SLC11A1, SLC2A5, LAPTM5, CD44, IL4R, TAP1, FCER1G, IFNGR2, TYROBP, CSF1R, TCIRG1, ICAM1, SLC12A7, C5AR1, BST2, SLCO4A1, PODXL, CD163, PLSCR1, STAB1, HLA-DPA1, NGFR, HLA-DRA	227	1415	18224	1.81556	0.266228	0.0204256	1.75529
UP_KEYWORDS	Cell membrane	53	22.9437	0.0022474	ADORA3, S100A8, EFNA1, AIF1, S100A9, CD53, AQP1, SLC2A5, CD44, IL4R, MSN, FCGR3B, IFNGR2, SLC12A7, C5AR1, BST2, SLCO4A1, CLIC1, CD163, VAMP8, PLA2G2A, HLA-DPA1, HLA-DRA, GBP1, FGD2, HLA-DQB1, SLC39A14, IL1R1, IFITM1, IFITM2, CCR1, IFITM3, FPR1, OXTR, KARS, CD74, FCGR1B, FCER1G, INPP5D, HLA-DPB1, CSF1R, RHBDF2, SECTM1, PODXL, HCK, ABCG2, DDX58, PLSCR1, CYBA, RGS1, FCGR2A, SELE, CD14	230	3175	20581	1.49373	0.45159	0.0269366	2.90993
UP_SEQ_FEATURE	topological domain:Cytoplasmic	57	24.6753	0.00298894	IER3, ADORA3, TLR2, CD53, HLA-DMB, AQP1, HLA-DMA, TMEM140, SLC2A5, CD44, IL4R, IL15RA, IFNGR2, ICAM1, SLC12A7, C5AR1, ZDHHC3, BST2, CHST3, CD163, LRP10, VAMP8, HLA-DPA1, NGFR, VSIG4, HLA-DRA, TPST1, HLA-DQB1, SLC39A14, IL1R1, RTP4, CCR1, FPR1, OXTR, ITGB2, CD74, VCAM1, SLC11A1, GALNT10, IL10RB, ALOX5AP, FCGR1B, TAP1, FCER1G, HLA-DPB1, SEC61A1, TYROBP, CSF1R, RHBDF2, TCIRG1, SECTM1, PODXL, ABCG2, …	229	3456	20063	1.44498	0.898122	0.204192	4.46362
UP_KEYWORDS	Transmembrane helix	79	34.1991	0.0149903	RARRES3, IER3, ADORA3, TLR2, HELZ, CD53, HLA-DMB, AQP1, HLA-DMA, TMEM140, TMEM109, SLC2A5, CD44, IL4R, HMOX1, IL15RA, FCGR3B, IFNGR2, TM9SF1, ICAM1, SLC12A7, ZDHHC3, C5AR1, BST2, SLCO4A1, C17ORF62, CHST3, CLIC1, CD163, LHFPL2, LRP10, VAMP8, HLA-DPA1, NGFR, VSIG4, EMP1, HLA-DRA, HLA-DQB1, TPST1, SLC39A14, IL1R1, RTP4, LST1, MCL1, IFITM1, IFITM2, IFITM3, CCR1, FPR1, OAS3, OXTR, ITGB2, CD74, ITM2A, …	230	5634	20581	1.25473	0.982274	0.134134	17.9829
UP_KEYWORDS	Transmembrane	79	34.1991	0.0161169	RARRES3, IER3, ADORA3, TLR2, HELZ, CD53, HLA-DMB, AQP1, HLA-DMA, TMEM140, TMEM109, SLC2A5, CD44, IL4R, HMOX1, IL15RA, FCGR3B, IFNGR2, TM9SF1, ICAM1, SLC12A7, ZDHHC3, C5AR1, BST2, SLCO4A1, C17ORF62, CHST3, CLIC1, CD163, LHFPL2, LRP10, VAMP8, HLA-DPA1, NGFR, VSIG4, EMP1, HLA-DRA, HLA-DQB1, TPST1, SLC39A14, IL1R1, RTP4, LST1, MCL1, IFITM1, IFITM2, IFITM3, CCR1, FPR1, OAS3, OXTR, ITGB2, CD74, ITM2A, …	230	5651	20581	1.25095	0.986941	0.126783	19.2056
UP_SEQ_FEATURE	transmembrane region	73	31.6017	0.0172228	IER3, ADORA3, TLR2, CD53, HLA-DMB, AQP1, HLA-DMA, TMEM140, TMEM109, SLC2A5, CD44, IL4R, IL15RA, IFNGR2, TM9SF1, ICAM1, SLC12A7, ZDHHC3, C5AR1, BST2, SLCO4A1, C17ORF62, CHST3, CLIC1, CD163, LHFPL2, LRP10, VAMP8, HLA-DPA1, NGFR, VSIG4, EMP1, HLA-DRA, HLA-DQB1, TPST1, SLC39A14, IL1R1, RTP4, LST1, MCL1, IFITM1, IFITM2, IFITM3, CCR1, FPR1, OXTR, ITGB2, CD74, ITM2A, VCAM1, SLC11A1, LAPTM5, GALNT10, IL1…	229	5056	20063	1.26496	0.999998	0.563282	23.2805
UP_KEYWORDS	Membrane	100	43.29	0.0192226	RARRES3, ADORA3, S100A8, AIF1, EFNA1, S100A9, TLR2, CD53, AQP1, TMEM140, SLC2A5, CD44, IL15RA, MX1, SLC12A7, C5AR1, BST2, SLCO4A1, RND3, LHFPL2, LRP10, VAMP8, PLA2G2A, HLA-DPA1, VSIG4, EMP1, GBP2, HLA-DRA, GBP1, TPST1, FGD2, IL1R1, RTP4, LST1, MCL1, IFITM1, IFITM2, IFITM3, OAS3, ITGB2, KARS, CD74, SLC11A1, LAPTM5, FCER1G, HLA-DPB1, SEC61A1, TYROBP, CSF1R, RHBDF2, PODXL, ABCG2, DDX58, RGS1, IER3, …	230	7494	20581	1.19406	0.994386	0.141376	22.4897
UP_SEQ_FEATURE	topological domain:Extracellular	43	18.6147	0.0327078	HLA-DQB1, IER3, SLC39A14, IL1R1, ADORA3, CCR1, TLR2, FPR1, OXTR, ITGB2, CD53, AQP1, CD74, TMEM140, VCAM1, SLC11A1, SLC2A5, CD44, IL10RB, IL4R, FCGR1B, IL15RA, FCER1G, HLA-DPB1, IFNGR2, TYROBP, CSF1R, ICAM1, SECTM1, C5AR1, BST2, PODXL, CD163, ABCG2, PLSCR1, LRP10, STAB1, HLA-DPA1, FCGR2A, NGFR, VSIG4, SELE, HLA-DRA	229	2787	20063	1.35174	1	0.736956	39.7871
Annotation Cluster 21	Enrichment Score: 2.031850416450813
Category	Term	Count	%	PValue	Genes	List Total	Pop Hits	Pop Total	Fold Enrichment	Bonferroni	Benjamini	FDR
GOTERM_BP_DIRECT	GO:0032755~positive regulation of interleukin-6 production	6	2.5974	0.000300342	DDX58, CYBA, IL6, TLR2, FCER1G, IL1B	222	45	16792	10.0853	0.358902	0.0105293	0.497055
GOTERM_BP_DIRECT	GO:0032757~positive regulation of interleukin-8 production	3	1.2987	0.0455627	DDX58, TLR2, IL1B	222	26	16792	8.72765	1	0.451271	53.8638
GOTERM_BP_DIRECT	GO:0010628~positive regulation of gene expression	8	3.4632	0.0586438	DDX58, PLSCR1, SERPINB9, SLC11A1, IL6, TLR2, IL1B, MSN	222	262	16792	2.30961	1	0.516725	63.3038
Annotation Cluster 22	Enrichment Score: 2.0189281493827207
Category	Term	Count	%	PValue	Genes	List Total	Pop Hits	Pop Total	Fold Enrichment	Bonferroni	Benjamini	FDR
GOTERM_BP_DIRECT	GO:0045730~respiratory burst	4	1.7316	0.000583461	CYBA, SLC11A1, NCF2, NCF1C	222	13	16792	23.2737	0.578432	0.0178344	0.963479
REACTOME_PATHWAY	R-HSA-1222556:R-HSA-1222556	4	1.7316	0.018536	TCIRG1, CYBA, SLC11A1, NCF2	152	34	9075	7.02399	0.994173	0.237232	21.8626
GOTERM_BP_DIRECT	GO:0045454~cell redox homeostasis	4	1.7316	0.0811312	CYBA, SLC11A1, IL6, NCF2	222	77	16792	3.92933	1	0.615542	75.4283
Annotation Cluster 23	Enrichment Score: 2.0004802777914286
Category	Term	Count	%	PValue	Genes	List Total	Pop Hits	Pop Total	Fold Enrichment	Bonferroni	Benjamini	FDR
GOTERM_BP_DIRECT	GO:0050731~positive regulation of peptidyl-tyrosine phosphorylation	7	3.0303	0.000739531	CSF3, ICAM1, IL6, CD44, EFNA1, HCLS1, CD74	222	82	16792	6.45704	0.665431	0.0216602	1.21972
GOTERM_BP_DIRECT	GO:0033138~positive regulation of peptidyl-serine phosphorylation	5	2.1645	0.0136089	CSF3, IL6, CD44, HCLS1, TERF2IP	222	70	16792	5.40283	1	0.207923	20.3318
GOTERM_BP_DIRECT	GO:0051897~positive regulation of protein kinase B signaling	4	1.7316	0.0990333	CSF3, IL6, HCLS1, CHI3L1	222	84	16792	3.60189	1	0.673211	82.2707
Annotation Cluster 24	Enrichment Score: 1.9590634079475882
Category	Term	Count	%	PValue	Genes	List Total	Pop Hits	Pop Total	Fold Enrichment	Bonferroni	Benjamini	FDR
KEGG_PATHWAY	hsa04621:NOD-like receptor signaling pathway	6	2.5974	0.00301837	IL6, CCL2, RELA, NFKBIA, IL1B, TNFAIP3	126	55	6910	5.98268	0.374094	0.0122547	3.56525
GOTERM_BP_DIRECT	GO:0032495~response to muramyl dipeptide	3	1.2987	0.00877014	RELA, NFKBIA, TNFAIP3	222	11	16792	20.629	0.999998	0.157634	13.595
BIOCARTA	h_nfkbPathway:NF-kB Signaling Pathway	4	1.7316	0.0501222	IL1R1, RELA, NFKBIA, TNFAIP3	61	23	1625	4.63293	0.99791	0.320001	44.5833
Annotation Cluster 25	Enrichment Score: 1.8810181691538095
Category	Term	Count	%	PValue	Genes	List Total	Pop Hits	Pop Total	Fold Enrichment	Bonferroni	Benjamini	FDR
GOTERM_BP_DIRECT	GO:0032480~negative regulation of type I interferon production	4	1.7316	0.00702641	DDX58, ISG15, UBE2L6, TNFAIP3	222	30	16792	10.0853	0.999971	0.133208	11.0387
REACTOME_PATHWAY	R-HSA-1169408:R-HSA-1169408	6	2.5974	0.00723213	DDX58, USP18, ISG15, UBE2L6, MX1, STAT1	152	73	9075	4.90717	0.864131	0.180947	9.12693
REACTOME_PATHWAY	R-HSA-936440:R-HSA-936440	4	1.7316	0.018536	DDX58, ISG15, UBE2L6, TNFAIP3	152	34	9075	7.02399	0.994173	0.237232	21.8626
REACTOME_PATHWAY	R-HSA-168928:R-HSA-168928	3	1.2987	0.0317623	DDX58, ISG15, UBE2L6	152	17	9075	10.536	0.99986	0.298864	34.6622
Annotation Cluster 26	Enrichment Score: 1.8302523456039066
Category	Term	Count	%	PValue	Genes	List Total	Pop Hits	Pop Total	Fold Enrichment	Bonferroni	Benjamini	FDR
GOTERM_MF_DIRECT	GO:0019864~IgG binding	4	1.7316	0.000337969	FCGR1B, FCER1G, FCGR2A, FCGR3B	222	11	16881	27.6511	0.12971	0.034136	0.472224
UP_KEYWORDS	IgG-binding protein	3	1.2987	0.00330238	FCGR1B, FCGR2A, FCGR3B	230	8	20581	33.556	0.58654	0.034711	4.24875
INTERPRO	IPR013783:Immunoglobulin-like fold	20	8.65801	0.0227469	HLA-DQB1, ICAM1, SECTM1, IL1R1, RELA, HLA-DMB, HLA-DMA, VCAM1, IL10RB, IL4R, FCGR1B, TGM2, HLA-DPA1, FCGR2A, HLA-DPB1, VSIG4, FCGR3B, IFNGR2, HLA-DRA, CSF1R	226	951	18559	1.72701	0.999994	0.509311	28.3738
UP_SEQ_FEATURE	domain:Ig-like C2-type 1	7	3.0303	0.0281978	VCAM1, ICAM1, IL1R1, FCGR1B, FCGR2A, FCGR3B, CSF1R	229	202	20063	3.03604	1	0.723009	35.3592
UP_SEQ_FEATURE	domain:Ig-like C2-type 2	7	3.0303	0.0288734	VCAM1, ICAM1, IL1R1, FCGR1B, FCGR2A, FCGR3B, CSF1R	229	203	20063	3.02108	1	0.711174	36.0414
UP_KEYWORDS	Immunoglobulin domain	11	4.7619	0.0852367	HLA-DQB1, VCAM1, ICAM1, IL1R1, FCGR1B, FCGR2A, HLA-DMB, VSIG4, HLA-DMA, FCGR3B, CSF1R	230	546	20581	1.80276	1	0.3671	68.9427
INTERPRO	IPR007110:Immunoglobulin-like domain	15	6.49351	0.0875521	HLA-DQB1, SECTM1, ICAM1, IL1R1, HLA-DMB, HLA-DMA, VCAM1, FCGR1B, HLA-DPA1, FCGR2A, HLA-DPB1, VSIG4, FCGR3B, HLA-DRA, CSF1R	226	771	18559	1.59766	1	0.832199	73.5213
Annotation Cluster 27	Enrichment Score: 1.8004100058299515
Category	Term	Count	%	PValue	Genes	List Total	Pop Hits	Pop Total	Fold Enrichment	Bonferroni	Benjamini	FDR
GOTERM_BP_DIRECT	GO:0071346~cellular response to interferon-gamma	5	2.1645	0.00668869	CCL2, AIF1, CCL8, HLA-DPA1, CCL4	222	57	16792	6.63506	0.999951	0.128859	10.5354
BBID	109.Chemokine_families	6	2.5974	0.0156538	CCL2, CXCL9, CCL8, CXCL11, CCL4, CXCL10	24	27	388	3.59259	0.545647	0.231228	14.0978
GOTERM_BP_DIRECT	GO:0002548~monocyte chemotaxis	4	1.7316	0.0177094	IL6, CCL2, CCL8, CCL4	222	42	16792	7.20378	1	0.24982	25.6512
INTERPRO	IPR000827:CC chemokine, conserved site	3	1.2987	0.0338997	CCL2, CCL8, CCL4	226	24	18559	10.2649	1	0.615097	39.3576
Annotation Cluster 28	Enrichment Score: 1.6573481624909112
Category	Term	Count	%	PValue	Genes	List Total	Pop Hits	Pop Total	Fold Enrichment	Bonferroni	Benjamini	FDR
GOTERM_BP_DIRECT	GO:0050852~T cell receptor signaling pathway	12	5.19481	4.21919e-06	HLA-DQB1, PSME1, PSME2, RELA, RBCK1, NFKBIA, HLA-DPA1, INPP5D, HLA-DPB1, PSMB8, PSMB9, HLA-DRA	222	148	16792	6.13294	0.00622497	0.000297309	0.00699873
REACTOME_PATHWAY	R-HSA-202424:R-HSA-202424	11	4.7619	6.3488e-06	HLA-DQB1, PSME1, PSME2, RELA, NFKBIA, HLA-DPA1, INPP5D, HLA-DPB1, PSMB8, PSMB9, HLA-DRA	152	101	9075	6.50241	0.0017444	0.000581806	0.00837095
REACTOME_PATHWAY	R-HSA-1236974:R-HSA-1236974	10	4.329	9.79191e-06	PSME1, VAMP8, LY96, PSME2, TAP1, TLR2, CD14, PSMB8, SEC61A1, PSMB9	152	84	9075	7.10761	0.00268917	0.000672971	0.0129104
GOTERM_BP_DIRECT	GO:0002479~antigen processing and presentation of exogenous peptide antigen via MHC class I, TAP-dependent	7	3.0303	0.0001765	CYBA, PSME1, NCF2, PSME2, FCGR1B, PSMB8, PSMB9	222	63	16792	8.4044	0.229907	0.00685125	0.292383
GOTERM_BP_DIRECT	GO:0002223~stimulatory C-type lectin receptor signaling pathway	7	3.0303	0.00264871	PSME1, PSME2, RELA, FCER1G, NFKBIA, PSMB8, PSMB9	222	105	16792	5.04264	0.980264	0.0623223	4.30423
REACTOME_PATHWAY	R-HSA-1169091:R-HSA-1169091	6	2.5974	0.00503364	PSME1, PSME2, RELA, NFKBIA, PSMB8, PSMB9	152	67	9075	5.34662	0.750363	0.159256	6.43738
REACTOME_PATHWAY	R-HSA-1236978:R-HSA-1236978	5	2.1645	0.00937277	PSME1, PSME2, FCGR1B, PSMB8, PSMB9	152	50	9075	5.97039	0.924955	0.180618	11.6769
REACTOME_PATHWAY	R-HSA-5607764:R-HSA-5607764	6	2.5974	0.0105551	PSME1, PSME2, RELA, NFKBIA, PSMB8, PSMB9	152	80	9075	4.4778	0.945963	0.188146	13.0568
GOTERM_BP_DIRECT	GO:0000209~protein polyubiquitination	8	3.4632	0.011066	PSME1, PSME2, HERC6, RBCK1, PSMB8, UNKL, TRIM21, PSMB9	222	184	16792	3.28868	1	0.183984	16.8556
REACTOME_PATHWAY	R-HSA-5607761:R-HSA-5607761	5	2.1645	0.017476	PSME1, PSME2, RELA, PSMB8, PSMB9	152	60	9075	4.97533	0.992159	0.236127	20.7425
REACTOME_PATHWAY	R-HSA-187577:R-HSA-187577	5	2.1645	0.017476	CDKN1A, PSME1, PSME2, PSMB8, PSMB9	152	60	9075	4.97533	0.992159	0.236127	20.7425
GOTERM_BP_DIRECT	GO:0033209~tumor necrosis factor-mediated signaling pathway	6	2.5974	0.0199246	PSME1, PSME2, NGFR, STAT1, PSMB8, PSMB9	222	118	16792	3.84608	1	0.271578	28.3842
UP_KEYWORDS	Proteasome	4	1.7316	0.0211792	PSME1, PSME2, PSMB8, PSMB9	230	53	20581	6.7534	0.996706	0.146804	24.4949
GOTERM_BP_DIRECT	GO:0000165~MAPK cascade	9	3.8961	0.0229496	ZFP36, CCL2, PSME1, PSME2, EFNA1, MAP2K3, IL1B, PSMB8, PSMB9	222	262	16792	2.59831	1	0.298293	31.964
REACTOME_PATHWAY	R-HSA-2871837:R-HSA-2871837	7	3.0303	0.0266433	PSME1, PSME2, RELA, FCER1G, NFKBIA, PSMB8, PSMB9	152	137	9075	3.05057	0.999405	0.275941	29.9579
GOTERM_BP_DIRECT	GO:0006521~regulation of cellular amino acid metabolic process	4	1.7316	0.0294887	PSME1, PSME2, PSMB8, PSMB9	222	51	16792	5.93252	1	0.346856	39.1359
REACTOME_PATHWAY	R-HSA-68949:R-HSA-68949	5	2.1645	0.0303017	CDKN1A, PSME1, PSME2, PSMB8, PSMB9	152	71	9075	4.2045	0.999789	0.297125	33.3506
GOTERM_BP_DIRECT	GO:0038095~Fc-epsilon receptor signaling pathway	7	3.0303	0.0305714	PSME1, PSME2, RELA, FCER1G, NFKBIA, PSMB8, PSMB9	222	178	16792	2.97459	1	0.351768	40.2526
GOTERM_CC_DIRECT	GO:0000502~proteasome complex	4	1.7316	0.0384181	PSME1, PSME2, PSMB8, PSMB9	227	60	18224	5.35213	0.999839	0.252638	39.3329
KEGG_PATHWAY	hsa03050:Proteasome	4	1.7316	0.0447171	PSME1, PSME2, PSMB8, PSMB9	126	44	6910	4.98557	0.999167	0.148841	42.2705
GOTERM_BP_DIRECT	GO:0043488~regulation of mRNA stability	5	2.1645	0.047139	ZFP36, PSME1, PSME2, PSMB8, PSMB9	222	103	16792	3.67183	1	0.459935	55.1116
REACTOME_PATHWAY	R-HSA-211733:R-HSA-211733	4	1.7316	0.0501586	PSME1, PSME2, PSMB8, PSMB9	152	50	9075	4.77632	0.999999	0.386138	49.264
REACTOME_PATHWAY	R-HSA-69481:R-HSA-69481	4	1.7316	0.0526659	PSME1, PSME2, PSMB8, PSMB9	152	51	9075	4.68266	1	0.391007	51.0018
REACTOME_PATHWAY	R-HSA-69229:R-HSA-69229	4	1.7316	0.0526659	PSME1, PSME2, PSMB8, PSMB9	152	51	9075	4.68266	1	0.391007	51.0018
REACTOME_PATHWAY	R-HSA-69017:R-HSA-69017	4	1.7316	0.0526659	PSME1, PSME2, PSMB8, PSMB9	152	51	9075	4.68266	1	0.391007	51.0018
REACTOME_PATHWAY	R-HSA-350562:R-HSA-350562	4	1.7316	0.0526659	PSME1, PSME2, PSMB8, PSMB9	152	51	9075	4.68266	1	0.391007	51.0018
REACTOME_PATHWAY	R-HSA-349425:R-HSA-349425	4	1.7316	0.0552328	PSME1, PSME2, PSMB8, PSMB9	152	52	9075	4.59261	1	0.395902	52.7237
REACTOME_PATHWAY	R-HSA-180534:R-HSA-180534	4	1.7316	0.0552328	PSME1, PSME2, PSMB8, PSMB9	152	52	9075	4.59261	1	0.395902	52.7237
GOTERM_BP_DIRECT	GO:0038061~NIK/NF-kappaB signaling	4	1.7316	0.0562469	PSME1, PSME2, PSMB8, PSMB9	222	66	16792	4.58422	1	0.507413	61.7227
REACTOME_PATHWAY	R-HSA-69601:R-HSA-69601	4	1.7316	0.0578585	PSME1, PSME2, PSMB8, PSMB9	152	53	9075	4.50596	1	0.400816	54.4272
REACTOME_PATHWAY	R-HSA-180585:R-HSA-180585	4	1.7316	0.0605425	PSME1, PSME2, PSMB8, PSMB9	152	54	9075	4.42251	1	0.396574	56.1096
REACTOME_PATHWAY	R-HSA-4641257:R-HSA-4641257	4	1.7316	0.0632839	PSME1, PSME2, PSMB8, PSMB9	152	55	9075	4.34211	1	0.401699	57.7687
REACTOME_PATHWAY	R-HSA-174113:R-HSA-174113	4	1.7316	0.0632839	PSME1, PSME2, PSMB8, PSMB9	152	55	9075	4.34211	1	0.401699	57.7687
REACTOME_PATHWAY	R-HSA-5362768:R-HSA-5362768	4	1.7316	0.0660821	PSME1, PSME2, PSMB8, PSMB9	152	56	9075	4.26457	1	0.406813	59.4022
REACTOME_PATHWAY	R-HSA-450408:R-HSA-450408	4	1.7316	0.0660821	PSME1, PSME2, PSMB8, PSMB9	152	56	9075	4.26457	1	0.406813	59.4022
GOTERM_BP_DIRECT	GO:0051436~negative regulation of ubiquitin-protein ligase activity involved in mitotic cell cycle	4	1.7316	0.0670395	PSME1, PSME2, PSMB8, PSMB9	222	71	16792	4.26139	1	0.557399	68.3714
REACTOME_PATHWAY	R-HSA-4641258:R-HSA-4641258	4	1.7316	0.0689364	PSME1, PSME2, PSMB8, PSMB9	152	57	9075	4.18975	1	0.411914	61.0081
REACTOME_PATHWAY	R-HSA-983168:R-HSA-983168	10	4.329	0.071393	PSME1, PSME2, HERC6, RBCK1, UBE2L6, UBE2Q1, PSMB8, UNKL, TRIM21, PSMB9	152	308	9075	1.93844	1	0.414934	62.3431
REACTOME_PATHWAY	R-HSA-68827:R-HSA-68827	4	1.7316	0.0748098	PSME1, PSME2, PSMB8, PSMB9	152	59	9075	4.04773	1	0.422056	64.1296
REACTOME_PATHWAY	R-HSA-5676590:R-HSA-5676590	4	1.7316	0.0748098	PSME1, PSME2, PSMB8, PSMB9	152	59	9075	4.04773	1	0.422056	64.1296
REACTOME_PATHWAY	R-HSA-5610785:R-HSA-5610785	4	1.7316	0.0778274	PSME1, PSME2, PSMB8, PSMB9	152	60	9075	3.98026	1	0.427093	65.642
REACTOME_PATHWAY	R-HSA-5610783:R-HSA-5610783	4	1.7316	0.0778274	PSME1, PSME2, PSMB8, PSMB9	152	60	9075	3.98026	1	0.427093	65.642
REACTOME_PATHWAY	R-HSA-5610780:R-HSA-5610780	4	1.7316	0.0778274	PSME1, PSME2, PSMB8, PSMB9	152	60	9075	3.98026	1	0.427093	65.642
REACTOME_PATHWAY	R-HSA-5358346:R-HSA-5358346	4	1.7316	0.0778274	PSME1, PSME2, PSMB8, PSMB9	152	60	9075	3.98026	1	0.427093	65.642
GOTERM_BP_DIRECT	GO:0051437~positive regulation of ubiquitin-protein ligase activity involved in regulation of mitotic cell cycle transition	4	1.7316	0.0786995	PSME1, PSME2, PSMB8, PSMB9	222	76	16792	3.98103	1	0.606701	74.3271
REACTOME_PATHWAY	R-HSA-5678895:R-HSA-5678895	4	1.7316	0.0808977	PSME1, PSME2, PSMB8, PSMB9	152	61	9075	3.91501	1	0.432103	67.1201
GOTERM_BP_DIRECT	GO:0031145~anaphase-promoting complex-dependent catabolic process	4	1.7316	0.0860912	PSME1, PSME2, PSMB8, PSMB9	222	79	16792	3.82986	1	0.627283	77.5384
REACTOME_PATHWAY	R-HSA-174084:R-HSA-174084	4	1.7316	0.0871935	PSME1, PSME2, PSMB8, PSMB9	152	63	9075	3.79073	1	0.449731	69.969
REACTOME_PATHWAY	R-HSA-4608870:R-HSA-4608870	4	1.7316	0.0904172	PSME1, PSME2, PSMB8, PSMB9	152	64	9075	3.7315	1	0.454516	71.3377
REACTOME_PATHWAY	R-HSA-5632684:R-HSA-5632684	4	1.7316	0.0970116	PSME1, PSME2, PSMB8, PSMB9	152	66	9075	3.61842	1	0.471538	73.9599
Annotation Cluster 29	Enrichment Score: 1.626460638194909
Category	Term	Count	%	PValue	Genes	List Total	Pop Hits	Pop Total	Fold Enrichment	Bonferroni	Benjamini	FDR
INTERPRO	IPR000571:Zinc finger, CCCH-type	5	2.1645	0.00568543	ZFP36, ZC3HAV1, PARP12, HELZ, UNKL	226	59	18559	6.95928	0.950167	0.192829	7.93647
UP_SEQ_FEATURE	zinc finger region:C3H1-type 2	3	1.2987	0.0481867	ZFP36, ZC3HAV1, PARP12	229	31	20063	8.47852	1	0.805698	52.9221
UP_SEQ_FEATURE	zinc finger region:C3H1-type 1	3	1.2987	0.0481867	ZFP36, ZC3HAV1, PARP12	229	31	20063	8.47852	1	0.805698	52.9221
Annotation Cluster 30	Enrichment Score: 1.5892123998099932
Category	Term	Count	%	PValue	Genes	List Total	Pop Hits	Pop Total	Fold Enrichment	Bonferroni	Benjamini	FDR
GOTERM_CC_DIRECT	GO:0010008~endosome membrane	8	3.4632	0.00838542	TCIRG1, HLA-DQB1, SLC11A1, LY96, IRF7, HLA-DPA1, HLA-DPB1, CD14	227	185	18224	3.47165	0.847079	0.0855392	10.1856
REACTOME_PATHWAY	R-HSA-936964:R-HSA-936964	3	1.2987	0.0390845	LY96, IRF7, CD14	152	19	9075	9.42694	0.999983	0.333737	40.8855
GOTERM_BP_DIRECT	GO:0035666~TRIF-dependent toll-like receptor signaling pathway	3	1.2987	0.0520995	LY96, IRF7, CD14	222	28	16792	8.10425	1	0.485957	58.8346
Annotation Cluster 31	Enrichment Score: 1.4913581717302196
Category	Term	Count	%	PValue	Genes	List Total	Pop Hits	Pop Total	Fold Enrichment	Bonferroni	Benjamini	FDR
INTERPRO	IPR000436:Sushi/SCR/CCP	5	2.1645	0.00502789	C1RL, IL15RA, C1R, C1S, SELE	226	57	18559	7.20346	0.929444	0.198239	7.04955
UP_KEYWORDS	Sushi	4	1.7316	0.024464	IL15RA, C1R, C1S, SELE	230	56	20581	6.39161	0.998657	0.159728	27.7539
SMART	SM00032:CCP	4	1.7316	0.0330898	IL15RA, C1R, C1S, SELE	132	54	10057	5.64366	0.978422	0.3186	31.7973
UP_SEQ_FEATURE	domain:Sushi 2	3	1.2987	0.0926405	C1R, C1S, SELE	229	45	20063	5.84076	1	0.935897	77.3042
UP_SEQ_FEATURE	domain:Sushi 1	3	1.2987	0.0926405	C1R, C1S, SELE	229	45	20063	5.84076	1	0.935897	77.3042
Annotation Cluster 32	Enrichment Score: 1.3878121854569534
Category	Term	Count	%	PValue	Genes	List Total	Pop Hits	Pop Total	Fold Enrichment	Bonferroni	Benjamini	FDR
SMART	SM00042:CUB	4	1.7316	0.0244007	LRP10, C1RL, C1R, C1S	132	48	10057	6.34912	0.940166	0.296735	24.4927
INTERPRO	IPR000859:CUB domain	4	1.7316	0.0290744	LRP10, C1RL, C1R, C1S	226	55	18559	5.97233	1	0.577774	34.8136
UP_SEQ_FEATURE	domain:CUB 2	3	1.2987	0.0629389	LRP10, C1R, C1S	229	36	20063	7.30095	1	0.851579	62.9035
UP_SEQ_FEATURE	domain:CUB 1	3	1.2987	0.0629389	LRP10, C1R, C1S	229	36	20063	7.30095	1	0.851579	62.9035
Annotation Cluster 33	Enrichment Score: 1.3521435513520492
Category	Term	Count	%	PValue	Genes	List Total	Pop Hits	Pop Total	Fold Enrichment	Bonferroni	Benjamini	FDR
GOTERM_BP_DIRECT	GO:0070206~protein trimerization	3	1.2987	0.0058408	TRIM5, TRIM22, TRIM21	222	9	16792	25.2132	0.999828	0.118075	9.26014
GOTERM_BP_DIRECT	GO:0051091~positive regulation of sequence-specific DNA binding transcription factor activity	6	2.5974	0.0125938	DDX58, TRIM5, IL6, IL1B, TRIM22, TRIM21	222	105	16792	4.32227	1	0.200125	18.9608
UP_SEQ_FEATURE	zinc finger region:B box-type	4	1.7316	0.0423317	TRIM5, RBCK1, TRIM22, TRIM21	229	68	20063	5.15361	1	0.792278	48.3054
INTERPRO	IPR003879:Butyrophylin-like	4	1.7316	0.0570204	TRIM5, TRIM16, TRIM22, TRIM21	226	72	18559	4.56219	1	0.738857	57.3218
SMART	SM00336:BBOX	4	1.7316	0.071891	TRIM5, TRIM16, TRIM22, TRIM21	132	74	10057	4.11835	0.999798	0.507745	57.193
INTERPRO	IPR027370:RING-type zinc-finger, LisH dimerisation motif	3	1.2987	0.0738953	TRIM5, RBCK1, TRIM22	226	37	18559	6.65834	1	0.801149	67.1549
INTERPRO	IPR000315:Zinc finger, B-box	4	1.7316	0.0776867	TRIM5, TRIM16, TRIM22, TRIM21	226	82	18559	4.00583	1	0.805256	69.0521
UP_KEYWORDS	Ligase	8	3.4632	0.093758	TRIM5, WARS, RBCK1, TNFAIP3, TRIM22, UNKL, KARS, TRIM21	230	347	20581	2.063	1	0.391014	72.5327
UP_SEQ_FEATURE	domain:B30.2/SPRY	4	1.7316	0.0985683	TRIM5, TRIM16, TRIM22, TRIM21	229	97	20063	3.61284	1	0.934797	79.4637
Annotation Cluster 34	Enrichment Score: 1.225477620589829
Category	Term	Count	%	PValue	Genes	List Total	Pop Hits	Pop Total	Fold Enrichment	Bonferroni	Benjamini	FDR
UP_SEQ_FEATURE	domain:C1q	3	1.2987	0.0510235	C1QA, C1QB, MMRN2	229	32	20063	8.21356	1	0.810804	55.0176
INTERPRO	IPR001073:Complement C1q protein	3	1.2987	0.0637146	C1QA, C1QB, MMRN2	226	34	18559	7.24584	1	0.763754	61.5113
SMART	SM00110:C1Q	3	1.2987	0.0647974	C1QA, C1QB, MMRN2	132	32	10057	7.14276	0.999518	0.500567	53.321

## Sheet: WGCNA_KATO
Category	Term	Count	%	PValue	Genes	List Total	Pop Hits	Pop Total	Fold Enrichment	Bonferroni	Benjamini	FDR
GOTERM_BP_DIRECT	GO:0045944~positive regulation of transcription from RNA polymerase II promoter	24	17.9104	8.27649e-07	EGR1, MAFF, HYAL2, CEBPB, EGR2, CREM, NR4A2, NFKBIA, NR4A1, FOSB, NR4A3, JUNB, HES1, PLAGL1, FOS, EIF4A3, FLI1, ATF3, JUN, FOXF1, PPRC1, PER1, KLF4, CYR61	126	981	16792	3.26042	0.00102245	0.000511356	0.00134295
GOTERM_MF_DIRECT	GO:0001077~transcriptional activator activity, RNA polymerase II core promoter proximal region sequence-specific binding	12	8.95522	1.56369e-06	EGR1, FOS, FLI1, CEBPB, EGR2, JUN, NR4A2, NR4A1, NR4A3, FOSB, KLF4, JUNB	127	236	16881	6.75871	0.000439301	0.000439301	0.00206868
UP_KEYWORDS	DNA-binding	32	23.8806	3.17147e-06	IER2, CREM, HR, ZNF331, PLAGL1, FOS, FLI1, FOXF1, EGR1, ZFP36, MAFF, HIST1H1E, CEBPB, EGR2, SWAP70, EGR4, ZFY, HIST1H2BG, NR4A2, NR4A1, FOSB, NR4A3, SNAI2, JUNB, TRIM21, STAT2, HES1, ATF3, JUN, TNFAIP3, ZNF571, KLF4	131	2050	20581	2.4524	0.000726004	0.000363068	0.00406305
UP_SEQ_FEATURE	DNA-binding region:Basic motif	9	6.71642	1.12091e-05	HES1, MAFF, FOS, ATF3, CEBPB, JUN, CREM, FOSB, JUNB	131	163	20063	8.45628	0.00500912	0.00250771	0.015891
GOTERM_MF_DIRECT	GO:0043565~sequence-specific DNA binding	15	11.194	3.25763e-05	EGR1, MAFF, CEBPB, CREM, NR4A2, NR4A1, FOSB, NR4A3, SNAI2, HES1, FOS, FLI1, ATF3, JUN, FOXF1	127	518	16881	3.84907	0.00911233	0.00304672	0.0430887
GOTERM_MF_DIRECT	GO:0003700~transcription factor activity, sequence-specific DNA binding	20	14.9254	9.13865e-05	EGR1, MAFF, CEBPB, EGR2, EGR4, ZFY, CREM, HR, FOSB, STAT2, HES1, PLAGL1, FOS, FLI1, ATF3, ID1, JUN, ID3, ZNF571, KLF4	127	961	16881	2.76631	0.0253538	0.00512299	0.120833
UP_KEYWORDS	Transcription	30	22.3881	0.000404074	CREM, HR, CRCP, ZNF331, PLAGL1, FLI1, FOXF1, PER1, EGR1, MAFF, EGR2, CEBPB, EGR4, ZFY, NR4A2, NR4A1, NR4A3, SNAI2, JUNB, STAT2, HES1, RPAP2, ATF3, BTG2, ID1, JUN, PPRC1, ID3, ZNF571, KLF4	131	2398	20581	1.96547	0.0883979	0.0183401	0.516446
GOTERM_BP_DIRECT	GO:0006366~transcription from RNA polymerase II promoter	13	9.70149	0.000447592	EGR1, MAFF, CEBPB, EGR2, FOSB, JUNB, PLAGL1, FOS, FLI1, ATF3, FOXF1, JUN, KLF4	126	513	16792	3.37721	0.424978	0.0450652	0.723799
GOTERM_MF_DIRECT	GO:0003677~DNA binding	26	19.403	0.000560646	IER2, CREM, HR, PLAGL1, FOS, FLI1, FOXF1, EGR1, ZFP36, HIST1H1E, EGR2, CEBPB, EGR4, SWAP70, HIST1H2BG, NR4A2, NR4A1, NR4A3, FOSB, JUNB, TRIM21, STAT2, HES1, JUN, TNFAIP3, ZNF571	127	1674	16881	2.06449	0.145796	0.0195055	0.739177
UP_KEYWORDS	Transcription regulation	29	21.6418	0.000583499	CREM, HR, ZNF331, PLAGL1, FLI1, FOXF1, PER1, EGR1, MAFF, EGR2, CEBPB, EGR4, ZFY, NR4A2, NR4A1, NR4A3, SNAI2, JUNB, STAT2, HES1, RPAP2, ATF3, BTG2, ID1, JUN, PPRC1, ID3, ZNF571, KLF4	131	2332	20581	1.95373	0.125113	0.0220304	0.744979
UP_KEYWORDS	Activator	12	8.95522	0.00317357	PLAGL1, EGR1, FLI1, CEBPB, EGR2, FOXF1, JUN, ZFY, CREM, PPRC1, KLF4, STAT2	131	661	20581	2.85217	0.517079	0.0776938	3.99048
GOTERM_MF_DIRECT	GO:0000977~RNA polymerase II regulatory region sequence-specific DNA binding	6	4.47761	0.0199257	PLAGL1, EGR1, ATF3, CEBPB, FOXF1, ZFY	127	208	16881	3.83427	0.996502	0.269629	23.3768
GOTERM_BP_DIRECT	GO:0006351~transcription, DNA-templated	21	15.6716	0.0871158	CEBPB, EGR2, EGR4, ZFY, CREM, HR, NR4A2, CRCP, NR4A1, NR4A3, SNAI2, ZNF331, STAT2, HES1, PLAGL1, BTG2, ID1, PPRC1, PER1, ID3, ZNF571	126	1955	16792	1.43154	1	0.726076	77.2124
Annotation Cluster 2	Enrichment Score: 3.353446295022796
Category	Term	Count	%	PValue	Genes	List Total	Pop Hits	Pop Total	Fold Enrichment	Bonferroni	Benjamini	FDR
INTERPRO	IPR004827:Basic-leucine zipper domain	8	5.97015	8.98201e-08	MAFF, FOS, ATF3, CEBPB, JUN, CREM, FOSB, JUNB	130	54	18559	21.1499	3.01791e-05	3.01791e-05	0.000122099
SMART	SM00338:BRLZ	8	5.97015	2.22888e-07	MAFF, FOS, ATF3, CEBPB, JUN, CREM, FOSB, JUNB	87	51	10057	18.133	1.93911e-05	1.93911e-05	0.000240888
GOTERM_BP_DIRECT	GO:0045944~positive regulation of transcription from RNA polymerase II promoter	24	17.9104	8.27649e-07	EGR1, MAFF, HYAL2, CEBPB, EGR2, CREM, NR4A2, NFKBIA, NR4A1, FOSB, NR4A3, JUNB, HES1, PLAGL1, FOS, EIF4A3, FLI1, ATF3, JUN, FOXF1, PPRC1, PER1, KLF4, CYR61	126	981	16792	3.26042	0.00102245	0.000511356	0.00134295
GOTERM_BP_DIRECT	GO:0051591~response to cAMP	7	5.22388	1.10715e-06	FOS, DUSP1, JUN, CREM, PER1, FOSB, JUNB	126	46	16792	20.2802	0.00136751	0.000456044	0.00179647
UP_SEQ_FEATURE	domain:Leucine-zipper	8	5.97015	8.90495e-06	MAFF, FOS, ATF3, CEBPB, JUN, CREM, FOSB, JUNB	131	113	20063	10.8427	0.00398149	0.00398149	0.0126246
UP_SEQ_FEATURE	DNA-binding region:Basic motif	9	6.71642	1.12091e-05	HES1, MAFF, FOS, ATF3, CEBPB, JUN, CREM, FOSB, JUNB	131	163	20063	8.45628	0.00500912	0.00250771	0.015891
GOTERM_MF_DIRECT	GO:0043565~sequence-specific DNA binding	15	11.194	3.25763e-05	EGR1, MAFF, CEBPB, CREM, NR4A2, NR4A1, FOSB, NR4A3, SNAI2, HES1, FOS, FLI1, ATF3, JUN, FOXF1	127	518	16881	3.84907	0.00911233	0.00304672	0.0430887
GOTERM_MF_DIRECT	GO:0008134~transcription factor binding	11	8.20896	5.36765e-05	HES1, FOS, CEBPB, ID1, JUN, PPRC1, PER1, NFKBIA, ID3, FOSB, JUNB	127	284	16881	5.14836	0.0149703	0.00376377	0.0709887
GOTERM_MF_DIRECT	GO:0000978~RNA polymerase II core promoter proximal region sequence-specific DNA binding	11	8.20896	0.000331185	FOS, ATF3, FLI1, CEBPB, EGR2, JUN, PER1, NR4A3, FOSB, JUNB, ZNF331	127	355	16881	4.11869	0.0888779	0.0132089	0.437259
GOTERM_BP_DIRECT	GO:0032870~cellular response to hormone stimulus	5	3.73134	0.000344313	FOS, DUSP1, JUN, FOSB, JUNB	126	45	16792	14.8078	0.346651	0.0461928	0.557224
GOTERM_BP_DIRECT	GO:0006366~transcription from RNA polymerase II promoter	13	9.70149	0.000447592	EGR1, MAFF, CEBPB, EGR2, FOSB, JUNB, PLAGL1, FOS, FLI1, ATF3, FOXF1, JUN, KLF4	126	513	16792	3.37721	0.424978	0.0450652	0.723799
GOTERM_MF_DIRECT	GO:0000982~transcription factor activity, RNA polymerase II core promoter proximal region sequence-specific binding	4	2.98507	0.000644681	FOS, ATF3, JUN, FOSB	127	23	16881	23.1167	0.165743	0.0199335	0.849535
GOTERM_BP_DIRECT	GO:0009612~response to mechanical stimulus	5	3.73134	0.000970709	CCL2, BTG2, JUN, FOSB, JUNB	126	59	16792	11.2941	0.69892	0.0821684	1.5635
INTERPRO	IPR000837:Fos transforming protein	3	2.23881	0.00167162	FOS, ATF3, FOSB	130	9	18559	47.5872	0.430008	0.131105	2.24859
GOTERM_CC_DIRECT	GO:0005667~transcription factor complex	7	5.22388	0.00252963	FOS, FOXF1, JUN, CREM, NR4A1, NR4A3, JUNB	130	193	18224	5.08442	0.37569	0.111106	3.0882
INTERPRO	IPR008917:Eukaryotic transcription factor, Skn-1-like, DNA-binding	3	2.23881	0.0060894	MAFF, JUN, JUNB	130	17	18559	25.1932	0.87156	0.289687	7.96773
GOTERM_BP_DIRECT	GO:0071277~cellular response to calcium ion	4	2.98507	0.00646465	FOS, JUN, FOSB, JUNB	126	51	16792	10.4525	0.99967	0.234486	9.98887
GOTERM_BP_DIRECT	GO:0034097~response to cytokine	4	2.98507	0.00682364	FOS, MCL1, JUN, JUNB	126	52	16792	10.2515	0.999789	0.238906	10.5152
GOTERM_BP_DIRECT	GO:0042493~response to drug	8	5.97015	0.00771811	LPL, FOS, CDKN1A, PTGS2, JUN, FOSB, PNP, JUNB	126	304	16792	3.5071	0.999931	0.239376	11.8139
KEGG_PATHWAY	hsa04380:Osteoclast differentiation	6	4.47761	0.0135835	FOS, JUN, NFKBIA, FOSB, JUNB, STAT2	76	131	6910	4.16432	0.86236	0.281449	14.9868
GOTERM_BP_DIRECT	GO:0006357~regulation of transcription from RNA polymerase II promoter	9	6.71642	0.017357	PLAGL1, MAFF, FOS, ATF3, FLI1, CKS2, FOSB, JUNB, STAT2	126	441	16792	2.71979	1	0.330197	24.7317
KEGG_PATHWAY	hsa05031:Amphetamine addiction	4	2.98507	0.0345151	FOS, ARC, JUN, FOSB	76	66	6910	5.51037	0.993861	0.324145	34.0971
BIOCARTA	h_dreamPathway:Repression of Pain Sensation by the Transcriptional Regulator DREAM	3	2.23881	0.0367468	FOS, JUN, CREM	37	14	1625	9.4112	0.975436	0.709307	33.9502
BIOCARTA	h_arenrf2Pathway:Oxidative Stress Induced Gene Expression Via Nrf2	3	2.23881	0.0706343	MAFF, FOS, JUN	37	20	1625	6.58784	0.999291	0.645131	55.5818
BIOCARTA	h_il6Pathway:IL 6 signaling pathway	3	2.23881	0.0770063	FOS, CEBPB, JUN	37	21	1625	6.27413	0.999641	0.629034	58.8415
Annotation Cluster 3	Enrichment Score: 3.06971361224068
Category	Term	Count	%	PValue	Genes	List Total	Pop Hits	Pop Total	Fold Enrichment	Bonferroni	Benjamini	FDR
UP_KEYWORDS	Stress response	8	5.97015	3.35226e-06	MAFF, DUSP1, HSPA6, HSPB1, HSPA1A, DNAJB1, SERPINH1, PPP1R15A	131	100	20581	12.5685	0.000767373	0.000255857	0.00429466
GOTERM_BP_DIRECT	GO:0006986~response to unfolded protein	4	2.98507	0.00374075	HSPA6, HSPB1, DNAJB1, SERPINH1	126	42	16792	12.6924	0.990267	0.163194	5.89997
GOTERM_MF_DIRECT	GO:0051082~unfolded protein binding	4	2.98507	0.0492678	HSPA6, HSPA1A, DNAJB1, SERPINH1	127	110	16881	4.8335	0.999999	0.39772	48.7471
Annotation Cluster 4	Enrichment Score: 2.4317634891864177
Category	Term	Count	%	PValue	Genes	List Total	Pop Hits	Pop Total	Fold Enrichment	Bonferroni	Benjamini	FDR
BIOCARTA	h_ccr5Pathway:Pertussis toxin-insensitive CCR5 Signaling in Macrophage	5	3.73134	0.000393867	FOS, CCL2, CXCR4, JUN, CCL4	37	17	1625	12.9173	0.0382497	0.0382497	0.435474
GOTERM_BP_DIRECT	GO:0007179~transforming growth factor beta receptor signaling pathway	5	3.73134	0.0049379	FOS, CCL2, ID1, JUN, CLDN5	126	92	16792	7.24293	0.997798	0.196287	7.71804
KEGG_PATHWAY	hsa05142:Chagas disease (American trypanosomiasis)	5	3.73134	0.0260506	FOS, CCL2, JUN, NFKBIA, FAS	76	104	6910	4.3712	0.978234	0.273089	26.9015
Annotation Cluster 5	Enrichment Score: 2.1561837819244096
Category	Term	Count	%	PValue	Genes	List Total	Pop Hits	Pop Total	Fold Enrichment	Bonferroni	Benjamini	FDR
GOTERM_BP_DIRECT	GO:0006954~inflammatory response	10	7.46269	0.0021206	FOS, CCL2, CEBPB, C5AR1, PTGS2, CXCR4, CXCL2, FAS, TNFAIP3, CCL4	126	379	16792	3.51635	0.927477	0.143023	3.38593
UP_KEYWORDS	Chemotaxis	5	3.73134	0.00334756	CCL2, C5AR1, CXCL2, CCL4, CYR61	131	97	20581	8.09829	0.536003	0.0739136	4.20495
GOTERM_BP_DIRECT	GO:0006955~immune response	10	7.46269	0.00425359	GPR183, CCL2, CEBPB, C5AR1, CXCL2, GEM, FAS, TNFSF9, PNP, CCL4	126	421	16792	3.16555	0.994849	0.177277	6.68288
GOTERM_BP_DIRECT	GO:0030593~neutrophil chemotaxis	4	2.98507	0.0131068	CCL2, C5AR1, EDN2, CCL4	126	66	16792	8.07696	1	0.283085	19.2715
GOTERM_BP_DIRECT	GO:0070374~positive regulation of ERK1 and ERK2 cascade	5	3.73134	0.0418447	GPR183, CCL2, C5AR1, JUN, CCL4	126	175	16792	3.80771	1	0.545499	50.0222
Annotation Cluster 6	Enrichment Score: 2.138562420246431
Category	Term	Count	%	PValue	Genes	List Total	Pop Hits	Pop Total	Fold Enrichment	Bonferroni	Benjamini	FDR
KEGG_PATHWAY	hsa04668:TNF signaling pathway	10	7.46269	1.80811e-06	FOS, CCL2, CEBPB, PTGS2, JUN, CXCL2, NFKBIA, FAS, TNFAIP3, JUNB	76	106	6910	8.57746	0.000262142	0.000262142	0.00214649
GOTERM_BP_DIRECT	GO:0042127~regulation of cell proliferation	7	5.22388	0.00261995	SAT1, XIAP, JUN, CXCL2, NFKBIA, FAS, JUNB	126	185	16792	5.04264	0.960934	0.13704	4.16742
KEGG_PATHWAY	hsa05164:Influenza A	8	5.97015	0.00267271	CCL2, JUN, HSPA6, NFKBIA, HSPA1A, FAS, DNAJB1, STAT2	76	174	6910	4.18028	0.321629	0.092458	3.12724
KEGG_PATHWAY	hsa05161:Hepatitis B	7	5.22388	0.00472045	FOS, CDKN1A, EGR2, JUN, NFKBIA, FAS, STAT2	76	145	6910	4.38929	0.496457	0.128219	5.46235
GOTERM_BP_DIRECT	GO:0035994~response to muscle stretch	3	2.23881	0.00616138	FOS, JUN, NFKBIA	126	16	16792	24.9881	0.999519	0.231577	9.54201
KEGG_PATHWAY	hsa04380:Osteoclast differentiation	6	4.47761	0.0135835	FOS, JUN, NFKBIA, FOSB, JUNB, STAT2	76	131	6910	4.16432	0.86236	0.281449	14.9868
KEGG_PATHWAY	hsa05168:Herpes simplex infection	7	5.22388	0.0141252	FOS, CCL2, JUN, PER1, NFKBIA, FAS, STAT2	76	183	6910	3.47785	0.872897	0.25523	15.5394
KEGG_PATHWAY	hsa05142:Chagas disease (American trypanosomiasis)	5	3.73134	0.0260506	FOS, CCL2, JUN, NFKBIA, FAS	76	104	6910	4.3712	0.978234	0.273089	26.9015
KEGG_PATHWAY	hsa05140:Leishmaniasis	4	2.98507	0.0414985	FOS, PTGS2, JUN, NFKBIA	76	71	6910	5.12231	0.997857	0.33616	39.5388
BIOCARTA	h_cdmacPathway:Cadmium induces DNA synthesis and proliferation in macrophages	3	2.23881	0.0526889	FOS, JUN, NFKBIA	37	17	1625	7.7504	0.995293	0.657584	45.0994
KEGG_PATHWAY	hsa05200:Pathways in cancer	9	6.71642	0.06178	FOS, CDKN1A, XIAP, PTGS2, CXCR4, JUN, CKS2, NFKBIA, FAS	76	393	6910	2.08216	0.999904	0.385331	53.0957
BIOCARTA	h_keratinocytePathway:Keratinocyte Differentiation	4	2.98507	0.0874365	FOS, JUN, NFKBIA, FAS	37	48	1625	3.65991	0.999884	0.634495	63.7105
Annotation Cluster 7	Enrichment Score: 1.9322936266886241
Category	Term	Count	%	PValue	Genes	List Total	Pop Hits	Pop Total	Fold Enrichment	Bonferroni	Benjamini	FDR
GOTERM_MF_DIRECT	GO:0031072~heat shock protein binding	4	2.98507	0.00376941	ZFP36, HSPA6, NFKBIA, HSPA1A	127	42	16881	12.6592	0.653962	0.0846363	4.87346
KEGG_PATHWAY	hsa05162:Measles	6	4.47761	0.0144279	HSPA6, NFKBIA, HSPA1A, FAS, TNFAIP3, STAT2	76	133	6910	4.1017	0.878432	0.231573	15.8466
KEGG_PATHWAY	hsa05169:Epstein-Barr virus infection	7	5.22388	0.0167274	CDKN1A, JUN, HSPA6, NFKBIA, HSPB1, HSPA1A, TNFAIP3	76	190	6910	3.34972	0.91336	0.216982	18.1483
KEGG_PATHWAY	hsa05134:Legionellosis	4	2.98507	0.0205079	CXCL2, HSPA6, NFKBIA, HSPA1A	76	54	6910	6.73489	0.950439	0.239015	21.8072
Annotation Cluster 8	Enrichment Score: 1.902745549640491
Category	Term	Count	%	PValue	Genes	List Total	Pop Hits	Pop Total	Fold Enrichment	Bonferroni	Benjamini	FDR
PIR_SUPERFAMILY	PIRSF000939:dual specificity protein phosphatase (MAP kinase phosphatase)	3	2.23881	0.00150222	DUSP5, DUSP2, DUSP1	16	7	1692	45.3214	0.0193539	0.0193539	0.990377
INTERPRO	IPR008343:Mitogen-activated protein (MAP) kinase phosphatase	3	2.23881	0.00208002	DUSP5, DUSP2, DUSP1	130	10	18559	42.8285	0.503224	0.130575	2.7908
GOTERM_BP_DIRECT	GO:0001706~endoderm formation	3	2.23881	0.00345533	DUSP5, DUSP2, DUSP1	126	12	16792	33.3175	0.986132	0.157286	5.46156
GOTERM_MF_DIRECT	GO:0017017~MAP kinase tyrosine/serine/threonine phosphatase activity	3	2.23881	0.00408524	DUSP5, DUSP2, DUSP1	127	13	16881	30.6741	0.683459	0.0788796	5.27165
REACTOME_PATHWAY	R-HSA-112409:R-HSA-112409	3	2.23881	0.00589762	DUSP5, DUSP2, DUSP1	83	13	9075	25.2317	0.659229	0.659229	7.03929
UP_SEQ_FEATURE	domain:Tyrosine-protein phosphatase	4	2.98507	0.00795347	DUSP5, DUSP2, DUSP1, PTPN12	131	63	20063	9.72398	0.972052	0.591127	10.7041
UP_SEQ_FEATURE	domain:Rhodanese	3	2.23881	0.00807172	DUSP5, DUSP2, DUSP1	131	21	20063	21.879	0.973505	0.516237	10.8549
INTERPRO	IPR003595:Protein-tyrosine phosphatase, catalytic	4	2.98507	0.00961803	DUSP5, DUSP2, DUSP1, PTPN12	130	63	18559	9.06422	0.961121	0.371174	12.3114
UP_KEYWORDS	Protein phosphatase	5	3.73134	0.0101198	DUSP5, RPAP2, DUSP2, DUSP1, PTPN12	131	133	20581	5.90627	0.902631	0.164038	12.2177
INTERPRO	IPR001763:Rhodanese-like domain	3	2.23881	0.0119723	DUSP5, DUSP2, DUSP1	130	24	18559	17.8452	0.982525	0.39702	15.1029
SMART	SM00450:RHOD	3	2.23881	0.0136591	DUSP5, DUSP2, DUSP1	87	21	10057	16.514	0.697759	0.328904	13.812
GOTERM_BP_DIRECT	GO:0000188~inactivation of MAPK activity	3	2.23881	0.0147462	DUSP5, DUSP2, DUSP1	126	25	16792	15.9924	1	0.302351	21.4202
INTERPRO	IPR016130:Protein-tyrosine phosphatase, active site	4	2.98507	0.0159552	DUSP5, DUSP2, DUSP1, PTPN12	130	76	18559	7.51377	0.995502	0.451443	19.6389
SMART	SM00404:PTPc_motif	4	2.98507	0.0165832	DUSP5, DUSP2, DUSP1, PTPN12	87	63	10057	7.33954	0.766562	0.304907	16.5337
UP_SEQ_FEATURE	active site:Phosphocysteine intermediate	4	2.98507	0.0184136	DUSP5, DUSP2, DUSP1, PTPN12	131	86	20063	7.12338	0.999758	0.695613	23.1642
INTERPRO	IPR000387:Protein-tyrosine/Dual specificity phosphatase	4	2.98507	0.0195073	DUSP5, DUSP2, DUSP1, PTPN12	130	82	18559	6.96398	0.998666	0.484142	23.4938
INTERPRO	IPR024950:Dual specificity phosphatase	3	2.23881	0.0195437	DUSP5, DUSP2, DUSP1	130	31	18559	13.8156	0.998682	0.452768	23.5324
INTERPRO	IPR020422:Dual specificity phosphatase, subgroup, catalytic domain	3	2.23881	0.02589	DUSP5, DUSP2, DUSP1	130	36	18559	11.8968	0.999851	0.52024	29.9933
INTERPRO	IPR000340:Dual specificity phosphatase, catalytic domain	3	2.23881	0.0359632	DUSP5, DUSP2, DUSP1	130	43	18559	9.96011	0.999995	0.611955	39.2183
GOTERM_BP_DIRECT	GO:0035335~peptidyl-tyrosine dephosphorylation	4	2.98507	0.0376941	DUSP5, DUSP2, DUSP1, PTPN12	126	99	16792	5.38464	1	0.518393	46.3911
SMART	SM00195:DSPc	3	2.23881	0.0377368	DUSP5, DUSP2, DUSP1	87	36	10057	9.63314	0.964798	0.487949	34.0147
GOTERM_MF_DIRECT	GO:0004725~protein tyrosine phosphatase activity	4	2.98507	0.0389175	DUSP5, DUSP2, DUSP1, PTPN12	127	100	16881	5.31685	0.999986	0.371716	40.8534
REACTOME_PATHWAY	R-HSA-5675221:R-HSA-5675221	3	2.23881	0.0459745	DUSP5, DUSP2, DUSP1	83	38	9075	8.6319	0.999809	0.819705	44.0544
Annotation Cluster 9	Enrichment Score: 1.8183623990428246
Category	Term	Count	%	PValue	Genes	List Total	Pop Hits	Pop Total	Fold Enrichment	Bonferroni	Benjamini	FDR
GOTERM_BP_DIRECT	GO:0007623~circadian rhythm	5	3.73134	0.00236605	ID1, JUN, PER1, ID3, FAS	126	75	16792	8.88466	0.946491	0.142814	3.7708
GOTERM_BP_DIRECT	GO:0045892~negative regulation of transcription, DNA-templated	9	6.71642	0.0330501	HES1, CEBPB, ID1, JUN, CREM, HR, PER1, ID3, KLF4	126	499	16792	2.40366	1	0.488294	42.0354
UP_KEYWORDS	Biological rhythms	4	2.98507	0.0448451	ID1, CREM, PER1, ID3	131	125	20581	5.02742	0.999973	0.461008	44.446
Annotation Cluster 10	Enrichment Score: 1.6807417703577872
Category	Term	Count	%	PValue	Genes	List Total	Pop Hits	Pop Total	Fold Enrichment	Bonferroni	Benjamini	FDR
INTERPRO	IPR003070:Orphan nuclear receptor	3	2.23881	0.000143169	NR4A2, NR4A1, NR4A3	130	3	18559	142.762	0.0469694	0.0237671	0.194445
GOTERM_BP_DIRECT	GO:0071376~cellular response to corticotropin-releasing hormone stimulus	3	2.23881	0.000808623	NR4A2, NR4A1, NR4A3	126	6	16792	66.6349	0.63207	0.0740292	1.30404
GOTERM_BP_DIRECT	GO:0045444~fat cell differentiation	5	3.73134	0.00214308	EGR2, NR4A2, NR4A1, NR4A3, KLF4	126	73	16792	9.12807	0.929468	0.136979	3.42123
UP_SEQ_FEATURE	region of interest:Ligand-binding	3	2.23881	0.0160978	NR4A2, NR4A1, NR4A3	131	30	20063	15.3153	0.999304	0.702325	20.5539
GOTERM_MF_DIRECT	GO:0004879~RNA polymerase II transcription factor activity, ligand-activated sequence-specific DNA binding	3	2.23881	0.0295154	NR4A2, NR4A1, NR4A3	127	36	16881	11.0768	0.999779	0.330276	32.7233
GOTERM_BP_DIRECT	GO:0030522~intracellular receptor signaling pathway	3	2.23881	0.0324593	NR4A2, NR4A1, NR4A3	126	38	16792	10.5213	1	0.48758	41.458
UP_SEQ_FEATURE	zinc finger region:NR C4-type	3	2.23881	0.0344062	NR4A2, NR4A1, NR4A3	131	45	20063	10.2102	1	0.791651	39.1281
UP_SEQ_FEATURE	DNA-binding region:Nuclear receptor	3	2.23881	0.0344062	NR4A2, NR4A1, NR4A3	131	45	20063	10.2102	1	0.791651	39.1281
INTERPRO	IPR001628:Zinc finger, nuclear hormone receptor-type	3	2.23881	0.0406714	NR4A2, NR4A1, NR4A3	130	46	18559	9.31054	0.999999	0.630838	43.1319
INTERPRO	IPR001723:Steroid hormone receptor	3	2.23881	0.0422899	NR4A2, NR4A1, NR4A3	130	47	18559	9.11244	1	0.620123	44.4223
INTERPRO	IPR000536:Nuclear hormone receptor, ligand-binding, core	3	2.23881	0.0439322	NR4A2, NR4A1, NR4A3	130	48	18559	8.9226	1	0.610719	45.704
SMART	SM00399:ZnF_C4	3	2.23881	0.0587102	NR4A2, NR4A1, NR4A3	87	46	10057	7.53898	0.994825	0.528568	47.9989
INTERPRO	IPR013088:Zinc finger, NHR/GATA-type	3	2.23881	0.0615796	NR4A2, NR4A1, NR4A3	130	58	18559	7.38422	1	0.715263	57.852
SMART	SM00430:HOLI	3	2.23881	0.0632953	NR4A2, NR4A1, NR4A3	87	48	10057	7.22486	0.996616	0.508889	50.672
GOTERM_MF_DIRECT	GO:0003707~steroid hormone receptor activity	3	2.23881	0.0655654	NR4A2, NR4A1, NR4A3	127	56	16881	7.12078	1	0.448707	59.2269
GOTERM_BP_DIRECT	GO:0043401~steroid hormone mediated signaling pathway	3	2.23881	0.0673106	NR4A2, NR4A1, NR4A3	126	57	16792	7.0142	1	0.659249	67.7189
REACTOME_PATHWAY	R-HSA-383280:R-HSA-383280	3	2.23881	0.0773997	NR4A2, NR4A1, NR4A3	83	51	9075	6.43161	1	0.913155	62.995
Annotation Cluster 11	Enrichment Score: 1.6448334346219595
Category	Term	Count	%	PValue	Genes	List Total	Pop Hits	Pop Total	Fold Enrichment	Bonferroni	Benjamini	FDR
GOTERM_BP_DIRECT	GO:0006954~inflammatory response	10	7.46269	0.0021206	FOS, CCL2, CEBPB, C5AR1, PTGS2, CXCR4, CXCL2, FAS, TNFAIP3, CCL4	126	379	16792	3.51635	0.927477	0.143023	3.38593
UP_KEYWORDS	Chemotaxis	5	3.73134	0.00334756	CCL2, C5AR1, CXCL2, CCL4, CYR61	131	97	20581	8.09829	0.536003	0.0739136	4.20495
GOTERM_BP_DIRECT	GO:0006935~chemotaxis	5	3.73134	0.0130992	CCL2, C5AR1, CXCR4, CXCL2, CYR61	126	122	16792	5.46188	1	0.287897	19.2614
GOTERM_BP_DIRECT	GO:0070098~chemokine-mediated signaling pathway	4	2.98507	0.0159389	CCL2, CXCR4, CXCL2, CCL4	126	71	16792	7.50816	1	0.317441	22.9495
REACTOME_PATHWAY	R-HSA-380108:R-HSA-380108	4	2.98507	0.0160783	CCL2, CXCR4, CXCL2, CCL4	83	59	9075	7.4127	0.947662	0.771226	18.1288
INTERPRO	IPR001811:Chemokine interleukin-8-like domain	3	2.23881	0.0406714	CCL2, CXCL2, CCL4	130	46	18559	9.31054	0.999999	0.630838	43.1319
KEGG_PATHWAY	hsa04062:Chemokine signaling pathway	6	4.47761	0.0509017	CCL2, CXCR4, CXCL2, NFKBIA, CCL4, STAT2	76	186	6910	2.93294	0.999487	0.359561	46.2167
GOTERM_MF_DIRECT	GO:0008009~chemokine activity	3	2.23881	0.0517662	CCL2, CXCL2, CCL4	127	49	16881	8.13804	1	0.392181	50.5006
SMART	SM00199:SCY	3	2.23881	0.0520642	CCL2, CXCL2, CCL4	87	43	10057	8.06496	0.990455	0.539432	43.8906
UP_KEYWORDS	Inflammatory response	4	2.98507	0.0718458	CCL2, CXCL2, TNFAIP3, CCL4	131	152	20581	4.13439	1	0.523998	61.5262
GOTERM_BP_DIRECT	GO:0060326~cell chemotaxis	3	2.23881	0.0844679	CCL2, C5AR1, CXCL2	126	65	16792	6.15092	1	0.718701	76.1158
Annotation Cluster 12	Enrichment Score: 1.6244425673268736
Category	Term	Count	%	PValue	Genes	List Total	Pop Hits	Pop Total	Fold Enrichment	Bonferroni	Benjamini	FDR
GOTERM_BP_DIRECT	GO:0071347~cellular response to interleukin-1	4	2.98507	0.0159389	HYAL2, CCL2, CEBPB, CCL4	126	71	16792	7.50816	1	0.317441	22.9495
GOTERM_BP_DIRECT	GO:0050729~positive regulation of inflammatory response	4	2.98507	0.0171604	LPL, HYAL2, CCL2, CCL4	126	73	16792	7.30246	1	0.332134	24.4869
GOTERM_BP_DIRECT	GO:0071356~cellular response to tumor necrosis factor	4	2.98507	0.0489425	ZFP36, HYAL2, CCL2, CCL4	126	110	16792	4.84618	1	0.577446	55.7024
Annotation Cluster 13	Enrichment Score: 1.4487841328197095
Category	Term	Count	%	PValue	Genes	List Total	Pop Hits	Pop Total	Fold Enrichment	Bonferroni	Benjamini	FDR
UP_KEYWORDS	Zinc-finger	20	14.9254	0.0164515	ZFP36, FGD2, EGR1, EGR2, XIAP, EGR4, ZFY, HR, NR4A2, NR4A1, NR4A3, SNAI2, TRIM21, ZNF331, PLAGL1, CDKN1A, RPAP2, TNFAIP3, ZNF571, KLF4	131	1781	20581	1.76425	0.977601	0.237641	19.1457
UP_SEQ_FEATURE	zinc finger region:C2H2-type 1	9	6.71642	0.0279192	PLAGL1, EGR1, EGR2, EGR4, ZFY, SNAI2, ZNF571, KLF4, ZNF331	131	554	20063	2.48804	0.999997	0.795199	33.0663
UP_SEQ_FEATURE	zinc finger region:C2H2-type 3	9	6.71642	0.0550675	PLAGL1, EGR1, EGR2, EGR4, ZFY, SNAI2, ZNF571, KLF4, ZNF331	131	636	20063	2.16725	1	0.900427	55.2045
UP_KEYWORDS	Zinc	22	16.4179	0.0633665	ZFP36, FGD2, EGR1, EGR2, XIAP, EGR4, ZFY, PDLIM5, HR, NR4A2, NR4A1, NR4A3, SNAI2, TRIM21, ZNF331, PLAGL1, CDKN1A, RPAP2, ADAMTS1, TNFAIP3, ZNF571, KLF4	131	2348	20581	1.47204	1	0.494098	56.772

## Sheet: WGCNA-NERI_BAHN
Category	Term	Count	%	PValue	Genes	List Total	Pop Hits	Pop Total	Fold Enrichment	Bonferroni	Benjamini	FDR
UP_KEYWORDS	Immunity	58	13.615	3.13021e-26	ZC3HAV1, S100A8, TBK1, S100A9, TLR2, HLA-DMB, HLA-DMA, ISG20, TRIM5, CASP4, ISG15, IL4R, MX1, LYN, BST2, LY96, SERPING1, IFI16, ECSIT, PRKCB, C1QA, C1QB, HLA-DPA1, VSIG4, GBP1, HLA-DRA, HLA-DQB1, LST1, IFITM1, IFITM2, C3, IFITM3, OAS3, RSAD2, IFI30, OAS1, C1R, C1S, CD74, SRC, CYLD, TAP1, FCGR1B, HLA-DPB1, INPP5D, CSF1R, HCK, TRIM25, PSMB8, PSMB9, IFIT3, DDX58, FYN, IRF7, IRF1, C1RL, FCGR2A, CD14	425	500	20581	5.6174	1.14253e-23	3.80842e-24	4.30782e-23
UP_KEYWORDS	Innate immunity	38	8.92019	1.50873e-20	S100A8, ZC3HAV1, IFITM1, IFITM2, TBK1, C3, IFITM3, S100A9, TLR2, OAS3, RSAD2, OAS1, C1R, C1S, ISG20, TRIM5, CYLD, CASP4, ISG15, MX1, CSF1R, BST2, LYN, LY96, HCK, SERPING1, TRIM25, IFI16, ECSIT, DDX58, C1QA, IFIT3, C1QB, IRF7, IRF1, C1RL, VSIG4, CD14	425	261	20581	7.05051	5.50685e-18	1.10137e-18	2.07632e-17
GOTERM_BP_DIRECT	GO:0045087~innate immune response	39	9.15493	1.01815e-11	S100A8, ZC3HAV1, TBK1, S100A9, TLR2, C1R, C1S, SRC, TRIM5, CYLD, CASP4, FCER1G, MX1, TYROBP, CSF1R, NCF2, BST2, LYN, LY96, TRIM28, TRIM27, SERPING1, COLEC12, TRIM25, IFI16, ECSIT, TRIM21, DDX58, C1QA, CYBA, C1QB, FYN, IPO7, IRF7, IKBKG, C1RL, UBB, ABL1, CD14	416	430	16792	3.66105	2.96585e-08	2.96585e-09	1.82733e-08
Annotation Cluster 2	Enrichment Score: 13.540670388498949
Category	Term	Count	%	PValue	Genes	List Total	Pop Hits	Pop Total	Fold Enrichment	Bonferroni	Benjamini	FDR
UP_KEYWORDS	Antiviral defense	25	5.86854	1.28112e-17	BST2, IFITM1, ZC3HAV1, TBK1, IFITM2, IFITM3, OAS3, RSAD2, IFI44L, TRIM25, OAS1, STAT1, TRIM22, ISG20, IFIT3, IRF9, DDX58, TRIM5, PLSCR1, ISG15, IL10RB, IRF7, IRF1, MX1, GBP1	425	116	20581	10.4366	4.67611e-15	7.79351e-16	1.7631e-14
GOTERM_BP_DIRECT	GO:0009615~response to virus	25	5.86854	1.92222e-16	TNF, ZC3HAV1, IFITM1, IFITM2, TBK1, IFITM3, OAS3, RSAD2, CCL8, OAS1, CCL4, SRC, ISG20, MX1, IFNGR2, BATF3, BST2, DDX1, IFI44, TRIM22, DDX58, IFIT3, IRF7, GTF2F1, IKBKG	416	110	16792	9.17395	6.46816e-13	1.61648e-13	3.9968e-13
GOTERM_BP_DIRECT	GO:0051607~defense response to virus	28	6.57277	5.5797e-15	IL6, BST2, IFITM1, ZC3HAV1, TBK1, IFITM2, IFITM3, RELA, OAS3, CXCL9, RSAD2, IFI44L, OAS1, TRIM25, IFI16, STAT1, TRIM22, ISG20, CXCL10, IFIT3, IRF9, TRIM5, PLSCR1, ISG15, IL10RB, IRF1, MX1, GBP1	416	165	16792	6.84988	1.61704e-11	2.69507e-12	9.9587e-12
GOTERM_BP_DIRECT	GO:0060337~type I interferon signaling pathway	18	4.22535	1.64685e-13	BST2, IFITM1, IFITM2, IFITM3, OAS3, RSAD2, OAS1, STAT1, PSMB8, IFI35, ISG20, IFIT3, IRF9, ISG15, IRF7, IRF1, MX1, GBP2	416	64	16792	11.3528	4.79614e-10	6.85163e-11	2.95497e-10
GOTERM_BP_DIRECT	GO:0045071~negative regulation of viral genome replication	14	3.28638	6.99262e-12	PLSCR1, TNF, ISG15, ZC3HAV1, BST2, IFITM1, IFITM2, IFITM3, OAS3, RSAD2, OAS1, IFI16, MX1, ISG20	416	40	16792	14.1279	2.03695e-08	2.26328e-09	1.25502e-08
REACTOME_PATHWAY	R-HSA-909733:R-HSA-909733	18	4.22535	3.60312e-11	BST2, IFITM1, IFITM2, IFITM3, OAS3, RSAD2, OAS1, STAT1, PSMB8, IFI35, ISG20, IFIT3, IRF9, ISG15, IRF7, IRF1, MX1, GBP2	303	67	9075	8.0464	2.46814e-08	1.23407e-08	5.41797e-08
Annotation Cluster 3	Enrichment Score: 9.903996320055727
Category	Term	Count	%	PValue	Genes	List Total	Pop Hits	Pop Total	Fold Enrichment	Bonferroni	Benjamini	FDR
KEGG_PATHWAY	hsa05164:Influenza A	34	7.98122	7.61829e-15	HLA-DQB1, CCL2, TNF, TBK1, OAS3, NFKBIA, RSAD2, OAS1, HLA-DMB, HLA-DMA, CXCL10, AKT1, TNFRSF1A, HSPA6, IL1B, HLA-DPB1, MX1, IFNGR2, PRKCA, ICAM1, IL6, MAP2K3, RELA, CREBBP, RAF1, TRIM25, STAT1, PRKCB, IRF9, DDX58, IRF7, HLA-DPA1, KPNA2, HLA-DRA	265	174	6910	5.09521	1.73128e-12	1.73128e-12	9.79217e-12
KEGG_PATHWAY	hsa05168:Herpes simplex infection	34	7.98122	3.52035e-14	HLA-DQB1, CCL2, TNF, TBK1, C3, TLR2, OAS3, NFKBIA, HCFC1, OAS1, HLA-DMB, HLA-DMA, CD74, POLR2A, TNFRSF1A, TAP1, IL1B, HLA-DPB1, IFNGR2, CDK1, IL6, RELA, CREBBP, SKP2, CSNK2B, STAT1, TAB2, DDX58, IRF9, GTF2IRD1, IRF7, IKBKG, HLA-DPA1, HLA-DRA	265	183	6910	4.84462	7.95386e-12	3.97693e-12	4.49973e-11
KEGG_PATHWAY	hsa05140:Leishmaniasis	21	4.92958	8.43063e-13	HLA-DQB1, TNF, NCF2, C3, RELA, TLR2, NFKBIA, ITGB2, HLA-DMB, STAT1, HLA-DMA, TAB2, ITGB1, CYBA, IL1B, HLA-DPA1, FCGR2A, HLA-DPB1, FCGR3B, IFNGR2, HLA-DRA	265	71	6910	7.71246	1.90541e-10	6.35137e-11	1.07787e-09
KEGG_PATHWAY	hsa05152:Tuberculosis	31	7.277	3.00563e-12	HLA-DQB1, TNF, C3, CAMK2G, PPP3R1, TLR2, ITGB2, HLA-DMB, HLA-DMA, CD74, SRC, AKT1, TNFRSF1A, IL10RB, FCER1G, IL1B, PPP3CA, HLA-DPB1, FCGR3B, IFNGR2, TCIRG1, IL6, CEBPB, RELA, CREBBP, RAF1, STAT1, HLA-DPA1, FCGR2A, CD14, HLA-DRA	265	177	6910	4.56689	6.79265e-10	1.69816e-10	3.8425e-09
KEGG_PATHWAY	hsa05145:Toxoplasmosis	22	5.16432	2.60191e-09	HLA-DQB1, TNF, GNAI3, LY96, RELA, MAP2K3, TLR2, NFKBIA, HLA-DMB, STAT1, HLA-DMA, TAB2, ITGB1, AKT1, TNFRSF1A, IL10RB, IKBKG, HSPA6, HLA-DPA1, HLA-DPB1, IFNGR2, HLA-DRA	265	118	6910	4.86153	5.88032e-07	8.40045e-08	3.32641e-06
KEGG_PATHWAY	hsa05321:Inflammatory bowel disease (IBD)	16	3.75587	1.07786e-08	HLA-DQB1, IL6, TNF, RELA, TLR2, SMAD3, HLA-DMB, STAT1, HLA-DMA, STAT6, IL4R, IL1B, HLA-DPA1, HLA-DPB1, IFNGR2, HLA-DRA	265	64	6910	6.51887	2.43597e-06	2.70664e-07	1.378e-05
KEGG_PATHWAY	hsa05162:Measles	21	4.92958	1.21143e-07	IL6, TBK1, RELA, OAS3, TLR2, CSNK2B, NFKBIA, OAS1, STAT1, TAB2, DDX58, AKT1, IRF9, FYN, IRF7, HSPA6, IL1B, MSN, TNFAIP3, MX1, IFNGR2	265	133	6910	4.11718	2.7378e-05	1.61049e-06	0.000154875
KEGG_PATHWAY	hsa05323:Rheumatoid arthritis	14	3.28638	2.53884e-05	HLA-DQB1, TCIRG1, ICAM1, IL6, TNF, CCL2, TLR2, ITGB2, HLA-DMB, HLA-DMA, IL1B, HLA-DPA1, HLA-DPB1, HLA-DRA	265	88	6910	4.14837	0.00572143	0.000212491	0.032453
Annotation Cluster 4	Enrichment Score: 9.799019192086915
Category	Term	Count	%	PValue	Genes	List Total	Pop Hits	Pop Total	Fold Enrichment	Bonferroni	Benjamini	FDR
KEGG_PATHWAY	hsa05140:Leishmaniasis	21	4.92958	8.43063e-13	HLA-DQB1, TNF, NCF2, C3, RELA, TLR2, NFKBIA, ITGB2, HLA-DMB, STAT1, HLA-DMA, TAB2, ITGB1, CYBA, IL1B, HLA-DPA1, FCGR2A, HLA-DPB1, FCGR3B, IFNGR2, HLA-DRA	265	71	6910	7.71246	1.90541e-10	6.35137e-11	1.07787e-09
KEGG_PATHWAY	hsa05150:Staphylococcus aureus infection	17	3.99061	7.51321e-11	HLA-DQB1, ICAM1, C5AR1, C3, FPR1, C1R, ITGB2, C1S, HLA-DMB, HLA-DMA, C1QA, C1QB, HLA-DPA1, FCGR2A, HLA-DPB1, FCGR3B, HLA-DRA	265	54	6910	8.20894	1.69799e-08	2.82998e-09	9.60527e-08
KEGG_PATHWAY	hsa04145:Phagosome	23	5.39906	6.32786e-08	TCIRG1, HLA-DQB1, NCF2, C3, TUBB2A, TLR2, ITGB2, C1R, COLEC12, HLA-DMB, CALR, HLA-DMA, ITGB1, CYBA, TAP1, HLA-DPA1, FCGR2A, HLA-DPB1, DYNC1H1, FCGR3B, CD14, SEC61A1, HLA-DRA	265	153	6910	3.91984	1.43009e-05	1.10007e-06	8.08985e-05
Annotation Cluster 5	Enrichment Score: 5.695274591378537
Category	Term	Count	%	PValue	Genes	List Total	Pop Hits	Pop Total	Fold Enrichment	Bonferroni	Benjamini	FDR
GOTERM_CC_DIRECT	GO:0005886~plasma membrane	144	33.8028	4.94117e-08	ADORA3, GABRB3, S100A8, GRIK2, EFNA1, SLC6A3, GNA11, S100A9, SNCA, TLR2, CD53, AQP1, SLC2A5, CD44, HTRA1, ANK3, IL15RA, SLC12A7, C5AR1, BST2, SLCO4A1, EEF2, ACTN2, COLEC12, ARRB2, VAMP8, ARRB1, PLA2G2A, HLA-DPA1, EPS8L2, EMP1, GBP1, HLA-DRA, CAV2, IL1R1, GNAI3, IFITM1, HAX1, IFITM2, IFITM3, OAS3, NFKBIA, IFI30, ITGB2, ITGB1, CD74, SRC, ADA, KARS, EPHB2, SLC11A1, ACE, KRAS, DMD, FCER1G, HLA-DPB1, …	422	4121	18224	1.50901	2.36185e-05	3.37411e-06	7.07046e-05
UP_KEYWORDS	Cell membrane	105	24.6479	5.67453e-07	ADORA3, S100A8, GABRB3, GRIK2, AIF1, EFNA1, GNA11, SLC6A3, S100A9, CD53, AQP1, SLC2A5, CD44, HTRA1, ANK3, SLC12A7, PTPRK, C5AR1, BST2, SLCO4A1, MPDZ, ARRB2, ARRB1, VAMP8, PLA2G2A, HLA-DPA1, DST, GBP1, HLA-DRA, FGD2, CAV2, IL1R1, GNAI3, IFITM1, HAX1, IFITM2, IFITM3, ITGB1, CD74, KARS, ADA, SRC, EPHB2, ACE, KRAS, DMD, FCER1G, HLA-DPB1, TRAF4, CSF1R, RHBDF2, PODXL, EPHA1, ABCG2, DDX58, RGS1, NTRK1, …	425	3175	20581	1.60149	0.000207099	1.59322e-05	0.000780931
UP_KEYWORDS	Membrane	190	44.6009	0.000292696	HCCS, RARRES3, ADORA3, GABRB3, S100A8, GRIK2, EFNA1, AIF1, SLC6A3, GNA11, S100A9, SNCA, TLR2, CD53, AQP1, TMEM140, SLC2A5, CD44, ANK3, HTRA1, IL15RA, MX1, HIGD1A, PTPRK, SLC12A7, C5AR1, BST2, MPDZ, SLCO4A1, TAZ, COLEC12, BCL2L11, LHFPL2, RND3, NNT, LRP10, ARRB2, VAMP8, ARRB1, PLA2G2A, HLA-DPA1, VSIG4, DST, GBP2, EMP1, GBP1, HLA-DRA, FGD2, TPST1, CAV2, IL1R1, LST1, RTP4, GNAI3, TMEM214, HAX1, IFIT…	425	7494	20581	1.22777	0.101339	0.00304819	0.402059
Annotation Cluster 6	Enrichment Score: 4.869181993934941
Category	Term	Count	%	PValue	Genes	List Total	Pop Hits	Pop Total	Fold Enrichment	Bonferroni	Benjamini	FDR
GOTERM_CC_DIRECT	GO:0005913~cell-cell adherens junction	25	5.86854	5.479e-07	LIMA1, ZC3HAV1, HCFC1, OXTR, PDLIM1, GIPC1, SFN, TAGLN2, ITGB1, SRC, PDXDC1, RPL6, SSX2IP, HSPA5, LYN, CBL, S100A11, TRIM25, EEF2, TXNDC9, CLIC1, STAT1, FLNA, HIST1H3A, EPS8L2	422	323	18224	3.34248	0.000261862	2.90992e-05	0.000784003
GOTERM_MF_DIRECT	GO:0098641~cadherin binding involved in cell-cell adhesion	22	5.16432	1.03816e-05	LIMA1, ZC3HAV1, CBL, S100A11, HCFC1, PDLIM1, GIPC1, EEF2, TRIM25, TXNDC9, SFN, CLIC1, TAGLN2, STAT1, ITGB1, SRC, FLNA, PDXDC1, RPL6, HIST1H3A, HSPA5, EPS8L2	415	290	16881	3.08585	0.00790018	0.000880895	0.0158381
GOTERM_BP_DIRECT	GO:0098609~cell-cell adhesion	18	4.22535	0.000434001	LIMA1, ZC3HAV1, CBL, S100A11, HCFC1, PDLIM1, EEF2, TRIM25, GIPC1, TXNDC9, SFN, TAGLN2, STAT1, PDXDC1, RPL6, HIST1H3A, HSPA5, EPS8L2	416	271	16792	2.6811	0.717625	0.0165007	0.776074
Annotation Cluster 7	Enrichment Score: 4.739321750970417
Category	Term	Count	%	PValue	Genes	List Total	Pop Hits	Pop Total	Fold Enrichment	Bonferroni	Benjamini	FDR
KEGG_PATHWAY	hsa05161:Hepatitis B	23	5.39906	2.33191e-08	PRKCA, IL6, TNF, TBK1, RELA, CREBBP, TLR2, RAF1, NFKBIA, PRKCG, RB1, STAT1, VDAC3, SRC, PRKCB, DDX58, AKT1, STAT6, CDKN1A, KRAS, IRF7, IKBKG, NFATC4	265	145	6910	4.13611	5.27011e-06	4.39177e-07	2.98124e-05
KEGG_PATHWAY	hsa05160:Hepatitis C	17	3.99061	4.20412e-05	TNF, TBK1, RELA, OAS3, RAF1, NFKBIA, OAS1, STAT1, DDX58, AKT1, IRF9, TNFRSF1A, CDKN1A, KRAS, IRF7, IKBKG, IRF1	265	133	6910	3.33296	0.0094565	0.000339282	0.0537342
KEGG_PATHWAY	hsa05215:Prostate cancer	10	2.34742	0.00617515	AKT1, AR, CDKN1A, KRAS, RELA, CREBBP, IKBKG, RAF1, NFKBIA, RB1	265	88	6910	2.96312	0.753381	0.0195239	7.61365
Annotation Cluster 8	Enrichment Score: 4.250826926238755
Category	Term	Count	%	PValue	Genes	List Total	Pop Hits	Pop Total	Fold Enrichment	Bonferroni	Benjamini	FDR
UP_KEYWORDS	Lysosome	20	4.69484	2.48615e-06	TM9SF1, HLA-DQB1, LGMN, HCK, IFITM3, IFI30, HLA-DMB, HLA-DMA, CD74, LAPTM5, VAMP8, ANK3, RNASET2, SORT1, IL1B, CTSC, HLA-DPA1, HLA-DPB1, TNFAIP3, HLA-DRA	425	263	20581	3.68258	0.000907035	5.67138e-05	0.00342141
GOTERM_CC_DIRECT	GO:0042613~MHC class II protein complex	7	1.64319	7.99523e-06	HLA-DQB1, HLA-DPA1, HLA-DPB1, HLA-DMB, HLA-DMA, CD74, HLA-DRA	422	22	18224	13.7406	0.00381444	0.00025475	0.01144
GOTERM_CC_DIRECT	GO:0005765~lysosomal membrane	20	4.69484	2.21388e-05	TCIRG1, TM9SF1, RAB2A, HLA-DQB1, GNAI3, IFITM3, GNA11, HLA-DMB, HLA-DMA, CD74, LAPTM5, GNAQ, VAMP8, ARRB1, GNB1, SORT1, HLA-DPA1, HLA-DPB1, NSF, HLA-DRA	422	274	18224	3.15218	0.0105267	0.000587742	0.0316744
UP_KEYWORDS	Endosome	18	4.22535	0.0225517	FGD2, HLA-DQB1, BST2, IFITM3, TRIM27, NDFIP1, RUFY1, HLA-DMB, HLA-DMA, ITGB1, CD74, VAMP8, NTRK1, SORT1, RNF11, HLA-DPA1, HLA-DPB1, HLA-DRA	425	481	20581	1.8122	0.999758	0.116852	26.9417
Annotation Cluster 9	Enrichment Score: 4.205339685720924
Category	Term	Count	%	PValue	Genes	List Total	Pop Hits	Pop Total	Fold Enrichment	Bonferroni	Benjamini	FDR
GOTERM_BP_DIRECT	GO:0031663~lipopolysaccharide-mediated signaling pathway	10	2.34742	5.34535e-08	AKT1, TNF, CCL2, LYN, LY96, HCK, TLR2, NFKBIA, IL1B, CD14	416	32	16792	12.6142	0.000155698	1.03806e-05	9.59368e-05
GOTERM_BP_DIRECT	GO:0071407~cellular response to organic cyclic compound	9	2.11268	9.57085e-05	AKT1, CYBA, TNF, CCL2, CEBPB, HCFC1, NFKBIA, IL1B, STAT1	416	59	16792	6.15743	0.243318	0.0048795	0.171636
GOTERM_BP_DIRECT	GO:0043491~protein kinase B signaling	4	0.938967	0.047321	AKT1, TNF, CCL2, IL1B	416	33	16792	4.89277	1	0.472169	58.1072
Annotation Cluster 10	Enrichment Score: 3.8609977728630542
Category	Term	Count	%	PValue	Genes	List Total	Pop Hits	Pop Total	Fold Enrichment	Bonferroni	Benjamini	FDR
UP_KEYWORDS	Metal-binding	114	26.7606	2.32092e-06	HCCS, S100A3, S100A8, ZC3HAV1, AIF1, SLC6A3, GNA11, S100A9, SNCA, PDLIM1, AURKB, MCM10, ISG20, RBCK1, CTDSP2, ACTN4, ACTN2, COLEC12, TRIM37, PARP12, PLA2G2A, COL1A2, TNFAIP3, DST, FGD2, GNAI3, OAS3, OAS1, ITGB2, SP110, CALR, ITGB1, ADA, KARS, TIMP1, ACE, KRAS, DMD, DYRK4, RNF11, ZMPSTE24, UNKL, TRAF4, CREBBP, S100A11, SMAD3, BRCA1, DDX58, CDKN1A, CADPS2, PLCG1, IKBKG, SMYD5, ABL1, HDAC6, DPP3, LI…	425	3640	20581	1.51663	0.000846779	5.64743e-05	0.00319403
GOTERM_MF_DIRECT	GO:0008270~zinc ion binding	49	11.5023	0.000305435	DPP3, S100A3, LIMA1, S100A8, SNCA, S100A9, TRIM16, OAS1, PDLIM1, SP110, CALR, ADA, GCH1, TRIM5, CYLD, ACE, DMD, GATAD2A, RBCK1, RNF11, NR2F2, KDM5B, UNKL, TRAF4, PRKCA, AR, ZDHHC3, ZNF282, LIMK2, CREBBP, CBL, TRIM28, TRIM27, RUFY1, SMAD3, PRKCG, TRIM25, PARK2, SOD1, TRIM22, RBBP6, TAB2, BRCA1, TRIM21, PRKCB, TRIM37, DDX58, TNFAIP3, HDAC6	415	1169	16881	1.70503	0.208154	0.0144809	0.464994
UP_KEYWORDS	Zinc	68	15.9624	0.00368491	DPP3, S100A3, LIMA1, ZC3HAV1, S100A8, S100A9, HELZ, PDLIM1, MCM10, TRIM5, RBCK1, NR2F2, TNIP2, KDM5B, ZFP36, PRKCA, AR, ZNF282, LIMK2, PRKCG, RBBP6, PRKCB, LAP3, TRIM37, PARP12, PRNP, TNFAIP3, PEG3, FGD2, THAP7, SLC39A14, TRIM16, SP110, CALR, ADA, GCH1, TIMP1, POLR2A, RPA1, CYLD, ACE, DMD, GATAD2A, RNF11, ZMPSTE24, PPP3CA, UNKL, TRAF4, TRIM28, CREBBP, CBL, CSNK2B, RUFY1, TRIM27, RAF1, SMAD3, TRIM…	425	2348	20581	1.40245	0.740105	0.0271249	4.95368
Annotation Cluster 11	Enrichment Score: 3.6390843730150553
Category	Term	Count	%	PValue	Genes	List Total	Pop Hits	Pop Total	Fold Enrichment	Bonferroni	Benjamini	FDR
GOTERM_BP_DIRECT	GO:0034341~response to interferon-gamma	9	2.11268	6.76424e-08	SLC11A1, BST2, IFITM1, IFITM2, IFITM3, SNCA, SEC61A1, TRIM21, GCH1	416	24	16792	15.137	0.000197023	1.23151e-05	0.000121403
GOTERM_BP_DIRECT	GO:0035456~response to interferon-beta	6	1.40845	1.04511e-06	PLSCR1, BST2, IFITM1, IFITM2, IFITM3, STAT1	416	9	16792	26.9103	0.00303978	0.000104974	0.00187572
GOTERM_BP_DIRECT	GO:0046597~negative regulation of viral entry into host cell	5	1.17371	0.000854534	TRIM5, IFITM1, IFITM2, IFITM3, TRIM25	416	18	16792	11.2126	0.917117	0.0279024	1.52264
GOTERM_BP_DIRECT	GO:0035455~response to interferon-alpha	4	0.938967	0.0015801	BST2, IFITM1, IFITM2, IFITM3	416	10	16792	16.1462	0.990013	0.0445841	2.79826
INTERPRO	IPR007593:Interferon-induced transmembrane protein	3	0.704225	0.0336491	IFITM1, IFITM2, IFITM3	420	13	18559	10.1973	1	0.518188	41.6075
GOTERM_BP_DIRECT	GO:0009607~response to biotic stimulus	3	0.704225	0.045575	IFITM1, IFITM2, IFITM3	416	14	16792	8.64973	1	0.462302	56.7076
Annotation Cluster 12	Enrichment Score: 3.529168035786414
Category	Term	Count	%	PValue	Genes	List Total	Pop Hits	Pop Total	Fold Enrichment	Bonferroni	Benjamini	FDR
UP_KEYWORDS	Nucleotide-binding	68	15.9624	1.16459e-06	TUBB2A, TBK1, GNA11, XRCC6, TTK, HELZ, ITPKC, AURKB, AKT1, WARS, DYNC1H1, MX1, NSF, SIK3, PRKCA, CDK1, LIMK2, LYN, EEF2, PRKCG, UBE2I, CDK5, HNRNPU, PRKCB, RND3, GNAQ, RUVBL2, GBP2, GBP1, GNAI3, CAMK2G, OAS3, OAS1, KARS, SRC, GCH1, EPHB2, UBE2D2, KRAS, TAP1, HSPA6, DYRK4, HSPA5, TRIP13, CSF1R, RAB2A, KIF3A, MSH2, MAP2K3, HCK, DDX1, UBE2L6, RAF1, TRIO, DDX5, EPHA1, UBE2Q1, VDAC3, ABCG2, DDX58, FYN…	425	1788	20581	1.8417	0.000424984	3.0362e-05	0.0016027
INTERPRO	IPR017441:Protein kinase, ATP binding site	26	6.10329	2.05253e-06	TBK1, CAMK2G, TTK, AURKB, SRC, EPHB2, AKT1, DYRK4, SIK3, CSF1R, PRKCA, CDK1, LYN, LIMK2, MAP2K3, HCK, RAF1, PRKCG, EPHA1, CDK5, PRKCB, GSK3A, FYN, NTRK1, BMPR1B, ABL1	420	381	18559	3.01546	0.0019685	0.0019685	0.00322602
UP_KEYWORDS	Kinase	36	8.4507	4.14483e-06	TBK1, CAMK2G, TTK, ITPKC, AURKB, SRC, EPHB2, AKT1, DYRK4, SIK3, CSF1R, PRKCA, CDK1, LIMK2, LYN, HCK, MAP2K3, SKP2, CSNK2B, RAF1, TRIO, PRKCG, EPHA1, CDK5, TAB2, PRKCB, CDKN1A, FYN, GSK3A, NTRK1, PRKAR1A, IKBKG, MAPK8IP2, BMPR1B, PGK1, ABL1	425	735	20581	2.37188	0.00151172	8.89882e-05	0.00570401
UP_KEYWORDS	ATP-binding	55	12.9108	5.2006e-06	TBK1, XRCC6, TTK, HELZ, ITPKC, AURKB, AKT1, WARS, DYNC1H1, NSF, SIK3, PRKCA, CDK1, LIMK2, LYN, PRKCG, UBE2I, CDK5, HNRNPU, PRKCB, RUVBL2, CAMK2G, OAS3, OAS1, SRC, KARS, EPHB2, KRAS, UBE2D2, TAP1, HSPA6, DYRK4, HSPA5, TRIP13, CSF1R, KIF3A, MSH2, MAP2K3, HCK, DDX1, UBE2L6, RAF1, TRIO, DDX5, EPHA1, UBE2Q1, ABCG2, DDX58, GSK3A, FYN, NTRK1, MYO19, ABL1, PGK1, BMPR1B	425	1391	20581	1.91475	0.00189642	0.000105451	0.00715688
UP_SEQ_FEATURE	domain:Protein kinase	27	6.33803	1.08809e-05	TBK1, CAMK2G, TTK, AURKB, SRC, EPHB2, AKT1, DYRK4, SIK3, CSF1R, PRKCA, CDK1, LYN, LIMK2, MAP2K3, HCK, RAF1, TRIO, PRKCG, EPHA1, CDK5, PRKCB, GSK3A, FYN, NTRK1, BMPR1B, ABL1	423	478	20063	2.67912	0.0167026	0.00838646	0.0181463
UP_SEQ_FEATURE	nucleotide phosphate-binding region:ATP	43	10.0939	1.41948e-05	TBK1, CAMK2G, TTK, HELZ, ITPKC, AURKB, SRC, KARS, EPHB2, AKT1, TAP1, DYRK4, DYNC1H1, NSF, SIK3, TRIP13, CSF1R, PRKCA, CDK1, KIF3A, LIMK2, LYN, MSH2, HCK, MAP2K3, DDX1, TRIO, RAF1, PRKCG, DDX5, EPHA1, CDK5, HNRNPU, PRKCB, ABCG2, DDX58, FYN, GSK3A, NTRK1, RUVBL2, BMPR1B, PGK1, ABL1	423	994	20063	2.05181	0.021734	0.00729781	0.0236724
UP_KEYWORDS	Tyrosine-protein kinase	12	2.8169	2.0252e-05	LYN, FYN, NTRK1, HCK, MAP2K3, DYRK4, TTK, ABL1, EPHA1, SRC, CSF1R, EPHB2	425	112	20581	5.18849	0.00736481	0.000321342	0.0278674
UP_SEQ_FEATURE	binding site:ATP	29	6.80751	2.20209e-05	TBK1, CAMK2G, TTK, AURKB, ITPKC, SRC, EPHB2, AKT1, DYRK4, SIK3, CSF1R, PRKCA, CDK1, LYN, LIMK2, HCK, MAP2K3, RAF1, TRIO, PRKCG, EPHA1, CDK5, PRKCB, GSK3A, FYN, NTRK1, BMPR1B, PGK1, ABL1	423	558	20063	2.46501	0.0335143	0.00679457	0.0367216
INTERPRO	IPR000719:Protein kinase, catalytic domain	27	6.33803	4.83467e-05	TBK1, CAMK2G, TTK, AURKB, SRC, EPHB2, AKT1, DYRK4, SIK3, CSF1R, PRKCA, CDK1, LYN, LIMK2, MAP2K3, HCK, RAF1, TRIO, PRKCG, EPHA1, CDK5, PRKCB, GSK3A, FYN, NTRK1, BMPR1B, ABL1	420	487	18559	2.44985	0.0453533	0.0229398	0.0759619
UP_KEYWORDS	Transferase	59	13.8498	0.000110688	TBK1, TTK, ITPKC, AURKB, AKT1, SIK3, PRKCA, CDK1, ZDHHC3, LIMK2, LYN, HERC6, SKP2, CHST3, PRKCG, CDK5, PRKCB, PARP12, TPST1, CAMK2G, OAS3, OAS1, SRC, EPHB2, POLR2A, TYMP, UBE2D2, GALNT10, TGM2, DYRK4, CSF1R, SHMT2, MAP2K3, HCK, CREBBP, CSNK2B, UBE2L6, RAF1, TRIO, GYG2, TRIM25, PARK2, EPHA1, UBE2Q1, TAB2, BRCA1, CDKN1A, FYN, JMJD6, GSK3A, NTRK1, ST8SIA4, PRKAR1A, SMYD5, IKBKG, MAPK8IP2, ABL1, PGK1…	425	1708	20581	1.67279	0.0395979	0.0012618	0.152222
INTERPRO	IPR011009:Protein kinase-like domain	27	6.33803	0.000196991	TBK1, CAMK2G, TTK, AURKB, SRC, EPHB2, AKT1, DYRK4, SIK3, CSF1R, PRKCA, CDK1, LYN, LIMK2, MAP2K3, HCK, RAF1, TRIO, PRKCG, EPHA1, CDK5, PRKCB, GSK3A, FYN, NTRK1, BMPR1B, ABL1	420	531	18559	2.24685	0.172321	0.0266568	0.309172
INTERPRO	IPR001245:Serine-threonine/tyrosine-protein kinase catalytic domain	12	2.8169	0.000340776	LIMK2, LYN, FYN, NTRK1, HCK, RAF1, BMPR1B, ABL1, EPHA1, SRC, CSF1R, EPHB2	420	140	18559	3.78755	0.279061	0.0400749	0.534273
GOTERM_BP_DIRECT	GO:0046777~protein autophosphorylation	14	3.28638	0.000354885	AKT1, LYN, CAMK2G, HCK, NTRK1, TRIM28, TTK, PRKCG, AURKB, ABL1, EPHA1, CDK5, SRC, CSF1R	416	172	16792	3.28555	0.644405	0.0146623	0.635026
GOTERM_BP_DIRECT	GO:0018108~peptidyl-tyrosine phosphorylation	13	3.05164	0.00042473	LYN, MAP2K3, HCK, TRIM27, TTK, EPHA1, SRC, EPHB2, FYN, NTRK1, DYRK4, ABL1, CSF1R	416	153	16792	3.42974	0.709891	0.0165839	0.759555
INTERPRO	IPR020635:Tyrosine-protein kinase, catalytic domain	9	2.11268	0.000666395	LYN, FYN, NTRK1, HCK, ABL1, EPHA1, SRC, CSF1R, EPHB2	420	85	18559	4.67874	0.472683	0.0619906	1.04229
GOTERM_MF_DIRECT	GO:0005524~ATP binding	57	13.3803	0.000923398	TBK1, XRCC6, TTK, HELZ, ITPKC, AURKB, AKT1, WARS, DYNC1H1, NSF, SIK3, PRKCA, CDK1, LIMK2, LYN, PRKCG, UBE2I, CDK5, HNRNPU, PRKCB, RUVBL2, CAMK2G, OAS3, OAS1, SRC, KARS, EPHB2, UBE2D2, KRAS, TAP1, HSPA6, TGM2, DYRK4, HSPA5, TRIP13, CSF1R, KIF3A, MSH2, MAP2K3, HCK, DDX1, UBE2L6, RAF1, TRIO, DDX5, EPHA1, UBE2Q1, ABCG2, DDX58, ILF2, FYN, GSK3A, NTRK1, MYO19, ABL1, PGK1, BMPR1B	415	1495	16881	1.5509	0.506287	0.0330511	1.39961
INTERPRO	IPR008266:Tyrosine-protein kinase, active site	9	2.11268	0.00138502	LYN, FYN, NTRK1, HCK, ABL1, EPHA1, SRC, CSF1R, EPHB2	420	95	18559	4.18624	0.735667	0.0972861	2.15486
SMART	SM00219:TyrKc	9	2.11268	0.00210113	LYN, FYN, NTRK1, HCK, ABL1, EPHA1, SRC, CSF1R, EPHB2	274	85	10057	3.88635	0.397644	0.119025	2.68011
UP_KEYWORDS	Serine/threonine-protein kinase	18	4.22535	0.0034434	PRKCA, CDK1, LIMK2, TBK1, CAMK2G, MAP2K3, TRIO, TTK, RAF1, PRKCG, AURKB, CDK5, PRKCB, AKT1, GSK3A, DYRK4, BMPR1B, SIK3	425	393	20581	2.21798	0.716065	0.0258884	4.63611
GOTERM_MF_DIRECT	GO:0004672~protein kinase activity	19	4.46009	0.00344422	PRKCA, CDK1, CCL2, LIMK2, TBK1, MAP2K3, TRIM28, RAF1, CCL8, PRKCG, AURKB, CDK5, EPHA1, SRC, PRKCB, AKT1, DYRK4, ABL1, SIK3	415	359	16881	2.15283	0.928347	0.0868855	5.12783
INTERPRO	IPR008271:Serine/threonine-protein kinase, active site	16	3.75587	0.00508681	PRKCA, CDK1, CAMK2G, MAP2K3, TRIO, TTK, RAF1, PRKCG, AURKB, CDK5, PRKCB, AKT1, GSK3A, DYRK4, BMPR1B, SIK3	420	312	18559	2.26606	0.992522	0.199514	7.70276
UP_SEQ_FEATURE	active site:Proton acceptor	25	5.86854	0.00850544	TBK1, CAMK2G, TTK, AURKB, SRC, EPHB2, AKT1, DYRK4, SIK3, CSF1R, PRKCA, CDK1, LYN, HCK, MAP2K3, RAF1, PRKCG, EPHA1, CDK5, PRKCB, FYN, GSK3A, NTRK1, BMPR1B, ABL1	423	672	20063	1.76452	0.999998	0.467224	13.2783
GOTERM_MF_DIRECT	GO:0004674~protein serine/threonine kinase activity	18	4.22535	0.0117087	PRKCA, CDK1, LIMK2, TBK1, CAMK2G, MAP2K3, CSNK2B, TRIO, TTK, RAF1, AURKB, CDK5, PRKCB, AKT1, GSK3A, DYRK4, BMPR1B, SIK3	415	376	16881	1.94731	0.999876	0.17767	16.4476
GOTERM_BP_DIRECT	GO:0018105~peptidyl-serine phosphorylation	9	2.11268	0.0124554	PRKCA, AKT1, CDK1, TBK1, TTK, PRKCG, CDK5, SRC, PRKCB	416	125	16792	2.90631	1	0.204027	20.1444
GOTERM_BP_DIRECT	GO:0006468~protein phosphorylation	20	4.69484	0.019096	PRKCA, CTBP1, CCL2, LYN, LIMK2, PPP4R1, HCK, CSNK2B, TRIO, RAF1, CCL8, PRKCG, AURKB, PRKCB, AKT1, FYN, GSK3A, NTRK1, BMPR1B, SIK3	416	456	16792	1.77041	1	0.269312	29.2519
SMART	SM00220:S_TKc	17	3.99061	0.0354705	PRKCA, CDK1, TBK1, CAMK2G, MAP2K3, TRIO, TTK, RAF1, PRKCG, AURKB, CDK5, PRKCB, AKT1, GSK3A, DYRK4, BMPR1B, SIK3	274	359	10057	1.73809	0.999834	0.462965	37.2781
Annotation Cluster 13	Enrichment Score: 3.1273578441252052
Category	Term	Count	%	PValue	Genes	List Total	Pop Hits	Pop Total	Fold Enrichment	Bonferroni	Benjamini	FDR
UP_KEYWORDS	Disulfide bond	106	24.8826	1.20775e-05	S100A3, A2M, ADORA3, GABRB3, EFNA1, GRIK2, LGMN, SLC6A3, TLR2, CXCL11, MMRN2, CXCL10, CD44, ISG15, PLA1A, IL15RA, PTPRK, C5AR1, BST2, SLCO4A1, COLEC12, SERPING1, C1QA, C1QB, LRP10, PLA2G2A, COL1A2, HLA-DPA1, VSIG4, HLA-DRA, TPST1, IL1R1, CCL2, CCL8, IFI30, ITGB2, CALR, CCL4, ITGB1, CD74, TIMP1, EPHB2, ACE, FCER1G, HLA-DPB1, TYROBP, CSF1R, CHI3L1, S100A11, CHI3L2, TRIO, ABCG2, ST8SIA4, NTRK1, IKBK…	425	3434	20581	1.4948	0.0043986	0.000220391	0.0166198
UP_SEQ_FEATURE	disulfide bond	92	21.5962	5.52771e-05	A2M, ADORA3, GABRB3, EFNA1, SLC6A3, TLR2, PDIA6, CXCL11, HLA-DMA, CXCL10, MMRN2, CD44, HAMP, MAPT, IL4R, IL15RA, PLA1A, FCGR3B, ICAM1, PTPRK, C5AR1, LY96, SERPING1, COLEC12, CLIC1, CD163, C1QA, C1QB, LRP10, PLA2G2A, SORT1, CTSC, HLA-DPA1, NGFR, PRNP, VSIG4, HLA-DRA, HLA-DQB1, CSF3, CXCL1, IL1R1, CCL2, TNF, C3, CCR1, CXCL2, CXCL9, FPR1, CCL8, IFI30, OXTR, C1R, ITGB2, C1S, CALR, CCL4, ITGB1, CD74, …	423	2917	20063	1.49591	0.0820123	0.0141607	0.0921548
UP_SEQ_FEATURE	signal peptide	92	21.5962	0.00488747	A2M, GABRB3, GRIK2, EFNA1, LGMN, TLR2, PDIA6, HLA-DMB, CXCL11, HLA-DMA, CXCL10, MMRN2, TMEM109, CD44, HTRA1, HAMP, IL4R, SERPINA3, IL15RA, ITIH5, PLA1A, SERPINA1, FCGR3B, IFNGR2, TM9SF1, ICAM1, PTPRK, LY96, SERPING1, CD163, C1QA, C1QB, LRP10, PLA2G2A, COL1A2, SORT1, CTSC, HLA-DPA1, NGFR, VSIG4, PRNP, HLA-DRA, HLA-DQB1, CSF3, CXCL1, SLC39A14, IL1R1, CCL2, C3, CXCL2, CXCL9, CCL8, APOC2, IFI30, C1R,…	423	3346	20063	1.30412	0.999492	0.329127	7.84666
UP_KEYWORDS	Signal	98	23.0047	0.094834	A2M, GABRB3, EFNA1, GRIK2, LGMN, TLR2, CXCL11, MMRN2, CXCL10, CD44, HTRA1, PLA1A, IL15RA, PTPRK, SERPING1, C1QA, C1QB, LRP10, PLA2G2A, COL1A2, HLA-DPA1, VSIG4, HLA-DRA, IL1R1, CCL2, LST1, CCL8, APOC2, IFI30, ITGB2, CALR, CCL4, ITGB1, TIMP1, EPHB2, ACE, FBXW7, FCER1G, HLA-DPB1, TYROBP, CSF1R, PODXL, CHI3L1, CHI3L2, EPHA1, APOL3, ST8SIA4, NTRK1, PDIA6, HLA-DMB, HLA-DMA, TMEM109, HAMP, IL4R, SERPINA…	425	4160	20581	1.1408	1	0.320833	74.6201
Annotation Cluster 14	Enrichment Score: 3.0981252461436006
Category	Term	Count	%	PValue	Genes	List Total	Pop Hits	Pop Total	Fold Enrichment	Bonferroni	Benjamini	FDR
GOTERM_BP_DIRECT	GO:0060326~cell chemotaxis	10	2.34742	2.96224e-05	CXCL1, VCAM1, CCL2, C5AR1, ARRB2, CXCL2, FPR1, CXCL9, CCL8, CXCL10	416	65	16792	6.21006	0.082673	0.00187414	0.0531521
UP_KEYWORDS	Chemotaxis	11	2.58216	3.15597e-05	TYMP, CCL2, C5AR1, S100A8, CXCL2, S100A9, FPR1, CCL8, CXCL11, CCL4, CXCL10	425	97	20581	5.49159	0.0114534	0.000479862	0.0434239
INTERPRO	IPR001811:Chemokine interleukin-8-like domain	8	1.87793	7.11556e-05	CXCL1, CCL2, CXCL2, CXCL9, CCL8, CXCL11, CCL4, CXCL10	420	46	18559	7.68489	0.0660308	0.016933	0.11178
SMART	SM00199:SCY	8	1.87793	0.000140258	CXCL1, CCL2, CXCL2, CXCL9, CCL8, CXCL11, CCL4, CXCL10	274	43	10057	6.82872	0.0332395	0.0332395	0.181005
INTERPRO	IPR018048:CXC chemokine, conserved site	5	1.17371	0.00015577	CXCL1, CXCL2, CXCL9, CXCL11, CXCL10	420	13	18559	16.9954	0.138905	0.0246171	0.244551
INTERPRO	IPR001089:CXC chemokine	5	1.17371	0.00015577	CXCL1, CXCL2, CXCL9, CXCL11, CXCL10	420	13	18559	16.9954	0.138905	0.0246171	0.244551
GOTERM_MF_DIRECT	GO:0008009~chemokine activity	8	1.87793	0.000179065	CXCL1, CCL2, CXCL2, CXCL9, CCL8, CXCL11, CCL4, CXCL10	415	49	16881	6.64116	0.127871	0.0097251	0.272854
GOTERM_BP_DIRECT	GO:0070098~chemokine-mediated signaling pathway	9	2.11268	0.000354877	CXCL1, CCL2, CCR1, CXCL2, CXCL9, CCL8, CXCL11, CCL4, CXCL10	416	71	16792	5.11674	0.644397	0.0148729	0.635011
GOTERM_BP_DIRECT	GO:0051281~positive regulation of release of sequestered calcium ion into cytosol	6	1.40845	0.00046368	PLCG1, SNCA, CXCL9, CXCL11, ABL1, CXCL10	416	27	16792	8.97009	0.741022	0.0171715	0.828937
GOTERM_BP_DIRECT	GO:0006935~chemotaxis	11	2.58216	0.000897521	CXCL1, TYMP, CCL2, C5AR1, CCR1, CXCL2, FPR1, CXCL9, CCL8, CXCL11, CXCL10	416	122	16792	3.6395	0.92688	0.0289617	1.59865
UP_KEYWORDS	Cytokine	12	2.8169	0.00201581	CXCL1, CSF3, IL6, TNF, CCL2, CXCL2, CXCL9, CCL8, IL1B, CXCL11, CCL4, CXCL10	425	190	20581	3.05848	0.521219	0.0169823	2.73877
REACTOME_PATHWAY	R-HSA-380108:R-HSA-380108	8	1.87793	0.00326175	CXCL1, CCL2, CCR1, CXCL2, CXCL9, CXCL11, CCL4, CXCL10	303	59	9075	4.06108	0.893323	0.0795449	4.79395
GOTERM_MF_DIRECT	GO:0048248~CXCR3 chemokine receptor binding	3	0.704225	0.00571278	CXCL9, CXCL11, CXCL10	415	5	16881	24.4063	0.987438	0.103652	8.36994
GOTERM_BP_DIRECT	GO:0030816~positive regulation of cAMP metabolic process	3	0.704225	0.00855709	CXCL9, CXCL11, CXCL10	416	6	16792	20.1827	1	0.157571	14.2935
GOTERM_BP_DIRECT	GO:0002690~positive regulation of leukocyte chemotaxis	4	0.938967	0.00927883	IL6, CXCL9, CXCL11, CXCL10	416	18	16792	8.97009	1	0.167634	15.4064
GOTERM_BP_DIRECT	GO:0043950~positive regulation of cAMP-mediated signaling	3	0.704225	0.0341409	CXCL9, CXCL11, CXCL10	416	12	16792	10.0913	1	0.398598	46.3911
REACTOME_PATHWAY	R-HSA-418594:R-HSA-418594	15	3.52113	0.0352228	CXCL1, ADORA3, GNAI3, C5AR1, C3, CCR1, CXCL2, CXCL9, FPR1, CXCL11, RGS16, CXCL10, RGS1, GNB1, MTNR1B	303	246	9075	1.82625	1	0.306919	41.6782
Annotation Cluster 15	Enrichment Score: 3.0623543931965442
Category	Term	Count	%	PValue	Genes	List Total	Pop Hits	Pop Total	Fold Enrichment	Bonferroni	Benjamini	FDR
KEGG_PATHWAY	hsa05150:Staphylococcus aureus infection	17	3.99061	7.51321e-11	HLA-DQB1, ICAM1, C5AR1, C3, FPR1, C1R, ITGB2, C1S, HLA-DMB, HLA-DMA, C1QA, C1QB, HLA-DPA1, FCGR2A, HLA-DPB1, FCGR3B, HLA-DRA	265	54	6910	8.20894	1.69799e-08	2.82998e-09	9.60527e-08
KEGG_PATHWAY	hsa05321:Inflammatory bowel disease (IBD)	16	3.75587	1.07786e-08	HLA-DQB1, IL6, TNF, RELA, TLR2, SMAD3, HLA-DMB, STAT1, HLA-DMA, STAT6, IL4R, IL1B, HLA-DPA1, HLA-DPB1, IFNGR2, HLA-DRA	265	64	6910	6.51887	2.43597e-06	2.70664e-07	1.378e-05
GOTERM_CC_DIRECT	GO:0030666~endocytic vesicle membrane	12	2.8169	3.0097e-07	HLA-DQB1, STAB1, CAMK2G, DLG4, COLEC12, HLA-DPA1, WASL, UBB, HLA-DPB1, CD74, HLA-DRA, CD163	422	66	18224	7.85179	0.000143853	1.79828e-05	0.000430665
GOTERM_BP_DIRECT	GO:0019886~antigen processing and presentation of exogenous peptide antigen via MHC class II	14	3.28638	4.0452e-07	HLA-DQB1, KIF3A, LGMN, IFI30, HLA-DMB, CLTC, HLA-DMA, CD74, DYNLL1, FCER1G, HLA-DPA1, HLA-DPB1, DYNC1H1, HLA-DRA	416	92	16792	6.14256	0.00117767	4.53208e-05	0.000726019
KEGG_PATHWAY	hsa04612:Antigen processing and presentation	15	3.52113	8.21226e-07	HLA-DQB1, TNF, LGMN, IFI30, CALR, HLA-DMB, HLA-DMA, CD74, PSME1, PSME2, TAP1, HSPA6, HLA-DPA1, HLA-DPB1, HLA-DRA	265	76	6910	5.14647	0.00018558	9.27981e-06	0.00104989
GOTERM_CC_DIRECT	GO:0042613~MHC class II protein complex	7	1.64319	7.99523e-06	HLA-DQB1, HLA-DPA1, HLA-DPB1, HLA-DMB, HLA-DMA, CD74, HLA-DRA	422	22	18224	13.7406	0.00381444	0.00025475	0.01144
KEGG_PATHWAY	hsa05322:Systemic lupus erythematosus	18	4.22535	1.18936e-05	HLA-DQB1, TNF, ACTN4, C3, ACTN2, C1R, C1S, HLA-DMB, HLA-DMA, TRIM21, C1QA, C1QB, HIST1H3A, HLA-DPA1, FCGR2A, HLA-DPB1, FCGR3B, HLA-DRA	265	134	6910	3.50268	0.00268435	0.000111992	0.0152043
UP_KEYWORDS	MHC II	6	1.40845	1.82814e-05	HLA-DQB1, HLA-DPA1, HLA-DPB1, HLA-DMB, HLA-DMA, HLA-DRA	425	17	20581	17.0915	0.00665055	0.000303261	0.0251561
KEGG_PATHWAY	hsa05332:Graft-versus-host disease	9	2.11268	2.46714e-05	HLA-DQB1, IL6, TNF, IL1B, HLA-DPA1, HLA-DPB1, HLA-DMB, HLA-DMA, HLA-DRA	265	33	6910	7.11149	0.00556029	0.000214431	0.0315366
KEGG_PATHWAY	hsa05323:Rheumatoid arthritis	14	3.28638	2.53884e-05	HLA-DQB1, TCIRG1, ICAM1, IL6, TNF, CCL2, TLR2, ITGB2, HLA-DMB, HLA-DMA, IL1B, HLA-DPA1, HLA-DPB1, HLA-DRA	265	88	6910	4.14837	0.00572143	0.000212491	0.032453
GOTERM_BP_DIRECT	GO:0002504~antigen processing and presentation of peptide or polysaccharide antigen via MHC class II	6	1.40845	4.3571e-05	HLA-DQB1, HLA-DPA1, HLA-DPB1, HLA-DMB, HLA-DMA, HLA-DRA	416	17	16792	14.2466	0.1192	0.00264078	0.0781712
KEGG_PATHWAY	hsa05416:Viral myocarditis	11	2.58216	4.92765e-05	HLA-DQB1, ICAM1, FYN, DMD, HLA-DPA1, ITGB2, HLA-DPB1, HLA-DMB, ABL1, HLA-DMA, HLA-DRA	265	57	6910	5.03211	0.011075	0.000371157	0.0629793
REACTOME_PATHWAY	R-HSA-2132295:R-HSA-2132295	15	3.52113	5.07496e-05	HLA-DQB1, KIF3A, TUBB2A, LGMN, IFI30, HLA-DMB, CLTC, HLA-DMA, CD74, DYNLL1, HLA-DPA1, CTSC, HLA-DPB1, DYNC1H1, HLA-DRA	303	122	9075	3.68244	0.034167	0.00433612	0.0762845
INTERPRO	IPR014745:MHC class II, alpha/beta chain, N-terminal	6	1.40845	8.64466e-05	HLA-DQB1, HLA-DPA1, HLA-DPB1, HLA-DMB, HLA-DMA, HLA-DRA	420	21	18559	12.6252	0.0796418	0.0164615	0.135786
KEGG_PATHWAY	hsa05310:Asthma	8	1.87793	0.000104926	HLA-DQB1, TNF, FCER1G, HLA-DPA1, HLA-DPB1, HLA-DMB, HLA-DMA, HLA-DRA	265	30	6910	6.95346	0.0234354	0.000677325	0.134059
GOTERM_CC_DIRECT	GO:0030669~clathrin-coated endocytic vesicle membrane	7	1.64319	0.00033248	HLA-DQB1, FCGR1B, HLA-DPA1, HLA-DPB1, CLTC, CD74, HLA-DRA	422	41	18224	7.37302	0.146962	0.0066011	0.474703
GOTERM_MF_DIRECT	GO:0032395~MHC class II receptor activity	5	1.17371	0.000392643	HLA-DQB1, HLA-DPA1, HLA-DPB1, HLA-DMA, HLA-DRA	415	15	16881	13.559	0.25921	0.0174945	0.597389
GOTERM_CC_DIRECT	GO:0071556~integral component of lumenal side of endoplasmic reticulum membrane	6	1.40845	0.000482736	HLA-DQB1, HLA-DPA1, HLA-DPB1, CALR, CD74, HLA-DRA	422	29	18224	8.93479	0.206105	0.00851184	0.688546
UP_SEQ_FEATURE	domain:Ig-like C1-type	6	1.40845	0.000506794	HLA-DQB1, HLA-DPA1, HLA-DPB1, HLA-DMB, HLA-DMA, HLA-DRA	423	32	20063	8.89317	0.543751	0.0934322	0.841915
UP_SEQ_FEATURE	region of interest:Connecting peptide	6	1.40845	0.00067654	HLA-DQB1, HLA-DPA1, HLA-DPB1, HLA-DMB, HLA-DMA, HLA-DRA	423	34	20063	8.37005	0.649235	0.109885	1.12241
KEGG_PATHWAY	hsa04940:Type I diabetes mellitus	8	1.87793	0.00093939	HLA-DQB1, TNF, IL1B, HLA-DPA1, HLA-DPB1, HLA-DMB, HLA-DMA, HLA-DRA	265	42	6910	4.96676	0.19136	0.00441527	1.19434
KEGG_PATHWAY	hsa04672:Intestinal immune network for IgA production	8	1.87793	0.00186117	HLA-DQB1, IL6, IL15RA, HLA-DPA1, HLA-DPB1, HLA-DMB, HLA-DMA, HLA-DRA	265	47	6910	4.43838	0.34362	0.0072326	2.35349
GOTERM_BP_DIRECT	GO:0019882~antigen processing and presentation	7	1.64319	0.00229088	HLA-DQB1, HLA-DPA1, HLA-DPB1, HLA-DMB, PSMB8, CD74, HLA-DRA	416	55	16792	5.13741	0.998745	0.0594529	4.03276
KEGG_PATHWAY	hsa05330:Allograft rejection	7	1.64319	0.00251775	HLA-DQB1, TNF, HLA-DPA1, HLA-DPB1, HLA-DMB, HLA-DMA, HLA-DRA	265	37	6910	4.9332	0.434321	0.00914708	3.17149
GOTERM_BP_DIRECT	GO:0031295~T cell costimulation	8	1.87793	0.00313135	HLA-DQB1, AKT1, LYN, FYN, HLA-DPA1, HLA-DPB1, SRC, HLA-DRA	416	78	16792	4.14004	0.999892	0.0763691	5.47338
INTERPRO	IPR011162:MHC classes I/II-like antigen recognition protein	6	1.40845	0.00332979	HLA-DQB1, HLA-DPA1, HLA-DPB1, HLA-DMB, HLA-DMA, HLA-DRA	420	45	18559	5.89175	0.959316	0.155088	5.10728
GOTERM_BP_DIRECT	GO:0042102~positive regulation of T cell proliferation	7	1.64319	0.0035686	VCAM1, IL6, AIF1, IL1B, HLA-DPA1, HLA-DPB1, HLA-DMB	416	60	16792	4.70929	0.99997	0.0851616	6.21476
GOTERM_MF_DIRECT	GO:0042605~peptide antigen binding	5	1.17371	0.00457953	HLA-DQB1, TAP1, HLA-DPA1, HLA-DPB1, HLA-DRA	415	28	16881	7.26377	0.970007	0.0953384	6.76353
GOTERM_BP_DIRECT	GO:0032729~positive regulation of interferon-gamma production	6	1.40845	0.00536502	SLC11A1, TNF, IL1B, HLA-DPA1, HLA-DPB1, CD14	416	46	16792	5.26505	1	0.11356	9.20346
GOTERM_BP_DIRECT	GO:0002503~peptide antigen assembly with MHC class II protein complex	3	0.704225	0.00579924	HLA-DMB, HLA-DMA, HLA-DRA	416	5	16792	24.2192	1	0.119606	9.91226
GOTERM_MF_DIRECT	GO:0023026~MHC class II protein complex binding	4	0.938967	0.00646572	HLA-DMB, HLA-DMA, CD74, HLA-DRA	415	16	16881	10.1693	0.992958	0.113855	9.42291
INTERPRO	IPR001003:MHC class II, alpha chain, N-terminal	3	0.704225	0.00718205	HLA-DPA1, HLA-DMA, HLA-DRA	420	6	18559	22.094	0.999012	0.250477	10.7109
SMART	SM00920:SM00920	3	0.704225	0.0102456	HLA-DPA1, HLA-DMA, HLA-DRA	274	6	10057	18.3522	0.916418	0.298519	12.4548
GOTERM_CC_DIRECT	GO:0030658~transport vesicle membrane	5	1.17371	0.0111495	HLA-DQB1, HLA-DPA1, HLA-DPB1, CD74, HLA-DRA	422	38	18224	5.68222	0.995296	0.114678	14.8229
INTERPRO	IPR003006:Immunoglobulin/major histocompatibility complex, conserved site	6	1.40845	0.0113149	HLA-DQB1, HLA-DPA1, HLA-DPB1, HLA-DMB, HLA-DMA, HLA-DRA	420	60	18559	4.41881	0.999982	0.296997	16.3774
UP_SEQ_FEATURE	region of interest:Beta-1	3	0.704225	0.0113636	HLA-DQB1, HLA-DPB1, HLA-DMB	423	8	20063	17.7863	1	0.521524	17.3549
UP_SEQ_FEATURE	region of interest:Beta-2	3	0.704225	0.0113636	HLA-DQB1, HLA-DPB1, HLA-DMB	423	8	20063	17.7863	1	0.521524	17.3549
INTERPRO	IPR003597:Immunoglobulin C1-set	6	1.40845	0.0186779	HLA-DQB1, HLA-DPA1, HLA-DPB1, HLA-DMB, HLA-DMA, HLA-DRA	420	68	18559	3.89895	1	0.403785	25.647
GOTERM_CC_DIRECT	GO:0031902~late endosome membrane	7	1.64319	0.0296672	SLC11A1, VAMP8, NTRK1, IFITM3, HLA-DMB, HLA-DMA, HLA-DRA	422	101	18224	2.99301	0.999999	0.223185	35.0103
REACTOME_PATHWAY	R-HSA-202433:R-HSA-202433	5	1.17371	0.0306696	HLA-DQB1, PLCG1, HLA-DPA1, HLA-DPB1, HLA-DRA	303	36	9075	4.15979	1	0.307807	37.3994
SMART	SM00407:IGc1	6	1.40845	0.0312903	HLA-DQB1, HLA-DPA1, HLA-DPB1, HLA-DMB, HLA-DMA, HLA-DRA	274	65	10057	3.3881	0.999529	0.501672	33.675
GOTERM_CC_DIRECT	GO:0012507~ER to Golgi transport vesicle membrane	5	1.17371	0.0318383	HLA-DQB1, HLA-DPA1, HLA-DPB1, CD74, HLA-DRA	422	52	18224	4.15239	1	0.227228	37.0603
REACTOME_PATHWAY	R-HSA-202430:R-HSA-202430	4	0.938967	0.0351891	HLA-DQB1, HLA-DPA1, HLA-DPB1, HLA-DRA	303	22	9075	5.44554	1	0.310509	41.6476
GOTERM_CC_DIRECT	GO:0032588~trans-Golgi network membrane	6	1.40845	0.0431114	HLA-DQB1, HLA-DPA1, HLA-DPB1, CLTC, CD74, HLA-DRA	422	83	18224	3.1218	1	0.269771	46.772
UP_SEQ_FEATURE	region of interest:Alpha-2	3	0.704225	0.0436039	HLA-DPA1, HLA-DMA, HLA-DRA	423	16	20063	8.89317	1	0.845144	52.4595
UP_SEQ_FEATURE	region of interest:Alpha-1	3	0.704225	0.0436039	HLA-DPA1, HLA-DMA, HLA-DRA	423	16	20063	8.89317	1	0.845144	52.4595
INTERPRO	IPR000353:MHC class II, beta chain, N-terminal	3	0.704225	0.0439789	HLA-DQB1, HLA-DPB1, HLA-DMB	420	15	18559	8.83762	1	0.571127	50.6829
KEGG_PATHWAY	hsa04514:Cell adhesion molecules (CAMs)	11	2.58216	0.0448079	HLA-DQB1, VCAM1, ICAM1, HLA-DPA1, ITGB2, HLA-DPB1, HLA-DMB, HLA-DMA, SELE, ITGB1, HLA-DRA	265	142	6910	2.01993	0.999968	0.105422	44.3494
KEGG_PATHWAY	hsa05320:Autoimmune thyroid disease	6	1.40845	0.0473106	HLA-DQB1, HLA-DPA1, HLA-DPB1, HLA-DMB, HLA-DMA, HLA-DRA	265	52	6910	3.00871	0.999983	0.109993	46.185
REACTOME_PATHWAY	R-HSA-202427:R-HSA-202427	4	0.938967	0.0488795	HLA-DQB1, HLA-DPA1, HLA-DPB1, HLA-DRA	303	25	9075	4.79208	1	0.36727	52.9315
REACTOME_PATHWAY	R-HSA-389948:R-HSA-389948	4	0.938967	0.0539405	HLA-DQB1, HLA-DPA1, HLA-DPB1, HLA-DRA	303	26	9075	4.60777	1	0.385511	56.5602
SMART	SM00921:SM00921	3	0.704225	0.0611016	HLA-DQB1, HLA-DPB1, HLA-DMB	274	15	10057	7.34088	1	0.613128	55.7063
Annotation Cluster 16	Enrichment Score: 2.9457708736166746
Category	Term	Count	%	PValue	Genes	List Total	Pop Hits	Pop Total	Fold Enrichment	Bonferroni	Benjamini	FDR
KEGG_PATHWAY	hsa04622:RIG-I-like receptor signaling pathway	11	2.58216	0.000292221	DDX58, CYLD, TNF, ISG15, TBK1, RELA, IRF7, IKBKG, NFKBIA, TRIM25, CXCL10	265	70	6910	4.09757	0.0639174	0.00178359	0.372947
KEGG_PATHWAY	hsa04623:Cytosolic DNA-sensing pathway	10	2.34742	0.000659593	DDX58, IL6, TBK1, RELA, IRF7, IKBKG, NFKBIA, IL1B, CCL4, CXCL10	265	64	6910	4.07429	0.138532	0.00338329	0.839988
REACTOME_PATHWAY	R-HSA-933542:R-HSA-933542	5	1.17371	0.0075457	DDX58, RELA, IKBKG, NFKBIA, TRIM25	303	24	9075	6.23969	0.994419	0.134218	10.7648
Annotation Cluster 17	Enrichment Score: 2.923809046130628
Category	Term	Count	%	PValue	Genes	List Total	Pop Hits	Pop Total	Fold Enrichment	Bonferroni	Benjamini	FDR
REACTOME_PATHWAY	R-HSA-5357956:R-HSA-5357956	8	1.87793	4.43839e-05	CYLD, TNFRSF1A, TNF, IKBKG, RBCK1, UBB, TNFAIP3, TAB2	303	30	9075	7.9868	0.0299461	0.00433396	0.0667188
GOTERM_BP_DIRECT	GO:0010803~regulation of tumor necrosis factor-mediated signaling pathway	7	1.64319	7.88801e-05	CYLD, TNFRSF1A, TNF, IKBKG, RBCK1, UBB, TNFAIP3	416	30	16792	9.41859	0.205297	0.00416922	0.141477
REACTOME_PATHWAY	R-HSA-5357905:R-HSA-5357905	7	1.64319	0.000669832	CYLD, TNFRSF1A, TNF, IKBKG, RBCK1, UBB, TNFAIP3	303	33	9075	6.35314	0.368078	0.0282792	1.0025
GOTERM_BP_DIRECT	GO:0070423~nucleotide-binding oligomerization domain containing signaling pathway	5	1.17371	0.00308182	CYLD, IKBKG, UBB, TNFAIP3, TAB2	416	25	16792	8.07308	0.999875	0.0758401	5.38905
REACTOME_PATHWAY	R-HSA-168638:R-HSA-168638	6	1.40845	0.00638201	CYLD, CASP4, IKBKG, UBB, TNFAIP3, TAB2	303	36	9075	4.99175	0.987546	0.121018	9.17841
REACTOME_PATHWAY	R-HSA-5357786:R-HSA-5357786	4	0.938967	0.00814272	CYLD, TNFRSF1A, TNF, TNFAIP3	303	13	9075	9.21554	0.996304	0.140468	11.5685
BIOCARTA	h_nfkbPathway:NF-kB Signaling Pathway	7	1.64319	0.00909167	TNFRSF1A, IL1R1, TNF, RELA, IKBKG, NFKBIA, TNFAIP3	136	23	1625	3.63651	0.894261	0.184744	11.1614
Annotation Cluster 18	Enrichment Score: 2.9134259165809335
Category	Term	Count	%	PValue	Genes	List Total	Pop Hits	Pop Total	Fold Enrichment	Bonferroni	Benjamini	FDR
KEGG_PATHWAY	hsa05133:Pertussis	16	3.75587	1.05514e-07	IL6, TNF, GNAI3, LY96, C3, RELA, C1R, SERPING1, ITGB2, C1S, ITGB1, C1QA, C1QB, IRF1, IL1B, CD14	265	75	6910	5.56277	2.38459e-05	1.49039e-06	0.000134895
UP_KEYWORDS	Complement pathway	7	1.64319	3.51052e-05	C1QA, C1QB, C3, C1RL, SERPING1, C1R, C1S	425	31	20581	10.9349	0.0127319	0.000512414	0.0483013
GOTERM_CC_DIRECT	GO:0072562~blood microparticle	11	2.58216	0.00284291	C1QB, A2M, C3, SERPINA3, HSPA6, SERPING1, C1R, CLIC1, MSN, C1S, HBD	422	152	18224	3.12522	0.743557	0.0361115	3.99194
KEGG_PATHWAY	hsa04610:Complement and coagulation cascades	9	2.11268	0.00452828	C1QA, C1QB, A2M, C5AR1, C3, SERPING1, C1R, SERPINA1, C1S	265	69	6910	3.40115	0.64146	0.0158991	5.63721
BIOCARTA	h_classicPathway:Classical Complement Pathway	5	1.17371	0.0302038	C1QA, C1QB, C3, C1R, C1S	136	15	1625	3.98284	0.999471	0.260504	32.7943
GOTERM_BP_DIRECT	GO:0006958~complement activation, classical pathway	7	1.64319	0.0360795	C1QA, C1QB, C3, C1RL, SERPING1, C1R, C1S	416	99	16792	2.85412	1	0.411344	48.2898
BIOCARTA	h_compPathway:Complement Pathway	5	1.17371	0.0776815	C1QA, C1QB, C3, C1R, C1S	136	20	1625	2.98713	1	0.424534	64.9307
Annotation Cluster 19	Enrichment Score: 2.9058142205280384
Category	Term	Count	%	PValue	Genes	List Total	Pop Hits	Pop Total	Fold Enrichment	Bonferroni	Benjamini	FDR
GOTERM_BP_DIRECT	GO:0007159~leukocyte cell-cell adhesion	6	1.40845	0.000317814	VCAM1, ICAM1, ITGB2, MSN, SELE, ITGB1	416	25	16792	9.68769	0.603841	0.0135245	0.56887
BIOCARTA	h_LairPathway:Cells and Molecules involved in local acute inflammatory response	7	1.64319	0.00169231	VCAM1, ICAM1, IL6, TNF, C3, ITGB2, ITGB1	136	17	1625	4.91998	0.340755	0.129673	2.17084
GOTERM_BP_DIRECT	GO:0050901~leukocyte tethering or rolling	4	0.938967	0.00356373	VCAM1, TNF, SELE, ITGB1	416	13	16792	12.4201	0.99997	0.0857511	6.20654
Annotation Cluster 20	Enrichment Score: 2.8631919659067537
Category	Term	Count	%	PValue	Genes	List Total	Pop Hits	Pop Total	Fold Enrichment	Bonferroni	Benjamini	FDR
KEGG_PATHWAY	hsa05144:Malaria	10	2.34742	8.11922e-05	VCAM1, CSF3, ICAM1, IL6, TNF, CCL2, TLR2, IL1B, ITGB2, SELE	265	49	6910	5.32152	0.0181829	0.000555912	0.103751
BIOCARTA	h_LairPathway:Cells and Molecules involved in local acute inflammatory response	7	1.64319	0.00169231	VCAM1, ICAM1, IL6, TNF, C3, ITGB2, ITGB1	136	17	1625	4.91998	0.340755	0.129673	2.17084
BBID	18.Cytokine_astocytes	6	1.40845	0.0187254	VCAM1, ICAM1, IL6, TNF, CCL2, C3	42	16	388	3.46429	0.779582	0.779582	18.2055
Annotation Cluster 21	Enrichment Score: 2.820760549919752
Category	Term	Count	%	PValue	Genes	List Total	Pop Hits	Pop Total	Fold Enrichment	Bonferroni	Benjamini	FDR
GOTERM_BP_DIRECT	GO:0032728~positive regulation of interferon-beta production	6	1.40845	0.00046368	DDX58, ZC3HAV1, TBK1, IRF7, TLR2, IRF1	416	27	16792	8.97009	0.741022	0.0171715	0.828937
REACTOME_PATHWAY	R-HSA-918233:R-HSA-918233	5	1.17371	0.000923824	DDX58, TBK1, IRF7, CREBBP, TRIM25	303	14	9075	10.6966	0.469063	0.0365569	1.38017
GOTERM_BP_DIRECT	GO:0032727~positive regulation of interferon-alpha production	4	0.938967	0.00279215	DDX58, ZC3HAV1, TBK1, IRF7	416	12	16792	13.4551	0.99971	0.0695425	4.89445
REACTOME_PATHWAY	R-HSA-933541:R-HSA-933541	6	1.40845	0.00435724	DDX58, TBK1, IRF7, CREBBP, IRF1, TRIM25	303	33	9075	5.44554	0.949774	0.0919822	6.35531
Annotation Cluster 22	Enrichment Score: 2.7816620908309244
Category	Term	Count	%	PValue	Genes	List Total	Pop Hits	Pop Total	Fold Enrichment	Bonferroni	Benjamini	FDR
INTERPRO	IPR017441:Protein kinase, ATP binding site	26	6.10329	2.05253e-06	TBK1, CAMK2G, TTK, AURKB, SRC, EPHB2, AKT1, DYRK4, SIK3, CSF1R, PRKCA, CDK1, LYN, LIMK2, MAP2K3, HCK, RAF1, PRKCG, EPHA1, CDK5, PRKCB, GSK3A, FYN, NTRK1, BMPR1B, ABL1	420	381	18559	3.01546	0.0019685	0.0019685	0.00322602
UP_KEYWORDS	Tyrosine-protein kinase	12	2.8169	2.0252e-05	LYN, FYN, NTRK1, HCK, MAP2K3, DYRK4, TTK, ABL1, EPHA1, SRC, CSF1R, EPHB2	425	112	20581	5.18849	0.00736481	0.000321342	0.0278674
GOTERM_CC_DIRECT	GO:0031234~extrinsic component of cytoplasmic side of plasma membrane	10	2.34742	2.53852e-05	CAV2, CYLD, KRAS, RGS1, LYN, FYN, HCK, DLG4, ABL1, SRC	422	68	18224	6.35071	0.0120609	0.000638441	0.0363182
UP_KEYWORDS	SH3 domain	16	3.75587	4.23411e-05	LYN, NCF2, HCLS1, HCK, NCF1C, TRIO, SRC, AMPH, PLCG1, FYN, MAPK8IP2, DLG4, ABL1, DST, EPS8L2, RASA1	425	215	20581	3.60379	0.015336	0.00059424	0.0582544
INTERPRO	IPR000980:SH2 domain	12	2.8169	5.02573e-05	STAT6, PLCG1, LYN, FYN, HCK, CBL, RIN1, INPP5D, ABL1, STAT1, RASA1, SRC	420	113	18559	4.69254	0.0471027	0.0159541	0.0789626
UP_KEYWORDS	SH2 domain	11	2.58216	7.95087e-05	STAT6, PLCG1, LYN, FYN, HCK, RIN1, INPP5D, ABL1, STAT1, RASA1, SRC	425	108	20581	4.93227	0.0286047	0.000966926	0.109365
INTERPRO	IPR001245:Serine-threonine/tyrosine-protein kinase catalytic domain	12	2.8169	0.000340776	LIMK2, LYN, FYN, NTRK1, HCK, RAF1, BMPR1B, ABL1, EPHA1, SRC, CSF1R, EPHB2	420	140	18559	3.78755	0.279061	0.0400749	0.534273
UP_SEQ_FEATURE	domain:SH3	13	3.05164	0.00034442	LYN, HCK, HCLS1, SRC, AMPH, PLCG1, FYN, DLG4, MAPK8IP2, ABL1, DST, EPS8L2, RASA1	423	175	20063	3.52339	0.413307	0.0733498	0.572898
GOTERM_BP_DIRECT	GO:0046777~protein autophosphorylation	14	3.28638	0.000354885	AKT1, LYN, CAMK2G, HCK, NTRK1, TRIM28, TTK, PRKCG, AURKB, ABL1, EPHA1, CDK5, SRC, CSF1R	416	172	16792	3.28555	0.644405	0.0146623	0.635026
GOTERM_BP_DIRECT	GO:0018108~peptidyl-tyrosine phosphorylation	13	3.05164	0.00042473	LYN, MAP2K3, HCK, TRIM27, TTK, EPHA1, SRC, EPHB2, FYN, NTRK1, DYRK4, ABL1, CSF1R	416	153	16792	3.42974	0.709891	0.0165839	0.759555
INTERPRO	IPR001452:Src homology-3 domain	15	3.52113	0.000456957	LYN, NCF2, HCK, HCLS1, NCF1C, TRIO, SRC, AMPH, PLCG1, FYN, MAPK8IP2, DLG4, ABL1, EPS8L2, RASA1	420	218	18559	3.04047	0.355177	0.0475839	0.715812
REACTOME_PATHWAY	R-HSA-210990:R-HSA-210990	5	1.17371	0.000481596	PLCG1, LYN, FYN, INPP5D, SRC	303	12	9075	12.4794	0.281057	0.0271231	0.721727
INTERPRO	IPR020635:Tyrosine-protein kinase, catalytic domain	9	2.11268	0.000666395	LYN, FYN, NTRK1, HCK, ABL1, EPHA1, SRC, CSF1R, EPHB2	420	85	18559	4.67874	0.472683	0.0619906	1.04229
UP_SEQ_FEATURE	domain:SH2	9	2.11268	0.000946866	STAT6, LYN, FYN, HCK, RIN1, INPP5D, ABL1, STAT1, SRC	423	96	20063	4.44659	0.769255	0.115032	1.56758
GOTERM_BP_DIRECT	GO:0048013~ephrin receptor signaling pathway	9	2.11268	0.00128415	LYN, FYN, EFNA1, NTRK1, WASL, EPHA1, RASA1, SRC, EPHB2	416	86	16792	4.22428	0.97632	0.0382405	2.27984
UP_KEYWORDS	Proto-oncogene	14	3.28638	0.00129062	PRKCA, LYN, HCK, CBL, TRIM27, RAF1, SRC, AKT1, TRIM37, KRAS, FYN, NTRK1, ABL1, CSF1R	425	236	20581	2.87272	0.37586	0.0123281	1.76161
INTERPRO	IPR008266:Tyrosine-protein kinase, active site	9	2.11268	0.00138502	LYN, FYN, NTRK1, HCK, ABL1, EPHA1, SRC, CSF1R, EPHB2	420	95	18559	4.18624	0.735667	0.0972861	2.15486
SMART	SM00326:SH3	15	3.52113	0.00145281	LYN, NCF2, HCK, HCLS1, NCF1C, TRIO, SRC, AMPH, PLCG1, FYN, MAPK8IP2, DLG4, ABL1, EPS8L2, RASA1	274	206	10057	2.67265	0.295581	0.160703	1.8603
REACTOME_PATHWAY	R-HSA-2682334:R-HSA-2682334	6	1.40845	0.00146044	LYN, FYN, EFNA1, EPHA1, SRC, EPHB2	303	26	9075	6.91165	0.632537	0.0513271	2.17368
REACTOME_PATHWAY	R-HSA-1433559:R-HSA-1433559	5	1.17371	0.00159351	PRKCA, LYN, FYN, CBL, SRC	303	16	9075	9.35953	0.664599	0.0531565	2.36954
SMART	SM00252:SH2	10	2.34742	0.00189783	STAT6, PLCG1, LYN, FYN, HCK, RIN1, INPP5D, ABL1, RASA1, SRC	274	103	10057	3.56353	0.367333	0.14153	2.42371
SMART	SM00219:TyrKc	9	2.11268	0.00210113	LYN, FYN, NTRK1, HCK, ABL1, EPHA1, SRC, CSF1R, EPHB2	274	85	10057	3.88635	0.397644	0.119025	2.68011
REACTOME_PATHWAY	R-HSA-3928662:R-HSA-3928662	7	1.64319	0.00246858	LIMK2, LYN, FYN, WASL, RASA1, SRC, EPHB2	303	42	9075	4.99175	0.816046	0.0681138	3.64835
UP_KEYWORDS	Myristate	12	2.8169	0.0024687	HCCS, TNF, GNAI3, LYN, FYN, HCK, PPP3R1, PPM1A, RNF11, PPM1B, ABL1, SRC	425	195	20581	2.98005	0.594319	0.0202955	3.34444
GOTERM_MF_DIRECT	GO:0046875~ephrin receptor binding	5	1.17371	0.00347511	FYN, EFNA1, CBL, CDK5, SRC	415	26	16881	7.82252	0.930025	0.0848376	5.17269
REACTOME_PATHWAY	R-HSA-912631:R-HSA-912631	5	1.17371	0.00547271	LYN, FYN, HCK, CBL, UBB	303	22	9075	6.80693	0.976695	0.110835	7.92056
REACTOME_PATHWAY	R-HSA-3928665:R-HSA-3928665	7	1.64319	0.00599057	LYN, FYN, EFNA1, CLTC, EPHA1, SRC, EPHB2	303	50	9075	4.19307	0.983688	0.117259	8.6389
REACTOME_PATHWAY	R-HSA-1433557:R-HSA-1433557	6	1.40845	0.00718273	PRKCA, KRAS, LYN, FYN, STAT1, SRC	303	37	9075	4.85684	0.992831	0.131583	10.2728
UP_SEQ_FEATURE	active site:Proton acceptor	25	5.86854	0.00850544	TBK1, CAMK2G, TTK, AURKB, SRC, EPHB2, AKT1, DYRK4, SIK3, CSF1R, PRKCA, CDK1, LYN, HCK, MAP2K3, RAF1, PRKCG, EPHA1, CDK5, PRKCB, FYN, GSK3A, NTRK1, BMPR1B, ABL1	423	672	20063	1.76452	0.999998	0.467224	13.2783
GOTERM_BP_DIRECT	GO:0036120~cellular response to platelet-derived growth factor stimulus	4	0.938967	0.00927883	CCL2, FYN, CBL, SRC	416	18	16792	8.97009	1	0.167634	15.4064
GOTERM_BP_DIRECT	GO:0038083~peptidyl-tyrosine autophosphorylation	5	1.17371	0.0166651	LYN, FYN, HCK, ABL1, SRC	416	40	16792	5.04567	1	0.245234	26.0381
GOTERM_MF_DIRECT	GO:0004713~protein tyrosine kinase activity	9	2.11268	0.0168284	LYN, FYN, HCK, MAP2K3, DYRK4, TTK, ABL1, SRC, EPHB2	415	133	16881	2.75259	0.999998	0.224495	22.8129
GOTERM_MF_DIRECT	GO:0004715~non-membrane spanning protein tyrosine kinase activity	5	1.17371	0.0258865	LYN, FYN, HCK, ABL1, SRC	415	46	16881	4.42142	1	0.300799	32.9785
REACTOME_PATHWAY	R-HSA-3928663:R-HSA-3928663	5	1.17371	0.027971	LYN, FYN, EFNA1, EPHA1, SRC	303	35	9075	4.27864	1	0.29321	34.727
REACTOME_PATHWAY	R-HSA-389356:R-HSA-389356	3	0.704225	0.0340435	LYN, FYN, SRC	303	9	9075	9.9835	1	0.305814	40.597
REACTOME_PATHWAY	R-HSA-389513:R-HSA-389513	4	0.938967	0.0351891	AKT1, LYN, FYN, SRC	303	22	9075	5.44554	1	0.310509	41.6476
GOTERM_BP_DIRECT	GO:0038096~Fc-gamma receptor signaling pathway involved in phagocytosis	8	1.87793	0.038334	PLCG1, LYN, FYN, HCK, FCGR2A, WASL, ABL1, SRC	416	127	16792	2.5427	1	0.420043	50.418
GOTERM_BP_DIRECT	GO:0034446~substrate adhesion-dependent cell spreading	4	0.938967	0.0669352	EFNA1, ABL1, EPHA1, SRC	416	38	16792	4.24899	1	0.571712	71.1606
UP_SEQ_FEATURE	lipid moiety-binding region:N-myristoyl glycine	6	1.40845	0.0982091	GNAI3, LYN, FYN, HCK, PPP3R1, SRC	423	116	20063	2.45329	1	0.961831	82.1669
Annotation Cluster 23	Enrichment Score: 2.781113290360429
Category	Term	Count	%	PValue	Genes	List Total	Pop Hits	Pop Total	Fold Enrichment	Bonferroni	Benjamini	FDR
GOTERM_BP_DIRECT	GO:0000209~protein polyubiquitination	20	4.69484	1.55933e-07	FBXO2, HERC6, SKP2, PARK2, RBBP6, STUB1, TRIM21, PSMB8, PSMB9, CUL3, FBXW7, UBE2D2, PSME1, PSME2, RBCK1, UBB, PSMD7, FBXW11, UNKL, HDAC6	416	184	16792	4.38754	0.000454129	2.16299e-05	0.000279864
GOTERM_MF_DIRECT	GO:0004842~ubiquitin-protein transferase activity	24	5.6338	7.04607e-06	TRIM28, FBXO2, CBL, HERC6, TRIM27, SKP2, UBE2L6, TRIM25, PARK2, RBBP6, STUB1, TRIM21, BRCA1, CUL3, TRIM37, TRIM5, FBXW7, UBE2D2, RBCK1, RNF11, TNFAIP3, FBXW11, UNKL, TRAF4	415	329	16881	2.96733	0.00536875	0.000672675	0.0107498
UP_KEYWORDS	Ubl conjugation pathway	33	7.74648	1.36599e-05	USP9X, STUB1, CUL3, CYLD, TRIM5, USP18, UEVLD, FBXW7, KRAS, UBE2D2, CUL7, ISG15, RBCK1, RNF11, FBXW11, UNKL, CBL, FBXO2, TRIM28, HERC6, TRIM27, SKP2, UBE2L6, UBE2I, TRIM25, PARK2, TRIM22, RBBP6, UBE2Q1, BRCA1, TRIM21, TRIM37, TNFAIP3	425	680	20581	2.35008	0.00497347	0.000237395	0.0187972
GOTERM_BP_DIRECT	GO:0051091~positive regulation of sequence-specific DNA binding transcription factor activity	12	2.8169	5.70625e-05	DDX58, TRIM37, AKT1, TRIM5, IL6, TNF, TRIM27, IL1B, TRIM25, PPP3CA, TRIM22, TRIM21	416	105	16792	4.61319	0.153147	0.00325406	0.102365
GOTERM_BP_DIRECT	GO:1902187~negative regulation of viral release from host cell	5	1.17371	0.000528549	TRIM5, TRIM28, TRIM27, TRIM25, TRIM21	416	16	16792	12.6142	0.785634	0.0188336	0.944388
REACTOME_PATHWAY	R-HSA-983168:R-HSA-983168	23	5.39906	0.000595578	FBXO2, HERC6, SKP2, UBE2L6, PARK2, RBBP6, STUB1, UBE2Q1, TRIM21, PSMB8, PSMB9, CUL3, TRIM37, FBXW7, UBE2D2, CUL7, PSME1, PSME2, RBCK1, UBB, PSMD7, FBXW11, UNKL	303	308	9075	2.23656	0.335082	0.0287287	0.89183
KEGG_PATHWAY	hsa04120:Ubiquitin mediated proteolysis	15	3.52113	0.000701103	CUL3, TRIM37, FBXW7, UBE2D2, CUL7, FBXO2, CBL, SKP2, UBE2L6, UBE2I, PARK2, STUB1, UBE2Q1, FBXW11, BRCA1	265	137	6910	2.85498	0.146581	0.00351614	0.892632
UP_KEYWORDS	Ligase	18	4.22535	0.000929981	TRIM28, CBL, TRIM27, TRIM25, UBE2I, PARK2, TRIM22, RBBP6, STUB1, TRIM21, KARS, BRCA1, TRIM37, WARS, TRIM5, RBCK1, TNFAIP3, UNKL	425	347	20581	2.51201	0.287946	0.00913641	1.27228
UP_SEQ_FEATURE	domain:B30.2/SPRY	9	2.11268	0.00101342	TRIM5, RANBP9, DDX1, TRIM27, TRIM16, TRIM25, TRIM22, HNRNPU, TRIM21	423	97	20063	4.40075	0.791864	0.113732	1.67688
GOTERM_BP_DIRECT	GO:0070206~protein trimerization	4	0.938967	0.00112665	TRIM5, TRIM27, TRIM22, TRIM21	416	9	16792	17.9402	0.962514	0.0343308	2.00289
INTERPRO	IPR003877:SPla/RYanodine receptor SPRY	9	2.11268	0.00129333	TRIM5, RANBP9, DDX1, TRIM27, TRIM16, TRIM25, TRIM22, HNRNPU, TRIM21	420	94	18559	4.23078	0.711309	0.0983539	2.01355
GOTERM_BP_DIRECT	GO:0016567~protein ubiquitination	20	4.69484	0.00158739	TRIM28, FBXO2, CBL, UBE2L6, PARK2, TRIM22, UBE2Q1, STUB1, TRIM21, BRCA1, CUL3, AKT1, FBXW7, UBE2D2, CUL7, ARRB2, ARRB1, TNFAIP3, FBXW11, TRAF4	416	359	16792	2.24877	0.990223	0.0443563	2.81101
INTERPRO	IPR001870:B30.2/SPRY domain	9	2.11268	0.00180471	TRIM5, RANBP9, DDX1, TRIM27, TRIM16, TRIM25, TRIM22, HNRNPU, TRIM21	420	99	18559	4.0171	0.823439	0.0969753	2.7992
SMART	SM00449:SPRY	9	2.11268	0.00345462	TRIM5, RANBP9, DDX1, TRIM27, TRIM16, TRIM25, TRIM22, HNRNPU, TRIM21	274	92	10057	3.59065	0.565694	0.153632	4.37129
GOTERM_MF_DIRECT	GO:0016874~ligase activity	15	3.52113	0.00701032	TRIM28, CBL, TRIM27, UBE2I, PARK2, TRIM22, STUB1, RBBP6, TRIM21, BRCA1, TRIM37, TRIM5, RBCK1, TNFAIP3, UNKL	415	270	16881	2.25984	0.995368	0.12012	10.1775
INTERPRO	IPR001841:Zinc finger, RING-type	15	3.52113	0.00746022	TRIM28, CBL, RUFY1, TRIM27, TRIM25, TRIM22, RBBP6, TRIM21, BRCA1, TRIM37, TRIM5, RBCK1, RNF11, TRAF4, UNKL	420	295	18559	2.24685	0.999245	0.249898	11.1033
INTERPRO	IPR013083:Zinc finger, RING/FYVE/PHD-type	20	4.69484	0.00750749	FGD2, TRIM28, CREBBP, CBL, TRIM27, RUFY1, TRIM25, SP110, TRIM22, RBBP6, STUB1, TRIM21, BRCA1, TRIM37, TRIM5, RBCK1, RNF11, KDM5B, TRAF4, HDAC6	420	453	18559	1.95091	0.999279	0.242889	11.1699
INTERPRO	IPR027370:RING-type zinc-finger, LisH dimerisation motif	5	1.17371	0.00939176	TRIM5, RBCK1, TRIM25, TRIM22, BRCA1	420	37	18559	5.97136	0.999884	0.276406	13.7838
UP_SEQ_FEATURE	zinc finger region:RING-type	12	2.8169	0.00972875	TRIM5, TRIM28, CBL, TRIM27, RBCK1, RNF11, TRIM25, TRIM22, BRCA1, UNKL, TRAF4, TRIM21	423	230	20063	2.47462	1	0.49737	15.0457
INTERPRO	IPR000315:Zinc finger, B-box	7	1.64319	0.0105853	TRIM37, TRIM5, TRIM28, TRIM27, TRIM16, TRIM22, TRIM21	420	82	18559	3.77215	0.999963	0.288611	15.4022
UP_SEQ_FEATURE	zinc finger region:B box-type	6	1.40845	0.0141851	TRIM37, TRIM5, TRIM27, RBCK1, TRIM22, TRIM21	423	68	20063	4.18502	1	0.587134	21.202
SMART	SM00336:BBOX	7	1.64319	0.0150239	TRIM37, TRIM5, TRIM28, TRIM27, TRIM16, TRIM22, TRIM21	274	74	10057	3.47204	0.973963	0.366205	17.7594
INTERPRO	IPR003879:Butyrophylin-like	6	1.40845	0.0233215	TRIM5, TRIM27, TRIM16, TRIM25, TRIM22, TRIM21	420	72	18559	3.68234	1	0.449073	30.9885
INTERPRO	IPR017907:Zinc finger, RING-type, conserved site	9	2.11268	0.0383065	TRIM5, CBL, TRIM27, RBCK1, TRIM25, TRIM22, BRCA1, TRAF4, TRIM21	420	169	18559	2.35321	1	0.549687	45.8774
INTERPRO	IPR013320:Concanavalin A-like lectin/glucanase, subgroup	11	2.58216	0.0385291	TRIM5, PTPRK, RANBP9, DDX1, TRIM27, TRIM16, TRIM25, CALR, TRIM22, HNRNPU, TRIM21	420	232	18559	2.09513	1	0.544254	46.0739
SMART	SM00184:RING	12	2.8169	0.0686095	TRIM5, TRIM28, CBL, TRIM27, RBCK1, RNF11, TRIM25, TRIM22, RBBP6, BRCA1, TRAF4, TRIM21	274	244	10057	1.80513	1	0.634912	60.0694
Annotation Cluster 24	Enrichment Score: 2.7041077341856785
Category	Term	Count	%	PValue	Genes	List Total	Pop Hits	Pop Total	Fold Enrichment	Bonferroni	Benjamini	FDR
GOTERM_BP_DIRECT	GO:0032480~negative regulation of type I interferon production	8	1.87793	6.66475e-06	DDX58, CYLD, ISG15, TBK1, UBE2L6, TRIM25, UBB, TNFAIP3	416	30	16792	10.7641	0.0192272	0.000539146	0.011961
REACTOME_PATHWAY	R-HSA-936440:R-HSA-936440	9	2.11268	1.16954e-05	DDX58, CYLD, UBE2D2, ISG15, TBK1, UBE2L6, TRIM25, UBB, TNFAIP3	303	34	9075	7.92807	0.00797939	0.001601	0.0175848
REACTOME_PATHWAY	R-HSA-1169408:R-HSA-1169408	11	2.58216	0.000138999	DDX58, USP18, ISG15, PLCG1, UBE2L6, TRIM25, PPM1B, UBB, MX1, STAT1, KPNA2	303	73	9075	4.51309	0.0908277	0.00947687	0.208807
GOTERM_BP_DIRECT	GO:0019985~translesion synthesis	6	1.40845	0.00180451	RPA1, ISG15, UBE2L6, TRIM25, UBB, RPA3	416	36	16792	6.72756	0.994811	0.0493309	3.18963
REACTOME_PATHWAY	R-HSA-168928:R-HSA-168928	5	1.17371	0.00202977	DDX58, ISG15, UBE2L6, TRIM25, UBB	303	17	9075	8.80897	0.751373	0.0613041	3.00904
REACTOME_PATHWAY	R-HSA-5656169:R-HSA-5656169	6	1.40845	0.00379854	RPA1, ISG15, UBE2L6, TRIM25, UBB, RPA3	303	32	9075	5.61572	0.926241	0.0859728	5.56203
GOTERM_BP_DIRECT	GO:0006283~transcription-coupled nucleotide-excision repair	7	1.64319	0.00990736	RPA1, COPS5, COPS6, UBB, XAB2, POLR2A, RPA3	416	74	16792	3.81835	1	0.175815	16.3644
GOTERM_BP_DIRECT	GO:0042276~error-prone translesion synthesis	3	0.704225	0.0790376	RPA1, UBB, RPA3	416	19	16792	6.37348	1	0.6228	77.1848
GOTERM_BP_DIRECT	GO:0070987~error-free translesion synthesis	3	0.704225	0.0790376	RPA1, UBB, RPA3	416	19	16792	6.37348	1	0.6228	77.1848
REACTOME_PATHWAY	R-HSA-110312:R-HSA-110312	3	0.704225	0.0975139	RPA1, UBB, RPA3	303	16	9075	5.61572	1	0.526538	78.6221
Annotation Cluster 25	Enrichment Score: 2.689175473347489
Category	Term	Count	%	PValue	Genes	List Total	Pop Hits	Pop Total	Fold Enrichment	Bonferroni	Benjamini	FDR
GOTERM_BP_DIRECT	GO:0007249~I-kappaB kinase/NF-kappaB signaling	10	2.34742	1.52754e-05	TNFRSF1A, TNF, TBK1, LY96, IKBKG, RBCK1, UBB, TNIP2, TAB2, CD14	416	60	16792	6.72756	0.0435221	0.00105891	0.0274123
GOTERM_BP_DIRECT	GO:0035666~TRIF-dependent toll-like receptor signaling pathway	7	1.64319	5.21852e-05	UBE2D2, TBK1, LY96, IRF7, IKBKG, UBB, CD14	416	28	16792	10.0913	0.141028	0.00303577	0.0936191
REACTOME_PATHWAY	R-HSA-936964:R-HSA-936964	5	1.17371	0.00313661	TBK1, LY96, IRF7, UBB, CD14	303	19	9075	7.88171	0.883743	0.0824775	4.61406
GOTERM_BP_DIRECT	GO:0002755~MyD88-dependent toll-like receptor signaling pathway	5	1.17371	0.00853765	LY96, TLR2, UBB, TAB2, CD14	416	33	16792	6.11597	1	0.158235	14.2633
REACTOME_PATHWAY	R-HSA-937041:R-HSA-937041	5	1.17371	0.0100778	UBE2D2, LY96, IKBKG, UBB, CD14	303	26	9075	5.75971	0.99903	0.159248	14.1276
REACTOME_PATHWAY	R-HSA-937072:R-HSA-937072	4	0.938967	0.0175497	LY96, UBB, TAB2, CD14	303	17	9075	7.04718	0.999995	0.227442	23.3742
GOTERM_BP_DIRECT	GO:0002756~MyD88-independent toll-like receptor signaling pathway	3	0.704225	0.0397004	LY96, UBB, CD14	416	13	16792	9.31509	1	0.426863	51.6673
Annotation Cluster 26	Enrichment Score: 2.4926481235674207
Category	Term	Count	%	PValue	Genes	List Total	Pop Hits	Pop Total	Fold Enrichment	Bonferroni	Benjamini	FDR
KEGG_PATHWAY	hsa05220:Chronic myeloid leukemia	11	2.58216	0.000369314	AKT1, CDKN1A, CTBP1, KRAS, RELA, CBL, IKBKG, RAF1, NFKBIA, RB1, ABL1	265	72	6910	3.98375	0.0800908	0.00219444	0.471123
KEGG_PATHWAY	hsa04662:B cell receptor signaling pathway	10	2.34742	0.00114926	AKT1, KRAS, LYN, RELA, IKBKG, PPP3R1, RAF1, NFKBIA, INPP5D, PPP3CA	265	69	6910	3.77905	0.228857	0.00498525	1.45936
KEGG_PATHWAY	hsa04660:T cell receptor signaling pathway	12	2.8169	0.00181313	AKT1, TNF, KRAS, PLCG1, FYN, RELA, CBL, IKBKG, PPP3R1, RAF1, NFKBIA, PPP3CA	265	103	6910	3.03792	0.336442	0.00729716	2.29339
KEGG_PATHWAY	hsa05215:Prostate cancer	10	2.34742	0.00617515	AKT1, AR, CDKN1A, KRAS, RELA, CREBBP, IKBKG, RAF1, NFKBIA, RB1	265	88	6910	2.96312	0.753381	0.0195239	7.61365
KEGG_PATHWAY	hsa05212:Pancreatic cancer	8	1.87793	0.0115178	AKT1, KRAS, RELA, IKBKG, RAF1, SMAD3, RB1, STAT1	265	65	6910	3.20929	0.92706	0.0338624	13.7658
BIOCARTA	h_raccycdPathway:Influence of Ras and Rho proteins on G1 to S Transition	7	1.64319	0.0202234	AKT1, CDKN1A, RELA, IKBKG, RAF1, NFKBIA, RB1	136	27	1625	3.09777	0.993435	0.222209	23.2595
Annotation Cluster 27	Enrichment Score: 2.4103846695126077
Category	Term	Count	%	PValue	Genes	List Total	Pop Hits	Pop Total	Fold Enrichment	Bonferroni	Benjamini	FDR
GOTERM_BP_DIRECT	GO:2000251~positive regulation of actin cytoskeleton reorganization	5	1.17371	0.000404259	CSF3, HAX1, HCLS1, HCK, CDK5	416	15	16792	13.4551	0.692059	0.0162259	0.723073
GOTERM_BP_DIRECT	GO:0071345~cellular response to cytokine stimulus	5	1.17371	0.00188928	CSF3, HAX1, HCLS1, NFKBIA, CSF1R	416	22	16792	9.17395	0.995949	0.0506415	3.33709
GOTERM_BP_DIRECT	GO:0014068~positive regulation of phosphatidylinositol 3-kinase signaling	5	1.17371	0.0768933	CSF3, HAX1, FYN, HCLS1, CBL	416	65	16792	3.10503	1	0.615267	76.2124
Annotation Cluster 28	Enrichment Score: 2.4091118764457007
Category	Term	Count	%	PValue	Genes	List Total	Pop Hits	Pop Total	Fold Enrichment	Bonferroni	Benjamini	FDR
UP_SEQ_FEATURE	domain:Actin-binding	5	1.17371	0.000715615	ACTN4, DMD, ACTN2, DST, FLNA	423	20	20063	11.8576	0.669837	0.104897	1.18688
UP_SEQ_FEATURE	repeat:Spectrin 4	5	1.17371	0.00086942	ACTN4, DMD, TRIO, ACTN2, DST	423	21	20063	11.2929	0.739837	0.115209	1.44024
UP_SEQ_FEATURE	repeat:Spectrin 3	5	1.17371	0.00104512	ACTN4, DMD, TRIO, ACTN2, DST	423	22	20063	10.7796	0.801841	0.109187	1.72891
INTERPRO	IPR001589:Actinin-type, actin-binding, conserved site	5	1.17371	0.00161339	ACTN4, DMD, ACTN2, DST, FLNA	420	23	18559	9.60611	0.787775	0.0981802	2.50596
UP_SEQ_FEATURE	repeat:Spectrin 1	5	1.17371	0.00199887	ACTN4, DMD, TRIO, ACTN2, DST	423	26	20063	9.1212	0.954831	0.186565	3.28211
UP_SEQ_FEATURE	repeat:Spectrin 2	5	1.17371	0.00199887	ACTN4, DMD, TRIO, ACTN2, DST	423	26	20063	9.1212	0.954831	0.186565	3.28211
INTERPRO	IPR002017:Spectrin repeat	5	1.17371	0.00222428	ACTN4, DMD, TRIO, ACTN2, DST	420	25	18559	8.83762	0.882073	0.11198	3.43937
UP_SEQ_FEATURE	domain:CH 1	5	1.17371	0.00230797	ACTN4, DMD, ACTN2, DST, FLNA	423	27	20063	8.78338	0.972037	0.200329	3.78053
UP_SEQ_FEATURE	domain:CH 2	5	1.17371	0.00230797	ACTN4, DMD, ACTN2, DST, FLNA	423	27	20063	8.78338	0.972037	0.200329	3.78053
INTERPRO	IPR018159:Spectrin/alpha-actinin	5	1.17371	0.00389	ACTN4, DMD, TRIO, ACTN2, DST	420	29	18559	7.61864	0.976286	0.170626	5.94216
SMART	SM00150:SPEC	5	1.17371	0.00739017	ACTN4, DMD, TRIO, ACTN2, DST	274	29	10057	6.32834	0.832646	0.257655	9.13596
GOTERM_CC_DIRECT	GO:0030018~Z disc	8	1.87793	0.0197344	ACTN4, ANK3, DMD, ACTN2, PPP3CA, DST, STUB1, FLNA	422	118	18224	2.92779	0.999927	0.164531	24.8143
UP_KEYWORDS	Actin-binding	12	2.8169	0.0272924	EPB41L2, LIMA1, ACTN4, AIF1, DMD, ACTN2, WASL, MYO19, TPM2, DST, FLNA, HDAC6	425	274	20581	2.12084	0.999959	0.132601	31.67
INTERPRO	IPR001715:Calponin homology domain	6	1.40845	0.0286522	ACTN4, DMD, ACTN2, TAGLN2, DST, FLNA	420	76	18559	3.48853	1	0.493727	36.6768
SMART	SM00033:CH	6	1.40845	0.033133	ACTN4, DMD, ACTN2, TAGLN2, DST, FLNA	274	66	10057	3.33676	0.999703	0.491705	35.2862
Annotation Cluster 29	Enrichment Score: 2.395820569586869
Category	Term	Count	%	PValue	Genes	List Total	Pop Hits	Pop Total	Fold Enrichment	Bonferroni	Benjamini	FDR
GOTERM_BP_DIRECT	GO:0002223~stimulatory C-type lectin receptor signaling pathway	19	4.46009	9.16217e-11	LYN, RELA, CREBBP, RAF1, NFKBIA, TAB2, PSMB8, SRC, PSMB9, KRAS, UBE2D2, PSME1, PSME2, FYN, IKBKG, FCER1G, UBB, PSMD7, FBXW11	416	105	16792	7.30421	2.66894e-07	2.42631e-08	1.6444e-07
GOTERM_BP_DIRECT	GO:0050852~T cell receptor signaling pathway	20	4.69484	4.40737e-09	HLA-DQB1, RELA, NFKBIA, TAB2, PSMB8, PSMB9, UBE2D2, PLCG1, PSME1, FYN, PSME2, IKBKG, RBCK1, HLA-DPA1, HLA-DPB1, UBB, INPP5D, PSMD7, FBXW11, HLA-DRA	416	148	16792	5.45478	1.28386e-05	9.87589e-07	7.91022e-06
GOTERM_BP_DIRECT	GO:0000209~protein polyubiquitination	20	4.69484	1.55933e-07	FBXO2, HERC6, SKP2, PARK2, RBBP6, STUB1, TRIM21, PSMB8, PSMB9, CUL3, FBXW7, UBE2D2, PSME1, PSME2, RBCK1, UBB, PSMD7, FBXW11, UNKL, HDAC6	416	184	16792	4.38754	0.000454129	2.16299e-05	0.000279864
REACTOME_PATHWAY	R-HSA-202424:R-HSA-202424	17	3.99061	1.88686e-07	HLA-DQB1, RELA, NFKBIA, TAB2, PSMB8, PSMB9, UBE2D2, PSME1, PSME2, IKBKG, HLA-DPA1, UBB, INPP5D, HLA-DPB1, PSMD7, FBXW11, HLA-DRA	303	101	9075	5.04117	0.000129242	4.30825e-05	0.000283725
GOTERM_BP_DIRECT	GO:0038095~Fc-epsilon receptor signaling pathway	18	4.22535	2.09617e-06	LYN, RELA, PPP3R1, NFKBIA, TAB2, PSMB8, PSMB9, KRAS, UBE2D2, PLCG1, PSME1, PSME2, IKBKG, FCER1G, UBB, PPP3CA, PSMD7, FBXW11	416	178	16792	4.08189	0.00608755	0.000196953	0.00376209
REACTOME_PATHWAY	R-HSA-1236974:R-HSA-1236974	14	3.28638	3.54708e-06	LY96, TLR2, CALR, PSMB8, PSMB9, PSME1, VAMP8, PSME2, TAP1, IKBKG, UBB, PSMD7, SEC61A1, CD14	303	84	9075	4.99175	0.0024268	0.000607254	0.00533357
REACTOME_PATHWAY	R-HSA-5607764:R-HSA-5607764	13	3.05164	1.17591e-05	RELA, NFKBIA, TAB2, SRC, PSMB8, PSMB9, UBE2D2, PSME1, PSME2, IKBKG, UBB, FBXW11, PSMD7	303	80	9075	4.86696	0.00802271	0.00134161	0.0176806
REACTOME_PATHWAY	R-HSA-1169091:R-HSA-1169091	11	2.58216	6.61755e-05	PSME1, PSME2, RELA, IKBKG, NFKBIA, UBB, PSMD7, FBXW11, PSMB8, PRKCB, PSMB9	303	67	9075	4.91725	0.0443196	0.00502419	0.0994611
GOTERM_BP_DIRECT	GO:0031145~anaphase-promoting complex-dependent catabolic process	10	2.34742	0.000140677	CUL3, CDK1, PSME1, PSME2, SKP2, AURKB, UBB, PSMD7, PSMB8, PSMB9	416	79	16792	5.10954	0.336231	0.00669587	0.252183
GOTERM_BP_DIRECT	GO:0043161~proteasome-mediated ubiquitin-dependent protein catabolic process	15	3.52113	0.000540841	CDK1, PARK2, STUB1, PSMB8, PSMB9, CUL3, ARRB2, PSME1, ARRB1, PSME2, GSK3A, RBCK1, UBB, PSMD7, FBXW11	416	203	16792	2.98266	0.793178	0.0190348	0.96625
REACTOME_PATHWAY	R-HSA-2871837:R-HSA-2871837	14	3.28638	0.000624574	LYN, RELA, NFKBIA, TAB2, PSMB8, PSMB9, UBE2D2, PSME1, PSME2, IKBKG, FCER1G, UBB, PSMD7, FBXW11	303	137	9075	3.06063	0.348167	0.028128	0.93506
GOTERM_BP_DIRECT	GO:0002479~antigen processing and presentation of exogenous peptide antigen via MHC class I, TAP-dependent	8	1.87793	0.000899045	CYBA, PSME1, NCF2, PSME2, FCGR1B, PSMD7, PSMB8, PSMB9	416	63	16792	5.12576	0.927204	0.0286925	1.60135
GOTERM_BP_DIRECT	GO:0043488~regulation of mRNA stability	10	2.34742	0.0010206	ZFP36, PRKCA, AKT1, EXOSC9, PSME1, PSME2, UBB, PSMD7, PSMB8, PSMB9	416	103	16792	3.91897	0.948928	0.0314779	1.81598
REACTOME_PATHWAY	R-HSA-5658442:R-HSA-5658442	9	2.11268	0.00178578	CUL3, KRAS, PSME1, PSME2, UBB, PSMD7, RASA1, PSMB8, PSMB9	303	68	9075	3.96404	0.706052	0.0566355	2.65186
GOTERM_BP_DIRECT	GO:0033209~tumor necrosis factor-mediated signaling pathway	10	2.34742	0.00263259	TNFRSF1A, TNF, PSME1, PSME2, NGFR, UBB, STAT1, PSMD7, PSMB8, PSMB9	416	118	16792	3.4208	0.999537	0.0668401	4.62095
REACTOME_PATHWAY	R-HSA-187577:R-HSA-187577	8	1.87793	0.00358984	CDKN1A, PSME1, PSME2, SKP2, UBB, PSMD7, PSMB8, PSMB9	303	60	9075	3.9934	0.91486	0.0842216	5.26409
REACTOME_PATHWAY	R-HSA-5607761:R-HSA-5607761	8	1.87793	0.00358984	PSME1, PSME2, RELA, UBB, PSMD7, FBXW11, PSMB8, PSMB9	303	60	9075	3.9934	0.91486	0.0842216	5.26409
GOTERM_BP_DIRECT	GO:0038061~NIK/NF-kappaB signaling	7	1.64319	0.00572467	PSME1, PSME2, UBB, PSMD7, FBXW11, PSMB8, PSMB9	416	66	16792	4.28118	1	0.118998	9.7909
GOTERM_BP_DIRECT	GO:0060071~Wnt signaling pathway, planar cell polarity pathway	8	1.87793	0.00774858	ARRB2, PSME1, PSME2, UBB, CLTC, PSMD7, PSMB8, PSMB9	416	92	16792	3.51003	1	0.147493	13.0303
GOTERM_BP_DIRECT	GO:0051436~negative regulation of ubiquitin-protein ligase activity involved in mitotic cell cycle	7	1.64319	0.00814435	CDK1, PSME1, PSME2, UBB, PSMD7, PSMB8, PSMB9	416	71	16792	3.97969	1	0.153449	13.6508
REACTOME_PATHWAY	R-HSA-68949:R-HSA-68949	8	1.87793	0.00907303	CDKN1A, PSME1, PSME2, RB1, UBB, PSMD7, PSMB8, PSMB9	303	71	9075	3.3747	0.998057	0.151512	12.8076
REACTOME_PATHWAY	R-HSA-174178:R-HSA-174178	8	1.87793	0.00977243	PSME1, PSME2, SKP2, AURKB, UBB, PSMD7, PSMB8, PSMB9	303	72	9075	3.32783	0.998802	0.158432	13.7284
GOTERM_BP_DIRECT	GO:0051437~positive regulation of ubiquitin-protein ligase activity involved in regulation of mitotic cell cycle transition	7	1.64319	0.0112238	CDK1, PSME1, PSME2, UBB, PSMD7, PSMB8, PSMB9	416	76	16792	3.71786	1	0.191138	18.3379
REACTOME_PATHWAY	R-HSA-4641258:R-HSA-4641258	7	1.64319	0.0112786	CUL3, PSME1, PSME2, UBB, PSMD7, PSMB8, PSMB9	303	57	9075	3.67813	0.999578	0.165308	15.6807
REACTOME_PATHWAY	R-HSA-5676590:R-HSA-5676590	7	1.64319	0.0132551	PSME1, PSME2, UBB, PSMD7, FBXW11, PSMB8, PSMB9	303	59	9075	3.55345	0.999893	0.18758	18.18
GOTERM_BP_DIRECT	GO:0090090~negative regulation of canonical Wnt signaling pathway	10	2.34742	0.0201569	CUL3, CYLD, PSME1, GSK3A, PSME2, PARK2, UBB, PSMD7, PSMB8, PSMB9	416	163	16792	2.4764	1	0.276849	30.6127
REACTOME_PATHWAY	R-HSA-5632684:R-HSA-5632684	7	1.64319	0.022065	CUL3, PSME1, PSME2, UBB, PSMD7, PSMB8, PSMB9	303	66	9075	3.17657	1	0.267955	28.5022
UP_KEYWORDS	Proteasome	5	1.17371	0.0235336	PSME1, PSME2, PSMD7, PSMB8, PSMB9	425	53	20581	4.56848	0.999832	0.119997	27.9452
REACTOME_PATHWAY	R-HSA-1236978:R-HSA-1236978	6	1.40845	0.0246388	PSME1, PSME2, FCGR1B, PSMD7, PSMB8, PSMB9	303	50	9075	3.59406	1	0.280093	31.2801
REACTOME_PATHWAY	R-HSA-211733:R-HSA-211733	6	1.40845	0.0246388	PSME1, PSME2, UBB, PSMD7, PSMB8, PSMB9	303	50	9075	3.59406	1	0.280093	31.2801
REACTOME_PATHWAY	R-HSA-69481:R-HSA-69481	6	1.40845	0.0265991	PSME1, PSME2, UBB, PSMD7, PSMB8, PSMB9	303	51	9075	3.52359	1	0.294208	33.3278
REACTOME_PATHWAY	R-HSA-69017:R-HSA-69017	6	1.40845	0.0265991	PSME1, PSME2, UBB, PSMD7, PSMB8, PSMB9	303	51	9075	3.52359	1	0.294208	33.3278
REACTOME_PATHWAY	R-HSA-69229:R-HSA-69229	6	1.40845	0.0265991	PSME1, PSME2, UBB, PSMD7, PSMB8, PSMB9	303	51	9075	3.52359	1	0.294208	33.3278
REACTOME_PATHWAY	R-HSA-5668541:R-HSA-5668541	7	1.64319	0.0268239	TNF, PSME1, PSME2, UBB, PSMD7, PSMB8, PSMB9	303	69	9075	3.03846	1	0.291718	33.559
REACTOME_PATHWAY	R-HSA-180534:R-HSA-180534	6	1.40845	0.0286562	PSME1, PSME2, UBB, PSMD7, PSMB8, PSMB9	303	52	9075	3.45583	1	0.294894	35.4154
REACTOME_PATHWAY	R-HSA-349425:R-HSA-349425	6	1.40845	0.0286562	PSME1, PSME2, UBB, PSMD7, PSMB8, PSMB9	303	52	9075	3.45583	1	0.294894	35.4154
REACTOME_PATHWAY	R-HSA-69601:R-HSA-69601	6	1.40845	0.0308113	PSME1, PSME2, UBB, PSMD7, PSMB8, PSMB9	303	53	9075	3.39062	1	0.304658	37.5369
REACTOME_PATHWAY	R-HSA-174184:R-HSA-174184	7	1.64319	0.0322184	CDK1, PSME1, PSME2, UBB, PSMD7, PSMB8, PSMB9	303	72	9075	2.91185	1	0.307712	38.8867
REACTOME_PATHWAY	R-HSA-180585:R-HSA-180585	6	1.40845	0.0330657	PSME1, PSME2, UBB, PSMD7, PSMB8, PSMB9	303	54	9075	3.32783	1	0.306221	39.6863
REACTOME_PATHWAY	R-HSA-174113:R-HSA-174113	6	1.40845	0.0354202	PSME1, PSME2, UBB, PSMD7, PSMB8, PSMB9	303	55	9075	3.26733	1	0.304608	41.8574
REACTOME_PATHWAY	R-HSA-4641257:R-HSA-4641257	6	1.40845	0.0354202	PSME1, PSME2, UBB, PSMD7, PSMB8, PSMB9	303	55	9075	3.26733	1	0.304608	41.8574
GOTERM_BP_DIRECT	GO:0006521~regulation of cellular amino acid metabolic process	5	1.17371	0.0369444	PSME1, PSME2, PSMD7, PSMB8, PSMB9	416	51	16792	3.95739	1	0.414281	49.1163
REACTOME_PATHWAY	R-HSA-5362768:R-HSA-5362768	6	1.40845	0.0378759	PSME1, PSME2, UBB, PSMD7, PSMB8, PSMB9	303	56	9075	3.20898	1	0.318405	44.0438
REACTOME_PATHWAY	R-HSA-450408:R-HSA-450408	6	1.40845	0.0378759	PSME1, PSME2, UBB, PSMD7, PSMB8, PSMB9	303	56	9075	3.20898	1	0.318405	44.0438
REACTOME_PATHWAY	R-HSA-68827:R-HSA-68827	6	1.40845	0.0458559	PSME1, PSME2, UBB, PSMD7, PSMB8, PSMB9	303	59	9075	3.04581	1	0.356266	50.6306
REACTOME_PATHWAY	R-HSA-5610785:R-HSA-5610785	6	1.40845	0.048722	PSME1, PSME2, UBB, PSMD7, PSMB8, PSMB9	303	60	9075	2.99505	1	0.370208	52.8142
REACTOME_PATHWAY	R-HSA-5610783:R-HSA-5610783	6	1.40845	0.048722	PSME1, PSME2, UBB, PSMD7, PSMB8, PSMB9	303	60	9075	2.99505	1	0.370208	52.8142
REACTOME_PATHWAY	R-HSA-5610780:R-HSA-5610780	6	1.40845	0.048722	PSME1, PSME2, UBB, PSMD7, PSMB8, PSMB9	303	60	9075	2.99505	1	0.370208	52.8142
REACTOME_PATHWAY	R-HSA-5358346:R-HSA-5358346	6	1.40845	0.048722	PSME1, PSME2, UBB, PSMD7, PSMB8, PSMB9	303	60	9075	2.99505	1	0.370208	52.8142
GOTERM_CC_DIRECT	GO:0000502~proteasome complex	5	1.17371	0.0497783	PSME1, PSME2, PSMD7, PSMB8, PSMB9	422	60	18224	3.59874	1	0.294371	51.8395
REACTOME_PATHWAY	R-HSA-5678895:R-HSA-5678895	6	1.40845	0.0516916	PSME1, PSME2, UBB, PSMD7, PSMB8, PSMB9	303	61	9075	2.94595	1	0.37635	54.9812
REACTOME_PATHWAY	R-HSA-174084:R-HSA-174084	6	1.40845	0.057942	PSME1, PSME2, UBB, PSMD7, PSMB8, PSMB9	303	63	9075	2.85243	1	0.404022	59.2424
GOTERM_BP_DIRECT	GO:0061136~regulation of proteasomal protein catabolic process	3	0.704225	0.0581944	PSME1, PSME2, UBB	416	16	16792	7.56851	1	0.530493	65.907
REACTOME_PATHWAY	R-HSA-4608870:R-HSA-4608870	6	1.40845	0.0612226	PSME1, PSME2, UBB, PSMD7, PSMB8, PSMB9	303	64	9075	2.80786	1	0.413905	61.3252
REACTOME_PATHWAY	R-HSA-174154:R-HSA-174154	6	1.40845	0.0716832	PSME1, PSME2, UBB, PSMD7, PSMB8, PSMB9	303	67	9075	2.68213	1	0.450877	67.3223
REACTOME_PATHWAY	R-HSA-5687128:R-HSA-5687128	7	1.64319	0.0725428	CDK1, PSME1, PSME2, UBB, PSMD7, PSMB8, PSMB9	303	88	9075	2.38243	1	0.451102	67.7744
REACTOME_PATHWAY	R-HSA-195253:R-HSA-195253	6	1.40845	0.0753748	PSME1, PSME2, UBB, PSMD7, PSMB8, PSMB9	303	68	9075	2.64269	1	0.456657	69.2227
GOTERM_BP_DIRECT	GO:0090263~positive regulation of canonical Wnt signaling pathway	7	1.64319	0.0772686	PSME1, PSME2, UBB, PSMD7, SRC, PSMB8, PSMB9	416	120	16792	2.35465	1	0.615627	76.3853
KEGG_PATHWAY	hsa03050:Proteasome	5	1.17371	0.0859173	PSME1, PSME2, PSMD7, PSMB8, PSMB9	265	44	6910	2.96312	1	0.178901	68.2884
REACTOME_PATHWAY	R-HSA-350562:R-HSA-350562	5	1.17371	0.0888919	PSME1, PSME2, PSMD7, PSMB8, PSMB9	303	51	9075	2.93632	1	0.499998	75.3363
Annotation Cluster 30	Enrichment Score: 2.3688372995973004
Category	Term	Count	%	PValue	Genes	List Total	Pop Hits	Pop Total	Fold Enrichment	Bonferroni	Benjamini	FDR
GOTERM_BP_DIRECT	GO:0030168~platelet activation	18	4.22535	3.28457e-09	PRKCA, IL6, LYN, GNA11, RAF1, PRKCG, SRC, FLNA, PRKCB, AKT1, PLSCR1, GNAQ, ARRB2, ARRB1, GNB1, FYN, COL1A2, FCER1G	416	115	16792	6.31806	9.56792e-06	7.9733e-07	5.89506e-06
KEGG_PATHWAY	hsa05205:Proteoglycans in cancer	22	5.16432	2.23288e-05	PRKCA, CAV2, NANOG, TNF, HCLS1, CAMK2G, CBL, TLR2, RAF1, PRKCG, DDX5, ITGB1, SRC, FLNA, PRKCB, AKT1, CDKN1A, KRAS, CD44, PLCG1, ANK3, MSN	265	200	6910	2.8683	0.00503366	0.000201835	0.0285426
KEGG_PATHWAY	hsa04664:Fc epsilon RI signaling pathway	12	2.8169	4.54446e-05	PRKCA, AKT1, TNF, KRAS, PLCG1, LYN, FYN, MAP2K3, RAF1, FCER1G, INPP5D, PRKCB	265	68	6910	4.60155	0.0102182	0.0003541	0.0580832
KEGG_PATHWAY	hsa04650:Natural killer cell mediated cytotoxicity	16	3.75587	5.66837e-05	PRKCA, ICAM1, TNF, PPP3R1, RAF1, ITGB2, PRKCG, PRKCB, KRAS, PLCG1, FYN, FCER1G, PPP3CA, IFNGR2, FCGR3B, TYROBP	265	122	6910	3.41973	0.0127292	0.000413169	0.0724431
KEGG_PATHWAY	hsa04666:Fc gamma R-mediated phagocytosis	13	3.05164	7.30689e-05	PRKCA, LYN, LIMK2, HCK, RAF1, PRKCG, AMPH, PRKCB, AKT1, PLCG1, FCGR2A, WASL, INPP5D	265	84	6910	4.03549	0.0163786	0.000515935	0.0933747
KEGG_PATHWAY	hsa04012:ErbB signaling pathway	12	2.8169	0.000436491	PRKCA, AKT1, CDKN1A, KRAS, PLCG1, CAMK2G, CBL, RAF1, PRKCG, ABL1, SRC, PRKCB	265	87	6910	3.59662	0.093957	0.00252676	0.556599
KEGG_PATHWAY	hsa04370:VEGF signaling pathway	10	2.34742	0.000458998	PRKCA, AKT1, KRAS, PLCG1, PPP3R1, RAF1, PRKCG, PPP3CA, SRC, PRKCB	265	61	6910	4.27467	0.0985561	0.00259058	0.585222
KEGG_PATHWAY	hsa04071:Sphingolipid signaling pathway	14	3.28638	0.000622061	PRKCA, TNF, ADORA3, GNAI3, RELA, RAF1, PRKCG, PRKCB, AKT1, TNFRSF1A, KRAS, GNAQ, FYN, FCER1G	265	120	6910	3.04214	0.131189	0.00334272	0.792365
KEGG_PATHWAY	hsa05214:Glioma	10	2.34742	0.000740526	PRKCA, AKT1, CDKN1A, KRAS, PLCG1, CAMK2G, RAF1, PRKCG, RB1, PRKCB	265	65	6910	4.01161	0.154156	0.00363297	0.942605
KEGG_PATHWAY	hsa04720:Long-term potentiation	10	2.34742	0.000829379	PRKCA, KRAS, GNAQ, CAMK2G, CREBBP, PPP3R1, RAF1, PRKCG, PPP3CA, PRKCB	265	66	6910	3.95083	0.170985	0.00398178	1.05515
KEGG_PATHWAY	hsa04921:Oxytocin signaling pathway	16	3.75587	0.000986867	PRKCA, GNAI3, CAMK2G, PPP3R1, RAF1, OXTR, PRKCG, EEF2, SRC, PRKCB, KCNJ5, CDKN1A, KRAS, GNAQ, NFATC4, PPP3CA	265	158	6910	2.64055	0.199999	0.00454357	1.25435
KEGG_PATHWAY	hsa04066:HIF-1 signaling pathway	12	2.8169	0.00120517	PRKCA, AKT1, CDKN1A, IL6, PLCG1, RELA, CAMK2G, CREBBP, PRKCG, IFNGR2, PRKCB, TIMP1	265	98	6910	3.19291	0.238551	0.00503419	1.52986
KEGG_PATHWAY	hsa04540:Gap junction	11	2.58216	0.00181853	PRKCA, CDK1, GNAI3, KRAS, GNAQ, TUBB2A, GNA11, RAF1, PRKCG, SRC, PRKCB	265	88	6910	3.25943	0.337252	0.00719088	2.30015
KEGG_PATHWAY	hsa04730:Long-term depression	9	2.11268	0.00186161	PRKCA, GNAI3, KRAS, LYN, GNAQ, GNA11, RAF1, PRKCG, PRKCB	265	60	6910	3.91132	0.343686	0.00711215	2.35404
KEGG_PATHWAY	hsa04014:Ras signaling pathway	19	4.46009	0.00242878	PRKCA, EFNA1, TBK1, RELA, RAF1, PRKCG, PRKCB, AKT1, KRAS, PLCG1, GNB1, IKBKG, PLA2G2A, RIN1, PLA1A, NGFR, ABL1, RASA1, CSF1R	265	226	6910	2.19219	0.422804	0.00896893	3.06103
KEGG_PATHWAY	hsa04750:Inflammatory mediator regulation of TRP channels	11	2.58216	0.00404152	PRKCA, IL1R1, PLCG1, GNAQ, CAMK2G, NTRK1, MAP2K3, IL1B, PRKCG, SRC, PRKCB	265	98	6910	2.92684	0.599577	0.0144225	5.04561
KEGG_PATHWAY	hsa05223:Non-small cell lung cancer	8	1.87793	0.00512739	PRKCA, AKT1, KRAS, PLCG1, RAF1, PRKCG, RB1, PRKCB	265	56	6910	3.72507	0.687069	0.0171904	6.36068
KEGG_PATHWAY	hsa04015:Rap1 signaling pathway	17	3.99061	0.00638804	PRKCA, GNAI3, EFNA1, MAP2K3, FPR1, RAF1, PRKCG, ITGB2, ITGB1, SRC, PRKCB, AKT1, KRAS, GNAQ, PLCG1, NGFR, CSF1R	265	210	6910	2.11087	0.765037	0.0199147	7.86634
KEGG_PATHWAY	hsa04728:Dopaminergic synapse	12	2.8169	0.00957247	PRKCA, KCNJ5, AKT1, GNAI3, GNAQ, GNB1, GSK3A, SLC6A3, CAMK2G, PRKCG, PPP3CA, PRKCB	265	128	6910	2.44458	0.886255	0.0289484	11.5709
KEGG_PATHWAY	hsa04725:Cholinergic synapse	11	2.58216	0.00965438	PRKCA, AKT1, GNAI3, KRAS, GNAQ, FYN, GNB1, CAMK2G, GNA11, PRKCG, PRKCB	265	111	6910	2.58406	0.888362	0.02881	11.6643
KEGG_PATHWAY	hsa04919:Thyroid hormone signaling pathway	11	2.58216	0.0115419	PRKCA, AKT1, KRAS, PLCG1, CREBBP, RAF1, PRKCG, STAT1, RCAN2, SRC, PRKCB	265	114	6910	2.51605	0.927461	0.0334992	13.7927
KEGG_PATHWAY	hsa05031:Amphetamine addiction	8	1.87793	0.0124771	PRKCA, STX1A, SLC6A3, CAMK2G, PPP3R1, PRKCG, PPP3CA, PRKCB	265	66	6910	3.16066	0.941432	0.0357253	14.8297
KEGG_PATHWAY	hsa04727:GABAergic synapse	9	2.11268	0.0154707	PRKCA, GABARAPL2, GNAI3, GABRB3, GNB1, PRKCG, NSF, SRC, PRKCB	265	85	6910	2.76093	0.97051	0.0436238	18.0722
INTERPRO	IPR020454:Diacylglycerol/phorbol-ester binding	4	0.938967	0.0181794	PRKCA, RAF1, PRKCG, PRKCB	420	25	18559	7.0701	1	0.404304	25.0511
KEGG_PATHWAY	hsa04912:GnRH signaling pathway	9	2.11268	0.0224945	PRKCA, KRAS, GNAQ, CAMK2G, GNA11, MAP2K3, RAF1, SRC, PRKCB	265	91	6910	2.57889	0.994153	0.0607795	25.2383
KEGG_PATHWAY	hsa05032:Morphine addiction	9	2.11268	0.0224945	PRKCA, KCNJ5, GNAI3, GABRB3, ARRB2, GNB1, ARRB1, PRKCG, PRKCB	265	91	6910	2.57889	0.994153	0.0607795	25.2383
BIOCARTA	h_pyk2Pathway:Links between Pyk2 and Map Kinases	7	1.64319	0.0240276	PRKCA, PLCG1, GNAQ, MAP2K3, RAF1, SRC, PRKCB	136	28	1625	2.98713	0.997479	0.229047	27.0321
KEGG_PATHWAY	hsa04726:Serotonergic synapse	10	2.34742	0.0256737	PRKCA, KCNJ5, GNAI3, KRAS, GABRB3, GNAQ, GNB1, RAF1, PRKCG, PRKCB	265	111	6910	2.34914	0.9972	0.0675845	28.288
KEGG_PATHWAY	hsa04713:Circadian entrainment	9	2.11268	0.0282729	PRKCA, KCNJ5, GNAI3, GNAQ, GNB1, CAMK2G, MTNR1B, PRKCG, PRKCB	265	95	6910	2.47031	0.998469	0.0717952	30.6957
KEGG_PATHWAY	hsa04724:Glutamatergic synapse	10	2.34742	0.0298639	PRKCA, GNAI3, GNAQ, GNB1, GRIK2, DLG4, PPP3R1, PRKCG, PPP3CA, PRKCB	265	114	6910	2.28732	0.998943	0.0749102	32.1325
BIOCARTA	h_plcPathway:Phospholipase C Signaling Pathway	4	0.938967	0.032462	PRKCA, AKT1, PLCG1, PRKCB	136	9	1625	5.31046	0.999702	0.268192	34.7942
KEGG_PATHWAY	hsa04916:Melanogenesis	9	2.11268	0.0368457	PRKCA, GNAI3, KRAS, GNAQ, CAMK2G, CREBBP, RAF1, PRKCG, PRKCB	265	100	6910	2.34679	0.999793	0.0909276	38.1187
KEGG_PATHWAY	hsa04310:Wnt signaling pathway	11	2.58216	0.0380158	PRKCA, CTBP1, CAMK2G, CREBBP, PPP3R1, CSNK2B, PRKCG, NFATC4, PPP3CA, FBXW11, PRKCB	265	138	6910	2.07848	0.999843	0.0927378	39.0729
BIOCARTA	h_bcrPathway:BCR Signaling Pathway	7	1.64319	0.0569083	PRKCA, PLCG1, LYN, RAF1, NFATC4, PPP3CA, PRKCB	136	34	1625	2.45999	0.999999	0.381496	53.1974
KEGG_PATHWAY	hsa04960:Aldosterone-regulated sodium reabsorption	5	1.17371	0.0601897	PRKCA, KRAS, PRKCG, SFN, PRKCB	265	39	6910	3.34301	0.999999	0.132129	54.7798
REACTOME_PATHWAY	R-HSA-418597:R-HSA-418597	5	1.17371	0.0701757	PRKCA, GNAI3, GNB1, PRKCG, PRKCB	303	47	9075	3.18622	1	0.451455	66.5152
KEGG_PATHWAY	hsa04020:Calcium signaling pathway	12	2.8169	0.0806875	PRKCA, PLCG1, GNAQ, CAMK2G, GNA11, PPP3R1, OXTR, PRKCG, PPP3CA, ITPKC, VDAC3, PRKCB	265	179	6910	1.74808	1	0.171592	65.889
KEGG_PATHWAY	hsa04915:Estrogen signaling pathway	8	1.87793	0.0837553	KCNJ5, AKT1, GNAI3, KRAS, GNAQ, HSPA6, RAF1, SRC	265	99	6910	2.10711	1	0.176186	67.316
KEGG_PATHWAY	hsa04723:Retrograde endocannabinoid signaling	8	1.87793	0.0909006	PRKCA, KCNJ5, GNAI3, GABRB3, GNAQ, GNB1, PRKCG, PRKCB	265	101	6910	2.06538	1	0.187058	70.4289
KEGG_PATHWAY	hsa05231:Choline metabolism in cancer	8	1.87793	0.0909006	PRKCA, AKT1, KRAS, PLCG1, RAF1, PRKCG, WASL, PRKCB	265	101	6910	2.06538	1	0.187058	70.4289
KEGG_PATHWAY	hsa04961:Endocrine and other factor-regulated calcium reabsorption	5	1.17371	0.0916143	PRKCA, GNAQ, PRKCG, CLTC, PRKCB	265	45	6910	2.89727	1	0.186829	70.7244
Annotation Cluster 31	Enrichment Score: 2.315261813031981
Category	Term	Count	%	PValue	Genes	List Total	Pop Hits	Pop Total	Fold Enrichment	Bonferroni	Benjamini	FDR
GOTERM_BP_DIRECT	GO:0006801~superoxide metabolic process	5	1.17371	0.00130114	CYBA, NCF2, NCF1C, SOD1, SOD2	416	20	16792	10.0913	0.977465	0.0383454	2.30968
GOTERM_BP_DIRECT	GO:0042554~superoxide anion generation	4	0.938967	0.0044532	CYBA, NCF2, SOD1, SOD2	416	14	16792	11.533	0.999998	0.0995386	7.6979
GOTERM_BP_DIRECT	GO:0050665~hydrogen peroxide biosynthetic process	3	0.704225	0.0195532	CYBA, SOD1, SOD2	416	9	16792	13.4551	1	0.273539	29.8414
Annotation Cluster 32	Enrichment Score: 2.179251467382226
Category	Term	Count	%	PValue	Genes	List Total	Pop Hits	Pop Total	Fold Enrichment	Bonferroni	Benjamini	FDR
GOTERM_BP_DIRECT	GO:0032755~positive regulation of interleukin-6 production	7	1.64319	0.000791708	DDX58, CYBA, IL6, TNF, TLR2, FCER1G, IL1B	416	45	16792	6.27906	0.900456	0.0270924	1.41144
GOTERM_BP_DIRECT	GO:0042346~positive regulation of NF-kappaB import into nucleus	4	0.938967	0.0143198	TNF, TLR2, RBCK1, IL1B	416	21	16792	7.68864	1	0.223613	22.8074
GOTERM_BP_DIRECT	GO:0032757~positive regulation of interleukin-8 production	4	0.938967	0.0255707	DDX58, TNF, TLR2, IL1B	416	26	16792	6.21006	1	0.32636	37.1806
Annotation Cluster 33	Enrichment Score: 2.145883409757684
Category	Term	Count	%	PValue	Genes	List Total	Pop Hits	Pop Total	Fold Enrichment	Bonferroni	Benjamini	FDR
GOTERM_BP_DIRECT	GO:0010951~negative regulation of endopeptidase activity	11	2.58216	0.000842074	AKT1, SERPINB9, A2M, BST2, C3, SERPINA3, ITIH5, SERPINB1, SERPING1, SERPINA1, TIMP1	416	121	16792	3.66958	0.91405	0.0278127	1.50059
GOTERM_BP_DIRECT	GO:0002576~platelet degranulation	10	2.34742	0.0010206	A2M, ACTN4, LYN, SERPINA3, SERPING1, ACTN2, SERPINA1, SOD1, FLNA, TIMP1	416	103	16792	3.91897	0.948928	0.0314779	1.81598
GOTERM_CC_DIRECT	GO:0031093~platelet alpha granule lumen	7	1.64319	0.00163408	A2M, ACTN4, SERPINA3, SERPING1, ACTN2, SERPINA1, TIMP1	422	55	18224	5.49625	0.542386	0.0220875	2.31299
REACTOME_PATHWAY	R-HSA-114608:R-HSA-114608	12	2.8169	0.0039818	LHFPL2, A2M, ACTN4, SERPINA3, SERPING1, ACTN2, SERPINA1, HSPA5, SOD1, TAGLN2, FLNA, TIMP1	303	130	9075	2.76466	0.934975	0.0870729	5.82292
INTERPRO	IPR023795:Protease inhibitor I4, serpin, conserved site	5	1.17371	0.00624413	SERPINB9, SERPINA3, SERPINB1, SERPING1, SERPINA1	420	33	18559	6.69517	0.997554	0.230059	9.37588
UP_KEYWORDS	Serine protease inhibitor	7	1.64319	0.00868953	SERPINB9, A2M, SERPINA3, ITIH5, SERPINB1, SERPING1, SERPINA1	425	86	20581	3.94164	0.958644	0.0562735	11.3176
INTERPRO	IPR000215:Serpin family	5	1.17371	0.0103136	SERPINB9, SERPINA3, SERPINB1, SERPING1, SERPINA1	420	38	18559	5.81422	0.999952	0.290496	15.0363
INTERPRO	IPR023796:Serpin domain	5	1.17371	0.0103136	SERPINB9, SERPINA3, SERPINB1, SERPING1, SERPINA1	420	38	18559	5.81422	0.999952	0.290496	15.0363
UP_KEYWORDS	Protease inhibitor	8	1.87793	0.0144086	SERPINB9, A2M, SERPINA3, ITIH5, SERPINB1, SERPING1, SERPINA1, TIMP1	425	124	20581	3.12425	0.994995	0.0818935	18.1052
SMART	SM00093:SERPIN	5	1.17371	0.0173607	SERPINB9, SERPINA3, SERPINB1, SERPING1, SERPINA1	274	37	10057	4.96005	0.985311	0.37435	20.2442
GOTERM_MF_DIRECT	GO:0004867~serine-type endopeptidase inhibitor activity	7	1.64319	0.0320832	SERPINB9, A2M, SERPINA3, ITIH5, SERPINB1, SERPING1, SERPINA1	415	97	16881	2.93546	1	0.349192	39.1965
UP_SEQ_FEATURE	site:Reactive bond	4	0.938967	0.0685623	SERPINB9, SERPINA3, SERPING1, SERPINA1	423	45	20063	4.21602	1	0.922458	69.4137
Annotation Cluster 34	Enrichment Score: 2.099880570836689
Category	Term	Count	%	PValue	Genes	List Total	Pop Hits	Pop Total	Fold Enrichment	Bonferroni	Benjamini	FDR
GOTERM_BP_DIRECT	GO:0006801~superoxide metabolic process	5	1.17371	0.00130114	CYBA, NCF2, NCF1C, SOD1, SOD2	416	20	16792	10.0913	0.977465	0.0383454	2.30968
GOTERM_BP_DIRECT	GO:0045730~respiratory burst	4	0.938967	0.00356373	CYBA, SLC11A1, NCF2, NCF1C	416	13	16792	12.4201	0.99997	0.0857511	6.20654
GOTERM_MF_DIRECT	GO:0016175~superoxide-generating NADPH oxidase activity	3	0.704225	0.0285064	CYBA, NCF2, NCF1C	415	11	16881	11.0938	1	0.321342	35.6766
GOTERM_CC_DIRECT	GO:0043020~NADPH oxidase complex	3	0.704225	0.0301513	CYBA, NCF2, NCF1C	422	12	18224	10.7962	1	0.222997	35.4727
Annotation Cluster 35	Enrichment Score: 2.089368301353601
Category	Term	Count	%	PValue	Genes	List Total	Pop Hits	Pop Total	Fold Enrichment	Bonferroni	Benjamini	FDR
BIOCARTA	h_LairPathway:Cells and Molecules involved in local acute inflammatory response	7	1.64319	0.00169231	VCAM1, ICAM1, IL6, TNF, C3, ITGB2, ITGB1	136	17	1625	4.91998	0.340755	0.129673	2.17084
GOTERM_BP_DIRECT	GO:0050776~regulation of immune response	11	2.58216	0.0132133	VCAM1, ICAM1, IFITM1, C3, IRF7, COL1A2, IRF1, SMAD3, ITGB2, ITGB1, TYROBP	416	178	16792	2.49449	1	0.211569	21.2372
REACTOME_PATHWAY	R-HSA-216083:R-HSA-216083	8	1.87793	0.0241215	VCAM1, ICAM1, COL4A2, COL4A1, CD44, COL1A2, ITGB2, ITGB1	303	86	9075	2.78609	1	0.279606	30.7301
Annotation Cluster 36	Enrichment Score: 2.056636615010999
Category	Term	Count	%	PValue	Genes	List Total	Pop Hits	Pop Total	Fold Enrichment	Bonferroni	Benjamini	FDR
REACTOME_PATHWAY	R-HSA-5357956:R-HSA-5357956	8	1.87793	4.43839e-05	CYLD, TNFRSF1A, TNF, IKBKG, RBCK1, UBB, TNFAIP3, TAB2	303	30	9075	7.9868	0.0299461	0.00433396	0.0667188
GOTERM_BP_DIRECT	GO:0070423~nucleotide-binding oligomerization domain containing signaling pathway	5	1.17371	0.00308182	CYLD, IKBKG, UBB, TNFAIP3, TAB2	416	25	16792	8.07308	0.999875	0.0758401	5.38905
REACTOME_PATHWAY	R-HSA-168638:R-HSA-168638	6	1.40845	0.00638201	CYLD, CASP4, IKBKG, UBB, TNFAIP3, TAB2	303	36	9075	4.99175	0.987546	0.121018	9.17841
REACTOME_PATHWAY	R-HSA-445989:R-HSA-445989	5	1.17371	0.0166539	RELA, IKBKG, NFKBIA, UBB, TAB2	303	30	9075	4.99175	0.99999	0.221267	22.3169
REACTOME_PATHWAY	R-HSA-446652:R-HSA-446652	5	1.17371	0.0306696	IL1R1, IKBKG, IL1B, UBB, TAB2	303	36	9075	4.15979	1	0.307807	37.3994
REACTOME_PATHWAY	R-HSA-450302:R-HSA-450302	4	0.938967	0.0311369	MAP2K3, IKBKG, UBB, TAB2	303	21	9075	5.70486	1	0.303113	37.8516
GOTERM_BP_DIRECT	GO:0007254~JNK cascade	5	1.17371	0.0325356	TNF, IKBKG, MAPK8IP2, UBB, TAB2	416	49	16792	4.11892	1	0.386821	44.7693
GOTERM_MF_DIRECT	GO:0070530~K63-linked polyubiquitin binding	3	0.704225	0.0779933	IKBKG, TNFAIP3, TAB2	415	19	16881	6.4227	1	0.567583	71.0304
Annotation Cluster 37	Enrichment Score: 2.050346302660384
Category	Term	Count	%	PValue	Genes	List Total	Pop Hits	Pop Total	Fold Enrichment	Bonferroni	Benjamini	FDR
GOTERM_BP_DIRECT	GO:0007159~leukocyte cell-cell adhesion	6	1.40845	0.000317814	VCAM1, ICAM1, ITGB2, MSN, SELE, ITGB1	416	25	16792	9.68769	0.603841	0.0135245	0.56887
BIOCARTA	h_lymphocytePathway:Adhesion Molecules on Lymphocyte	5	1.17371	0.00413067	ICAM1, CD44, ITGB2, SELE, ITGB1	136	9	1625	6.63807	0.638773	0.135379	5.2223
BIOCARTA	h_monocytePathway:Monocyte and its Surface Molecules	5	1.17371	0.0094827	ICAM1, CD44, ITGB2, SELE, ITGB1	136	11	1625	5.43115	0.904045	0.177431	11.6146
BIOCARTA	h_neutrophilPathway:Neutrophil and Its Surface Molecules	4	0.938967	0.0230182	ICAM1, CD44, ITGB2, SELE	136	8	1625	5.97426	0.996749	0.23875	26.0482
REACTOME_PATHWAY	R-HSA-216083:R-HSA-216083	8	1.87793	0.0241215	VCAM1, ICAM1, COL4A2, COL4A1, CD44, COL1A2, ITGB2, ITGB1	303	86	9075	2.78609	1	0.279606	30.7301
GOTERM_BP_DIRECT	GO:0007160~cell-matrix adhesion	6	1.40845	0.0721637	VCAM1, CD44, ITGB2, CDK5, ITGB1, BCL2L11	416	90	16792	2.69103	1	0.594074	73.9274
Annotation Cluster 38	Enrichment Score: 1.949563323675712
Category	Term	Count	%	PValue	Genes	List Total	Pop Hits	Pop Total	Fold Enrichment	Bonferroni	Benjamini	FDR
KEGG_PATHWAY	hsa04012:ErbB signaling pathway	12	2.8169	0.000436491	PRKCA, AKT1, CDKN1A, KRAS, PLCG1, CAMK2G, CBL, RAF1, PRKCG, ABL1, SRC, PRKCB	265	87	6910	3.59662	0.093957	0.00252676	0.556599
KEGG_PATHWAY	hsa04370:VEGF signaling pathway	10	2.34742	0.000458998	PRKCA, AKT1, KRAS, PLCG1, PPP3R1, RAF1, PRKCG, PPP3CA, SRC, PRKCB	265	61	6910	4.27467	0.0985561	0.00259058	0.585222
REACTOME_PATHWAY	R-HSA-5218921:R-HSA-5218921	6	1.40845	0.000517832	PRKCA, KRAS, PLCG1, RASA1, SRC, PRKCB	303	21	9075	8.55728	0.298691	0.0269237	0.775834
BIOCARTA	h_biopeptidesPathway:Bioactive Peptide Induced Signaling Pathway	11	2.58216	0.00070428	PRKCA, PLCG1, FYN, GNB1, MAPT, CAMK2G, GNA11, RAF1, STAT1, CDK5, PRKCB	136	38	1625	3.45878	0.159126	0.159126	0.908772
KEGG_PATHWAY	hsa05214:Glioma	10	2.34742	0.000740526	PRKCA, AKT1, CDKN1A, KRAS, PLCG1, CAMK2G, RAF1, PRKCG, RB1, PRKCB	265	65	6910	4.01161	0.154156	0.00363297	0.942605
BIOCARTA	h_pkcPathway:Activation of PKC through G protein coupled receptor	5	1.17371	0.00130996	PRKCA, GNAQ, RELA, NFKBIA, PRKCB	136	7	1625	8.53466	0.275637	0.148905	1.68422
BIOCARTA	h_calcineurinPathway:Effects of calcineurin in Keratinocyte Differentiation	7	1.64319	0.00322673	PRKCA, CDKN1A, PLCG1, GNAQ, NFATC4, PPP3CA, PRKCB	136	19	1625	4.40209	0.548445	0.124106	4.10146
KEGG_PATHWAY	hsa04750:Inflammatory mediator regulation of TRP channels	11	2.58216	0.00404152	PRKCA, IL1R1, PLCG1, GNAQ, CAMK2G, NTRK1, MAP2K3, IL1B, PRKCG, SRC, PRKCB	265	98	6910	2.92684	0.599577	0.0144225	5.04561
KEGG_PATHWAY	hsa05223:Non-small cell lung cancer	8	1.87793	0.00512739	PRKCA, AKT1, KRAS, PLCG1, RAF1, PRKCG, RB1, PRKCB	265	56	6910	3.72507	0.687069	0.0171904	6.36068
BIOCARTA	h_gpcrPathway:Signaling Pathway from G-Protein Families	9	2.11268	0.00523276	PRKCA, PLCG1, GNAQ, GNB1, PRKAR1A, RAF1, NFATC4, PPP3CA, PRKCB	136	34	1625	3.16285	0.724905	0.148989	6.57246
BIOCARTA	h_tcrPathway:T Cell Receptor Signaling Pathway	10	2.34742	0.00827572	PRKCA, PLCG1, FYN, RELA, RAF1, NFKBIA, NFATC4, PPP3CA, RASA1, PRKCB	136	44	1625	2.71557	0.870529	0.184888	10.2088
BIOCARTA	h_ccr5Pathway:Pertussis toxin-insensitive CCR5 Signaling in Macrophage	6	1.40845	0.0100406	PRKCA, CCL2, PLCG1, GNAQ, CCL4, PRKCB	136	17	1625	4.21713	0.916463	0.173834	12.2575
BIOCARTA	h_cdmacPathway:Cadmium induces DNA synthesis and proliferation in macrophages	6	1.40845	0.0100406	PRKCA, TNF, RELA, RAF1, NFKBIA, PRKCB	136	17	1625	4.21713	0.916463	0.173834	12.2575
BIOCARTA	h_cxcr4Pathway:CXCR4 Signaling Pathway	7	1.64319	0.0113113	PRKCA, PLCG1, GNAQ, GNB1, RELA, RAF1, PRKCB	136	24	1625	3.48499	0.939094	0.170193	13.7057
KEGG_PATHWAY	hsa04919:Thyroid hormone signaling pathway	11	2.58216	0.0115419	PRKCA, AKT1, KRAS, PLCG1, CREBBP, RAF1, PRKCG, STAT1, RCAN2, SRC, PRKCB	265	114	6910	2.51605	0.927461	0.0334992	13.7927
INTERPRO	IPR020454:Diacylglycerol/phorbol-ester binding	4	0.938967	0.0181794	PRKCA, RAF1, PRKCG, PRKCB	420	25	18559	7.0701	1	0.404304	25.0511
KEGG_PATHWAY	hsa04912:GnRH signaling pathway	9	2.11268	0.0224945	PRKCA, KRAS, GNAQ, CAMK2G, GNA11, MAP2K3, RAF1, SRC, PRKCB	265	91	6910	2.57889	0.994153	0.0607795	25.2383
BIOCARTA	h_trkaPathway:Trka Receptor Signaling Pathway	5	1.17371	0.0236379	PRKCA, AKT1, PLCG1, NTRK1, PRKCB	136	14	1625	4.26733	0.997218	0.234701	26.6537
BIOCARTA	h_pyk2Pathway:Links between Pyk2 and Map Kinases	7	1.64319	0.0240276	PRKCA, PLCG1, GNAQ, MAP2K3, RAF1, SRC, PRKCB	136	28	1625	2.98713	0.997479	0.229047	27.0321
UP_SEQ_FEATURE	domain:C2	6	1.40845	0.0293367	PRKCA, PLCG1, CADPS2, PRKCG, RASA1, PRKCB	423	82	20063	3.47051	1	0.7526	39.1414
INTERPRO	IPR017892:Protein kinase, C-terminal	4	0.938967	0.0295516	PRKCA, AKT1, PRKCG, PRKCB	420	30	18559	5.89175	1	0.488139	37.5921
BIOCARTA	h_plcPathway:Phospholipase C Signaling Pathway	4	0.938967	0.032462	PRKCA, AKT1, PLCG1, PRKCB	136	9	1625	5.31046	0.999702	0.268192	34.7942
BIOCARTA	h_keratinocytePathway:Keratinocyte Differentiation	9	2.11268	0.0403579	PRKCA, TNFRSF1A, TNF, RELA, MAP2K3, RAF1, NFKBIA, PRKCG, PRKCB	136	48	1625	2.24035	0.99996	0.312939	41.3629
BIOCARTA	h_tpoPathway:TPO Signaling Pathway	6	1.40845	0.0430577	PRKCA, PLCG1, RAF1, STAT1, RASA1, PRKCB	136	24	1625	2.98713	0.99998	0.320691	43.465
BIOCARTA	h_bcrPathway:BCR Signaling Pathway	7	1.64319	0.0569083	PRKCA, PLCG1, LYN, RAF1, NFATC4, PPP3CA, PRKCB	136	34	1625	2.45999	0.999999	0.381496	53.1974
BIOCARTA	h_ionPathway:Ion Channel and Phorbal Esters Signaling Pathway	3	0.704225	0.0579849	PRKCA, PLCG1, PRKCB	136	5	1625	7.16912	1	0.377504	53.885
BIOCARTA	h_egfPathway:EGF Signaling Pathway	6	1.40845	0.0669854	PRKCA, PLCG1, RAF1, STAT1, RASA1, PRKCB	136	27	1625	2.65523	1	0.403607	59.2793
BIOCARTA	h_pdgfPathway:PDGF Signaling Pathway	6	1.40845	0.076324	PRKCA, PLCG1, RAF1, STAT1, RASA1, PRKCB	136	28	1625	2.5604	1	0.427662	64.2559
GOTERM_BP_DIRECT	GO:0043536~positive regulation of blood vessel endothelial cell migration	3	0.704225	0.0790376	PRKCA, AKT1, PLCG1	416	19	16792	6.37348	1	0.6228	77.1848
KEGG_PATHWAY	hsa05231:Choline metabolism in cancer	8	1.87793	0.0909006	PRKCA, AKT1, KRAS, PLCG1, RAF1, PRKCG, WASL, PRKCB	265	101	6910	2.06538	1	0.187058	70.4289
BIOCARTA	h_fcer1Pathway:Fc Epsilon Receptor I Signaling in Mast Cells	7	1.64319	0.0984271	PLCG1, LYN, RAF1, FCER1G, NFATC4, PPP3CA, PRKCB	136	39	1625	2.14461	1	0.488684	73.8843
Annotation Cluster 39	Enrichment Score: 1.9317932281057706
Category	Term	Count	%	PValue	Genes	List Total	Pop Hits	Pop Total	Fold Enrichment	Bonferroni	Benjamini	FDR
KEGG_PATHWAY	hsa05223:Non-small cell lung cancer	8	1.87793	0.00512739	PRKCA, AKT1, KRAS, PLCG1, RAF1, PRKCG, RB1, PRKCB	265	56	6910	3.72507	0.687069	0.0171904	6.36068
BIOCARTA	h_telPathway:Telomeres, Telomerase, Cellular Aging, and Immortality	6	1.40845	0.0129919	PRKCA, AKT1, KRAS, XRCC6, RB1, POLR2A	136	18	1625	3.98284	0.959923	0.182136	15.5873
GOTERM_BP_DIRECT	GO:0051146~striated muscle cell differentiation	3	0.704225	0.0240465	AKT1, KRAS, RB1	416	10	16792	12.1096	1	0.311455	35.3934
Annotation Cluster 40	Enrichment Score: 1.918454735709458
Category	Term	Count	%	PValue	Genes	List Total	Pop Hits	Pop Total	Fold Enrichment	Bonferroni	Benjamini	FDR
GOTERM_BP_DIRECT	GO:0032760~positive regulation of tumor necrosis factor production	7	1.64319	0.00100129	CYBA, CCL2, LY96, TLR2, FCER1G, NFATC4, CD14	416	47	16792	6.01187	0.94597	0.0312219	1.78192
GOTERM_BP_DIRECT	GO:0002755~MyD88-dependent toll-like receptor signaling pathway	5	1.17371	0.00853765	LY96, TLR2, UBB, TAB2, CD14	416	33	16792	6.11597	1	0.158235	14.2633
REACTOME_PATHWAY	R-HSA-5602498:R-HSA-5602498	3	0.704225	0.04979	LY96, TLR2, CD14	303	11	9075	8.16832	1	0.36892	53.6045
REACTOME_PATHWAY	R-HSA-5603041:R-HSA-5603041	3	0.704225	0.04979	LY96, TLR2, CD14	303	11	9075	8.16832	1	0.36892	53.6045
Annotation Cluster 41	Enrichment Score: 1.9003831341174633
Category	Term	Count	%	PValue	Genes	List Total	Pop Hits	Pop Total	Fold Enrichment	Bonferroni	Benjamini	FDR
KEGG_PATHWAY	hsa04621:NOD-like receptor signaling pathway	9	2.11268	0.00104436	IL6, TNF, CCL2, RELA, IKBKG, NFKBIA, IL1B, TNFAIP3, TAB2	265	55	6910	4.2669	0.210337	0.00471185	1.32698
BIOCARTA	h_nthiPathway:NFkB activation by Nontypeable Hemophilus influenzae	8	1.87793	0.00243289	TNF, RELA, MAP2K3, CREBBP, TLR2, SMAD3, NFKBIA, IL1B	136	24	1625	3.98284	0.45076	0.112941	3.10708
REACTOME_PATHWAY	R-HSA-933542:R-HSA-933542	5	1.17371	0.0075457	DDX58, RELA, IKBKG, NFKBIA, TRIM25	303	24	9075	6.23969	0.994419	0.134218	10.7648
BIOCARTA	h_relaPathway:Acetylation and Deacetylation of RelA in The Nucleus	6	1.40845	0.00758522	TNFRSF1A, TNF, RELA, CREBBP, IKBKG, NFKBIA	136	16	1625	4.4807	0.84635	0.18789	9.39528
KEGG_PATHWAY	hsa04210:Apoptosis	8	1.87793	0.00896021	AKT1, TNFRSF1A, TNF, RELA, NTRK1, IKBKG, NFKBIA, CAPN1	265	62	6910	3.36458	0.869206	0.0274802	10.8695
BIOCARTA	h_nfkbPathway:NF-kB Signaling Pathway	7	1.64319	0.00909167	TNFRSF1A, IL1R1, TNF, RELA, IKBKG, NFKBIA, TNFAIP3	136	23	1625	3.63651	0.894261	0.184744	11.1614
BIOCARTA	h_il1rPathway:Signal transduction through IL1R	8	1.87793	0.0159325	IL1R1, IL6, TNF, RELA, MAP2K3, NFKBIA, IL1B, ECSIT	136	33	1625	2.89661	0.980764	0.207378	18.7887
BIOCARTA	h_tidPathway:Chaperones modulate interferon Signaling Pathway	6	1.40845	0.0164795	TNFRSF1A, TNF, RELA, NFKBIA, RB1, IFNGR2	136	19	1625	3.77322	0.983223	0.203155	19.3716
REACTOME_PATHWAY	R-HSA-445989:R-HSA-445989	5	1.17371	0.0166539	RELA, IKBKG, NFKBIA, UBB, TAB2	303	30	9075	4.99175	0.99999	0.221267	22.3169
REACTOME_PATHWAY	R-HSA-5603029:R-HSA-5603029	3	0.704225	0.0207498	RELA, IKBKG, NFKBIA	303	7	9075	12.8359	0.999999	0.258613	27.0427
REACTOME_PATHWAY	R-HSA-5603027:R-HSA-5603027	3	0.704225	0.027065	RELA, IKBKG, NFKBIA	303	8	9075	11.2314	1	0.289458	33.8061
BIOCARTA	h_keratinocytePathway:Keratinocyte Differentiation	9	2.11268	0.0403579	PRKCA, TNFRSF1A, TNF, RELA, MAP2K3, RAF1, NFKBIA, PRKCG, PRKCB	136	48	1625	2.24035	0.99996	0.312939	41.3629
KEGG_PATHWAY	hsa05120:Epithelial cell signaling in Helicobacter pylori infection	7	1.64319	0.0419701	TCIRG1, PLCG1, LYN, RELA, IKBKG, NFKBIA, SRC	265	67	6910	2.7243	0.999938	0.0999693	42.1983
BIOCARTA	h_stressPathway:TNF/Stress Related Signaling	6	1.40845	0.0503499	TNFRSF1A, TNF, RELA, MAP2K3, IKBKG, NFKBIA	136	25	1625	2.86765	0.999997	0.354825	48.8
Annotation Cluster 42	Enrichment Score: 1.725456248326377
Category	Term	Count	%	PValue	Genes	List Total	Pop Hits	Pop Total	Fold Enrichment	Bonferroni	Benjamini	FDR
INTERPRO	IPR011992:EF-hand-like domain	16	3.75587	0.0017728	S100A3, S100A8, MCL1, ACTN4, AIF1, S100A9, CBL, PPP3R1, S100A11, ACTN2, STAT1, CAPN1, STAT6, PLCG1, DMD, DST	420	279	18559	2.53408	0.817937	0.100991	2.75034
UP_SEQ_FEATURE	domain:EF-hand 1	10	2.34742	0.0166608	S100A3, S100A8, ACTN4, AIF1, S100A9, PPP3R1, S100A11, ACTN2, DST, CAPN1	423	185	20063	2.5638	1	0.618355	24.4383
UP_KEYWORDS	Calcium	28	6.57277	0.0252208	HLA-DQB1, S100A3, S100A8, AIF1, S100A9, PPP3R1, C1R, C1S, CALR, ITGB1, DMD, TGM2, PRKCA, ACTN4, CBL, S100A11, ACTN2, COLEC12, PRKCG, PRKCB, ANXA2P2, CAPN1, PLSCR1, PLCG1, CADPS2, PLA2G2A, COL1A2, DST	425	877	20581	1.54609	0.999911	0.126394	29.6398
UP_SEQ_FEATURE	domain:EF-hand 2	9	2.11268	0.0423217	S100A3, S100A8, ACTN4, S100A9, PPP3R1, S100A11, ACTN2, DST, CAPN1	423	185	20063	2.30742	1	0.844244	51.3851
INTERPRO	IPR002048:EF-hand domain	10	2.34742	0.0748241	S100A8, ACTN4, PLCG1, AIF1, S100A9, PPP3R1, S100A11, ACTN2, DST, CAPN1	420	228	18559	1.93807	1	0.736374	70.5469
Annotation Cluster 43	Enrichment Score: 1.7140524821546843
Category	Term	Count	%	PValue	Genes	List Total	Pop Hits	Pop Total	Fold Enrichment	Bonferroni	Benjamini	FDR
UP_SEQ_FEATURE	calcium-binding region:1; low affinity	4	0.938967	0.00696932	S100A3, S100A8, S100A9, S100A11	423	19	20063	9.98532	0.99998	0.418017	11.01
UP_SEQ_FEATURE	calcium-binding region:2; high affinity	4	0.938967	0.0105727	S100A3, S100A8, S100A9, S100A11	423	22	20063	8.62368	1	0.510993	16.2453
UP_SEQ_FEATURE	domain:EF-hand 1	10	2.34742	0.0166608	S100A3, S100A8, ACTN4, AIF1, S100A9, PPP3R1, S100A11, ACTN2, DST, CAPN1	423	185	20063	2.5638	1	0.618355	24.4383
INTERPRO	IPR001751:S100/Calbindin-D9k, conserved site	4	0.938967	0.0181794	S100A3, S100A8, S100A9, S100A11	420	25	18559	7.0701	1	0.404304	25.0511
INTERPRO	IPR013787:S100/CaBP-9k-type, calcium binding, subdomain	4	0.938967	0.0270374	S100A3, S100A8, S100A9, S100A11	420	29	18559	6.09491	1	0.482027	35.0018
SMART	SM01394:SM01394	4	0.938967	0.0393054	S100A3, S100A8, S100A9, S100A11	274	28	10057	5.24348	0.999936	0.474945	40.4238
UP_SEQ_FEATURE	domain:EF-hand 2	9	2.11268	0.0423217	S100A3, S100A8, ACTN4, S100A9, PPP3R1, S100A11, ACTN2, DST, CAPN1	423	185	20063	2.30742	1	0.844244	51.3851
Annotation Cluster 44	Enrichment Score: 1.7025793828298263
Category	Term	Count	%	PValue	Genes	List Total	Pop Hits	Pop Total	Fold Enrichment	Bonferroni	Benjamini	FDR
UP_SEQ_FEATURE	DNA-binding region:Tryptophan pentad repeat	3	0.704225	0.0144086	IRF9, IRF7, IRF1	423	9	20063	15.8101	1	0.578572	21.4994
INTERPRO	IPR019817:Interferon regulatory factor, conserved site	3	0.704225	0.0164808	IRF9, IRF7, IRF1	420	9	18559	14.7294	1	0.38334	22.987
INTERPRO	IPR001346:Interferon regulatory factor DNA-binding domain	3	0.704225	0.0164808	IRF9, IRF7, IRF1	420	9	18559	14.7294	1	0.38334	22.987
SMART	SM00348:IRF	3	0.704225	0.0233019	IRF9, IRF7, IRF1	274	9	10057	12.2348	0.996594	0.433469	26.253
GOTERM_MF_DIRECT	GO:0000975~regulatory region DNA binding	3	0.704225	0.0336613	IRF9, IRF7, IRF1	415	12	16881	10.1693	1	0.353383	40.6916
Annotation Cluster 45	Enrichment Score: 1.7012168485193468
Category	Term	Count	%	PValue	Genes	List Total	Pop Hits	Pop Total	Fold Enrichment	Bonferroni	Benjamini	FDR
INTERPRO	IPR016135:Ubiquitin-conjugating enzyme/RWD-like	6	1.40845	0.00851195	UEVLD, UBE2D2, KRAS, UBE2L6, UBE2I, UBE2Q1	420	56	18559	4.73444	0.999727	0.262097	12.5724
INTERPRO	IPR000608:Ubiquitin-conjugating enzyme, E2	5	1.17371	0.0145785	UBE2D2, KRAS, UBE2L6, UBE2I, UBE2Q1	420	42	18559	5.26049	0.999999	0.356333	20.6121
INTERPRO	IPR023313:Ubiquitin-conjugating enzyme, active site	4	0.938967	0.0202138	UBE2D2, KRAS, UBE2L6, UBE2I	420	26	18559	6.79817	1	0.419902	27.4552
UP_SEQ_FEATURE	active site:Glycyl thioester intermediate	5	1.17371	0.0624802	UBE2D2, HERC6, UBE2L6, UBE2I, UBE2Q1	423	71	20063	3.34016	1	0.917654	65.9065
Annotation Cluster 46	Enrichment Score: 1.6724610529897725
Category	Term	Count	%	PValue	Genes	List Total	Pop Hits	Pop Total	Fold Enrichment	Bonferroni	Benjamini	FDR
REACTOME_PATHWAY	R-HSA-456926:R-HSA-456926	6	1.40845	0.00379854	ARRB2, GNAQ, GNB1, ARRB1, GNA11, SRC	303	32	9075	5.61572	0.926241	0.0859728	5.56203
REACTOME_PATHWAY	R-HSA-418592:R-HSA-418592	4	0.938967	0.0488795	GNAQ, GNB1, GNA11, SRC	303	25	9075	4.79208	1	0.36727	52.9315
GOTERM_BP_DIRECT	GO:0007213~G-protein coupled acetylcholine receptor signaling pathway	3	0.704225	0.0517456	GNAQ, GNB1, GNA11	416	15	16792	8.07308	1	0.494308	61.4652
Annotation Cluster 47	Enrichment Score: 1.6485255183324432
Category	Term	Count	%	PValue	Genes	List Total	Pop Hits	Pop Total	Fold Enrichment	Bonferroni	Benjamini	FDR
REACTOME_PATHWAY	R-HSA-5099900:R-HSA-5099900	5	1.17371	0.001227	PRKCA, ARRB2, PRKCG, CLTC, PRKCB	303	15	9075	9.9835	0.568727	0.0456483	1.82923
INTERPRO	IPR014375:Protein kinase C, alpha/beta/gamma types	3	0.704225	0.00150269	PRKCA, PRKCG, PRKCB	420	3	18559	44.1881	0.76394	0.0979807	2.33592
REACTOME_PATHWAY	R-HSA-76005:R-HSA-76005	3	0.704225	0.00323869	PRKCA, PRKCG, PRKCB	303	3	9075	29.9505	0.891619	0.0819151	4.76082
PIR_SUPERFAMILY	PIRSF000550:protein kinase C, alpha/beta/gamma types	3	0.704225	0.00327427	PRKCA, PRKCG, PRKCB	58	3	1692	29.1724	0.162304	0.162304	3.16185
GOTERM_MF_DIRECT	GO:0004698~calcium-dependent protein kinase C activity	3	0.704225	0.00348414	PRKCA, PRKCG, PRKCB	415	4	16881	30.5078	0.930507	0.0824214	5.18579
KEGG_PATHWAY	hsa05223:Non-small cell lung cancer	8	1.87793	0.00512739	PRKCA, AKT1, KRAS, PLCG1, RAF1, PRKCG, RB1, PRKCB	265	56	6910	3.72507	0.687069	0.0171904	6.36068
REACTOME_PATHWAY	R-HSA-114516:R-HSA-114516	3	0.704225	0.0103268	PRKCA, PRKCG, PRKCB	303	5	9075	17.9703	0.999184	0.155746	14.4518
KEGG_PATHWAY	hsa05031:Amphetamine addiction	8	1.87793	0.0124771	PRKCA, STX1A, SLC6A3, CAMK2G, PPP3R1, PRKCG, PPP3CA, PRKCB	265	66	6910	3.16066	0.941432	0.0357253	14.8297
REACTOME_PATHWAY	R-HSA-416993:R-HSA-416993	4	0.938967	0.0175497	PRKCA, PRKCG, NSF, PRKCB	303	17	9075	7.04718	0.999995	0.227442	23.3742
INTERPRO	IPR020454:Diacylglycerol/phorbol-ester binding	4	0.938967	0.0181794	PRKCA, RAF1, PRKCG, PRKCB	420	25	18559	7.0701	1	0.404304	25.0511
UP_SEQ_FEATURE	metal ion-binding site:Calcium 1; via carbonyl oxygen	4	0.938967	0.0291948	PRKCA, PRKCG, COLEC12, PRKCB	423	32	20063	5.92878	1	0.761486	38.9929
UP_SEQ_FEATURE	metal ion-binding site:Calcium 3	4	0.938967	0.0291948	PRKCA, PRKCG, COLEC12, PRKCB	423	32	20063	5.92878	1	0.761486	38.9929
UP_SEQ_FEATURE	domain:C2	6	1.40845	0.0293367	PRKCA, PLCG1, CADPS2, PRKCG, RASA1, PRKCB	423	82	20063	3.47051	1	0.7526	39.1414
INTERPRO	IPR017892:Protein kinase, C-terminal	4	0.938967	0.0295516	PRKCA, AKT1, PRKCG, PRKCB	420	30	18559	5.89175	1	0.488139	37.5921
UP_SEQ_FEATURE	metal ion-binding site:Calcium 2; via carbonyl oxygen	4	0.938967	0.0483501	PRKCA, PRKCG, COLEC12, PRKCB	423	39	20063	4.86464	1	0.860135	56.2449
KEGG_PATHWAY	hsa05110:Vibrio cholerae infection	6	1.40845	0.0506796	TCIRG1, PRKCA, PLCG1, PRKCG, SEC61A1, PRKCB	265	53	6910	2.95194	0.999992	0.115239	48.5679
GOTERM_MF_DIRECT	GO:0004697~protein kinase C activity	3	0.704225	0.0510374	PRKCA, PRKCG, PRKCB	415	15	16881	8.13542	1	0.449735	55.0339
KEGG_PATHWAY	hsa04960:Aldosterone-regulated sodium reabsorption	5	1.17371	0.0601897	PRKCA, KRAS, PRKCG, SFN, PRKCB	265	39	6910	3.34301	0.999999	0.132129	54.7798
REACTOME_PATHWAY	R-HSA-418597:R-HSA-418597	5	1.17371	0.0701757	PRKCA, GNAI3, GNB1, PRKCG, PRKCB	303	47	9075	3.18622	1	0.451455	66.5152
UP_SEQ_FEATURE	metal ion-binding site:Calcium 3; via carbonyl oxygen	3	0.704225	0.071271	PRKCA, PRKCG, PRKCB	423	21	20063	6.77575	1	0.925822	70.8639
UP_SEQ_FEATURE	metal ion-binding site:Calcium 1	4	0.938967	0.0760245	PRKCA, PRKCG, COLEC12, PRKCB	423	47	20063	4.03662	1	0.930112	73.2538
UP_SEQ_FEATURE	zinc finger region:Phorbol-ester/DAG-type 2	3	0.704225	0.0773408	PRKCA, PRKCG, PRKCB	423	22	20063	6.46776	1	0.925427	73.8822
UP_SEQ_FEATURE	zinc finger region:Phorbol-ester/DAG-type 1	3	0.704225	0.0773408	PRKCA, PRKCG, PRKCB	423	22	20063	6.46776	1	0.925427	73.8822
KEGG_PATHWAY	hsa04723:Retrograde endocannabinoid signaling	8	1.87793	0.0909006	PRKCA, KCNJ5, GNAI3, GABRB3, GNAQ, GNB1, PRKCG, PRKCB	265	101	6910	2.06538	1	0.187058	70.4289
KEGG_PATHWAY	hsa05231:Choline metabolism in cancer	8	1.87793	0.0909006	PRKCA, AKT1, KRAS, PLCG1, RAF1, PRKCG, WASL, PRKCB	265	101	6910	2.06538	1	0.187058	70.4289
KEGG_PATHWAY	hsa04961:Endocrine and other factor-regulated calcium reabsorption	5	1.17371	0.0916143	PRKCA, GNAQ, PRKCG, CLTC, PRKCB	265	45	6910	2.89727	1	0.186829	70.7244
Annotation Cluster 48	Enrichment Score: 1.6323568875241987
Category	Term	Count	%	PValue	Genes	List Total	Pop Hits	Pop Total	Fold Enrichment	Bonferroni	Benjamini	FDR
REACTOME_PATHWAY	R-HSA-456926:R-HSA-456926	6	1.40845	0.00379854	ARRB2, GNAQ, GNB1, ARRB1, GNA11, SRC	303	32	9075	5.61572	0.926241	0.0859728	5.56203
REACTOME_PATHWAY	R-HSA-5674135:R-HSA-5674135	5	1.17371	0.0429532	KRAS, ARRB2, ARRB1, RAF1, SRC	303	40	9075	3.74381	1	0.341432	48.3233
BIOCARTA	h_bArrestin-srcPathway:Roles of ï¿½-arrestin-dependent Recruitment of Src Kinases in GPCR Signaling	5	1.17371	0.0776815	GNB1, ARRB1, HCK, RAF1, SRC	136	20	1625	2.98713	1	0.424534	64.9307
Annotation Cluster 49	Enrichment Score: 1.5685034417264045
Category	Term	Count	%	PValue	Genes	List Total	Pop Hits	Pop Total	Fold Enrichment	Bonferroni	Benjamini	FDR
REACTOME_PATHWAY	R-HSA-3000480:R-HSA-3000480	5	1.17371	0.00313661	COL4A2, COL4A1, COL1A2, COLEC12, CALR	303	19	9075	7.88171	0.883743	0.0824775	4.61406
UP_KEYWORDS	Collagen	7	1.64319	0.0158681	C1QA, C1QB, COL4A2, COL4A1, COL1A2, COLEC12, TIMP1	425	98	20581	3.45899	0.997086	0.0871865	19.7586
INTERPRO	IPR008160:Collagen triple helix repeat	6	1.40845	0.0379929	C1QA, C1QB, COL4A2, COL4A1, COL1A2, COLEC12	420	82	18559	3.23328	1	0.554407	45.5993
REACTOME_PATHWAY	R-HSA-1474244:R-HSA-1474244	3	0.704225	0.087176	COL4A2, COL4A1, COL1A2	303	15	9075	5.9901	1	0.496714	74.6286
REACTOME_PATHWAY	R-HSA-2214320:R-HSA-2214320	3	0.704225	0.087176	COL4A2, COL4A1, COL1A2	303	15	9075	5.9901	1	0.496714	74.6286
Annotation Cluster 50	Enrichment Score: 1.5331227110679535
Category	Term	Count	%	PValue	Genes	List Total	Pop Hits	Pop Total	Fold Enrichment	Bonferroni	Benjamini	FDR
UP_SEQ_FEATURE	domain:MPN	3	0.704225	0.0253401	COPS5, COPS6, PSMD7	423	12	20063	11.8576	1	0.722429	34.8244
INTERPRO	IPR000555:JAB1/Mov34/MPN/PAD-1	3	0.704225	0.028897	COPS5, COPS6, PSMD7	420	12	18559	11.047	1	0.488411	36.9272
SMART	SM00232:JAB_MPN	3	0.704225	0.0343535	COPS5, COPS6, PSMD7	274	11	10057	10.0103	0.999781	0.476939	36.3334
Annotation Cluster 51	Enrichment Score: 1.516217862431142
Category	Term	Count	%	PValue	Genes	List Total	Pop Hits	Pop Total	Fold Enrichment	Bonferroni	Benjamini	FDR
GOTERM_BP_DIRECT	GO:0008543~fibroblast growth factor receptor signaling pathway	7	1.64319	0.0159074	HNRNPM, GTF2F1, PTBP1, CBL, UBB, SHCBP1, POLR2A	416	82	16792	3.44583	1	0.240252	25.0085
GOTERM_BP_DIRECT	GO:0000398~mRNA splicing, via spliceosome	12	2.8169	0.0226996	TFIP11, HNRNPM, PRPF31, GTF2F1, HTATSF1, U2AF2, PTBP1, DDX5, XAB2, YBX1, HNRNPU, POLR2A	416	222	16792	2.18191	1	0.300702	33.7743
GOTERM_BP_DIRECT	GO:0010467~gene expression	5	1.17371	0.0304533	HNRNPM, GTF2F1, PTBP1, HNRNPU, POLR2A	416	48	16792	4.20473	1	0.369976	42.5964
REACTOME_PATHWAY	R-HSA-72203:R-HSA-72203	5	1.17371	0.0335165	HNRNPM, GTF2F1, PTBP1, HNRNPU, POLR2A	303	37	9075	4.04736	1	0.305721	40.1078
REACTOME_PATHWAY	R-HSA-72163:R-HSA-72163	11	2.58216	0.071187	TFIP11, HNRNPM, PRPF31, GTF2F1, U2AF2, PTBP1, DDX5, XAB2, YBX1, HNRNPU, POLR2A	303	177	9075	1.86133	1	0.452401	67.0586
Annotation Cluster 52	Enrichment Score: 1.4988473635338502
Category	Term	Count	%	PValue	Genes	List Total	Pop Hits	Pop Total	Fold Enrichment	Bonferroni	Benjamini	FDR
BIOCARTA	h_agpcrPathway:Attenuation of GPCR Signaling	5	1.17371	0.0180224	PRKCA, GNB1, ARRB1, PRKAR1A, PRKCB	136	13	1625	4.59559	0.988598	0.209801	20.9954
BIOCARTA	h_sppaPathway:Aspirin Blocks Signaling Pathway Involved in Platelet Activation	6	1.40845	0.0252034	PRKCA, GNB1, RAF1, ITGB1, SRC, PRKCB	136	21	1625	3.41387	0.998126	0.230216	28.163
REACTOME_PATHWAY	R-HSA-418597:R-HSA-418597	5	1.17371	0.0701757	PRKCA, GNAI3, GNB1, PRKCG, PRKCB	303	47	9075	3.18622	1	0.451455	66.5152
Annotation Cluster 53	Enrichment Score: 1.4685007911940644
Category	Term	Count	%	PValue	Genes	List Total	Pop Hits	Pop Total	Fold Enrichment	Bonferroni	Benjamini	FDR
INTERPRO	IPR001357:BRCT domain	4	0.938967	0.0246429	PAXIP1, TERF2IP, ECT2, BRCA1	420	28	18559	6.31259	1	0.458923	32.4415
UP_SEQ_FEATURE	domain:BRCT 2	3	0.704225	0.0253401	PAXIP1, ECT2, BRCA1	423	12	20063	11.8576	1	0.722429	34.8244
UP_SEQ_FEATURE	domain:BRCT 1	3	0.704225	0.0253401	PAXIP1, ECT2, BRCA1	423	12	20063	11.8576	1	0.722429	34.8244
SMART	SM00292:BRCT	3	0.704225	0.0844675	PAXIP1, ECT2, BRCA1	274	18	10057	6.1174	1	0.673516	68.0126
Annotation Cluster 54	Enrichment Score: 1.457613387201368
Category	Term	Count	%	PValue	Genes	List Total	Pop Hits	Pop Total	Fold Enrichment	Bonferroni	Benjamini	FDR
UP_KEYWORDS	DNA damage	17	3.99061	0.00279039	MSH2, XRCC6, MCM10, CEP63, RBBP6, XAB2, STUB1, RPA4, BRCA1, RPA3, RPA1, PAXIP1, INTS7, IKBKG, RUVBL2, ABL1, GADD45A	425	352	20581	2.33875	0.639375	0.0224099	3.77253
GOTERM_BP_DIRECT	GO:0006310~DNA recombination	8	1.87793	0.00443174	RPA1, PAXIP1, XRCC6, RUVBL2, RBM14, BRCA1, RPA4, RPA3	416	83	16792	3.89064	0.999998	0.0998463	7.66217
GOTERM_MF_DIRECT	GO:0003684~damaged DNA binding	6	1.40845	0.0190282	RPA1, MSH2, XRCC6, CREBBP, BRCA1, RPA3	415	63	16881	3.87401	1	0.245924	25.4063
UP_KEYWORDS	DNA recombination	6	1.40845	0.0259282	RPA1, PAXIP1, XRCC6, RUVBL2, BRCA1, RPA3	425	81	20581	3.5871	0.999931	0.128013	30.3393
INTERPRO	IPR012340:Nucleic acid-binding, OB-fold	6	1.40845	0.0300955	RPA1, RUVBL2, RPA4, YBX1, KARS, RPA3	420	77	18559	3.44323	1	0.486607	38.1396
GOTERM_CC_DIRECT	GO:0005662~DNA replication factor A complex	3	0.704225	0.0458412	RPA1, RPA4, RPA3	422	15	18224	8.63697	1	0.277527	48.9041
GOTERM_BP_DIRECT	GO:0006298~mismatch repair	4	0.938967	0.0547761	RPA1, MSH2, ABL1, RPA3	416	35	16792	4.61319	1	0.511586	63.6166
KEGG_PATHWAY	hsa03430:Mismatch repair	4	0.938967	0.0555534	RPA1, MSH2, RPA4, RPA3	265	23	6910	4.53486	0.999998	0.123492	51.8434
GOTERM_MF_DIRECT	GO:0003697~single-stranded DNA binding	6	1.40845	0.0785038	RPA1, MSH2, MCM10, RPA4, YBX1, RPA3	415	93	16881	2.62433	1	0.565182	71.2742
UP_KEYWORDS	DNA repair	11	2.58216	0.0825588	RPA1, PAXIP1, MSH2, XRCC6, RUVBL2, ABL1, XAB2, STUB1, BRCA1, RPA4, RPA3	425	293	20581	1.81804	1	0.300505	69.4509
REACTOME_PATHWAY	R-HSA-5358606:R-HSA-5358606	3	0.704225	0.087176	RPA1, MSH2, RPA3	303	15	9075	5.9901	1	0.496714	74.6286
REACTOME_PATHWAY	R-HSA-5358565:R-HSA-5358565	3	0.704225	0.087176	RPA1, MSH2, RPA3	303	15	9075	5.9901	1	0.496714	74.6286
REACTOME_PATHWAY	R-HSA-68962:R-HSA-68962	4	0.938967	0.0891475	RPA1, MCM10, RPA4, RPA3	303	32	9075	3.74381	1	0.497298	75.4402
Annotation Cluster 55	Enrichment Score: 1.3296742827508148
Category	Term	Count	%	PValue	Genes	List Total	Pop Hits	Pop Total	Fold Enrichment	Bonferroni	Benjamini	FDR
REACTOME_PATHWAY	R-HSA-1236382:R-HSA-1236382	4	0.938967	0.0238165	KRAS, PLCG1, CBL, UBB	303	19	9075	6.30537	1	0.281244	30.4037
GOTERM_BP_DIRECT	GO:0007173~epidermal growth factor receptor signaling pathway	5	1.17371	0.0493973	KRAS, PLCG1, CBL, ABL1, SRC	416	56	16792	3.60405	1	0.484051	59.7159
REACTOME_PATHWAY	R-HSA-5637810:R-HSA-5637810	3	0.704225	0.087176	KRAS, PLCG1, CBL	303	15	9075	5.9901	1	0.496714	74.6286
Annotation Cluster 56	Enrichment Score: 1.3093755587256881
Category	Term	Count	%	PValue	Genes	List Total	Pop Hits	Pop Total	Fold Enrichment	Bonferroni	Benjamini	FDR
GOTERM_BP_DIRECT	GO:0000398~mRNA splicing, via spliceosome	12	2.8169	0.0226996	TFIP11, HNRNPM, PRPF31, GTF2F1, HTATSF1, U2AF2, PTBP1, DDX5, XAB2, YBX1, HNRNPU, POLR2A	416	222	16792	2.18191	1	0.300702	33.7743
UP_KEYWORDS	mRNA splicing	11	2.58216	0.0432635	TFIP11, HNRNPM, PRPF31, JMJD6, U2AF2, PTBP1, BRDT, DDX5, XAB2, YBX1, HNRNPU	425	260	20581	2.04879	1	0.186949	45.5921
UP_KEYWORDS	Spliceosome	7	1.64319	0.0478603	TFIP11, HNRNPM, PRPF31, U2AF2, DDX5, XAB2, HNRNPU	425	127	20581	2.66914	1	0.200494	49.0814
REACTOME_PATHWAY	R-HSA-72163:R-HSA-72163	11	2.58216	0.071187	TFIP11, HNRNPM, PRPF31, GTF2F1, U2AF2, PTBP1, DDX5, XAB2, YBX1, HNRNPU, POLR2A	303	177	9075	1.86133	1	0.452401	67.0586
UP_KEYWORDS	mRNA processing	12	2.8169	0.084841	TFIP11, HNRNPM, PRPF31, JMJD6, U2AF2, PTBP1, DDX1, BRDT, DDX5, XAB2, YBX1, HNRNPU	425	332	20581	1.75033	1	0.302013	70.4803
Annotation Cluster 57	Enrichment Score: 1.2463199585121285
Category	Term	Count	%	PValue	Genes	List Total	Pop Hits	Pop Total	Fold Enrichment	Bonferroni	Benjamini	FDR
UP_KEYWORDS	ADP-ribosylation	5	1.17371	0.0408662	CTBP1, GNAI3, GNAQ, GNA11, SMAD3	425	63	20581	3.84332	1	0.183771	43.6856
INTERPRO	IPR011025:G protein alpha subunit, helical insertion	3	0.704225	0.0495272	GNAI3, GNAQ, GNA11	420	16	18559	8.28527	1	0.60151	54.9943
INTERPRO	IPR001019:Guanine nucleotide binding protein (G-protein), alpha subunit	3	0.704225	0.0495272	GNAI3, GNAQ, GNA11	420	16	18559	8.28527	1	0.60151	54.9943
SMART	SM00275:SM00275	3	0.704225	0.0686127	GNAI3, GNAQ, GNA11	274	16	10057	6.88207	1	0.613909	60.0711
GOTERM_MF_DIRECT	GO:0031683~G-protein beta/gamma-subunit complex binding	3	0.704225	0.0852989	GNAI3, GNAQ, GNA11	415	20	16881	6.10157	1	0.587134	74.3415

## Sheet: WGCNA-NERI_KATO
Table 5_supplementary. Complete list of DAVID (ver.6.8) enrichment clusters.
Category	Term	Count	%	PValue	Genes	List Total	Pop Hits	Pop Total	Fold Enrichment	Bonferroni	Benjamini	FDR
GOTERM_CC_DIRECT	GO:0005913~cell-cell adherens junction	23	6.99088	8.40879e-08	LIMA1, LYN, SWAP70, PDLIM5, CBL, HCFC1, GIPC1, HSPA1A, EEF2, TRIM25, TXNDC9, SFN, ITGB1, CD2AP, SRC, FLNA, PDXDC1, RPL6, HIST1H3A, HSPA5, DNAJB1, SSX2IP, CD226	325	323	18224	3.99287	3.77547e-05	6.29256e-06	0.000119257
GOTERM_MF_DIRECT	GO:0098641~cadherin binding involved in cell-cell adhesion	20	6.07903	2.81033e-06	LIMA1, SWAP70, PDLIM5, CBL, HCFC1, GIPC1, EEF2, TRIM25, HSPA1A, TXNDC9, SFN, CD2AP, ITGB1, SRC, FLNA, PDXDC1, RPL6, HIST1H3A, HSPA5, DNAJB1	320	290	16881	3.63815	0.00185029	0.000205757	0.00420381
GOTERM_BP_DIRECT	GO:0098609~cell-cell adhesion	16	4.86322	0.000221784	LIMA1, SWAP70, PDLIM5, CBL, HCFC1, GIPC1, EEF2, TRIM25, HSPA1A, TXNDC9, SFN, PDXDC1, RPL6, HIST1H3A, HSPA5, DNAJB1	320	271	16792	3.09815	0.459879	0.0122437	0.395186
Annotation Cluster 2	Enrichment Score: 5.092788588149959
Category	Term	Count	%	PValue	Genes	List Total	Pop Hits	Pop Total	Fold Enrichment	Bonferroni	Benjamini	FDR
KEGG_PATHWAY	hsa05161:Hepatitis B	21	6.38298	1.69945e-08	PRKCA, TNF, EGR2, TBK1, CREBBP, RAF1, NFKBIA, PRKCG, RB1, VDAC3, SRC, PRKCB, STAT2, AKT1, FOS, CDKN1A, KRAS, JUN, IKBKG, NFATC4, FAS	216	145	6910	4.63314	3.80676e-06	1.90338e-06	2.16957e-05
KEGG_PATHWAY	hsa05164:Influenza A	19	5.77508	6.70652e-06	PRKCA, TNF, CCL2, TBK1, CREBBP, RAF1, NFKBIA, TRIM25, HSPA1A, PRKCB, STAT2, AKT1, TNFRSF1A, JUN, HSPA6, IL1B, DNAJB1, FAS, KPNA2	216	174	6910	3.49324	0.00150114	0.000125181	0.0085614
BIOCARTA	h_keratinocytePathway:Keratinocyte Differentiation	10	3.03951	0.00462199	PRKCA, TNFRSF1A, FOS, TNF, JUN, RAF1, NFKBIA, PRKCG, FAS, PRKCB	114	48	1625	2.96966	0.65863	0.112566	5.77412
Annotation Cluster 3	Enrichment Score: 4.855044566511032
Category	Term	Count	%	PValue	Genes	List Total	Pop Hits	Pop Total	Fold Enrichment	Bonferroni	Benjamini	FDR
KEGG_PATHWAY	hsa05142:Chagas disease (American trypanosomiasis)	16	4.86322	6.25496e-07	TNF, GNAI3, CCL2, GNA11, SMAD3, NFKBIA, CALR, AKT1, FOS, TNFRSF1A, ACE, GNAQ, JUN, IKBKG, IL1B, FAS	216	104	6910	4.92165	0.000140101	2.80218e-05	0.000798524
KEGG_PATHWAY	hsa04668:TNF signaling pathway	16	4.86322	8.04399e-07	TNF, CEBPB, CCL2, PTGS2, CXCL2, NFKBIA, TAB2, JUNB, AKT1, FOS, TNFRSF1A, JUN, IKBKG, IL1B, FAS, TNFAIP3	216	106	6910	4.82879	0.000180169	3.00304e-05	0.00102691
KEGG_PATHWAY	hsa05168:Herpes simplex infection	19	5.77508	1.35802e-05	CDK1, TNF, CCL2, TBK1, CREBBP, SKP2, CSNK2B, HCFC1, NFKBIA, TAB2, STAT2, POLR2A, TNFRSF1A, FOS, JUN, IKBKG, IL1B, PER1, FAS	216	183	6910	3.32144	0.00303736	0.000190106	0.0173355
KEGG_PATHWAY	hsa04620:Toll-like receptor signaling pathway	10	3.03951	0.00556187	AKT1, FOS, TNF, TBK1, JUN, IKBKG, NFKBIA, IL1B, TAB2, CCL4	216	106	6910	3.01799	0.713305	0.0237394	6.87268
Annotation Cluster 4	Enrichment Score: 4.555757477265941
Category	Term	Count	%	PValue	Genes	List Total	Pop Hits	Pop Total	Fold Enrichment	Bonferroni	Benjamini	FDR
KEGG_PATHWAY	hsa04064:NF-kappa B signaling pathway	15	4.55927	3.78506e-07	TNF, XIAP, LYN, PTGS2, CSNK2B, NFKBIA, TRIM25, UBE2I, TAB2, CCL4, TNFRSF1A, PLCG1, IKBKG, IL1B, TNFAIP3	216	87	6910	5.51564	8.47818e-05	2.82614e-05	0.000483211
REACTOME_PATHWAY	R-HSA-5357956:R-HSA-5357956	8	2.43161	8.26433e-06	CYLD, TNFRSF1A, TNF, XIAP, IKBKG, UBB, TNFAIP3, TAB2	234	30	9075	10.3419	0.00529167	0.00529167	0.0123181
KEGG_PATHWAY	hsa04621:NOD-like receptor signaling pathway	7	2.12766	0.00687776	TNF, CCL2, IKBKG, NFKBIA, IL1B, TNFAIP3, TAB2	216	55	6910	4.07155	0.786889	0.0277167	8.4337
Annotation Cluster 5	Enrichment Score: 4.054259254983765
Category	Term	Count	%	PValue	Genes	List Total	Pop Hits	Pop Total	Fold Enrichment	Bonferroni	Benjamini	FDR
UP_KEYWORDS	Metal-binding	94	28.5714	6.85684e-07	HCCS, LIMA1, COPS5, PTGS2, GNA11, SLC6A3, PDLIM5, SNCA, HR, AURKB, MCM10, ITSN1, CH25H, HMOX1, NR2F2, KDM5B, SIK3, NSF, EGR1, ZFP36, PRKCA, AR, EGR2, ACTN4, EGR4, ZFY, ACTN2, COLEC12, PRKCG, RBBP6, PRKCB, TRIM37, PLCE1, GNAQ, COL1A2, ADAMTS1, TNFAIP3, PRNP, DST, FGD2, THAP7, GNAI3, XIAP, PPP3R1, PPM1A, PPM1B, CALR, ITGB1, ADA, ZNF331, POLR2A, CYB561D2, PLAGL1, RPA1, CYLD, ACE, KRAS, DMD, RNF11, Z…	326	3640	20581	1.63033	0.000236533	2.15053e-05	0.000935785
UP_KEYWORDS	Zinc	60	18.2371	0.00020276	LIMA1, PDLIM5, HR, MCM10, NR2F2, KDM5B, ZFP36, PRKCA, EGR1, AR, EGR2, EGR4, ZFY, PRKCG, RBBP6, PRKCB, TRIM37, ADAMTS1, PRNP, TNFAIP3, FGD2, THAP7, XIAP, CALR, ADA, ZNF331, POLR2A, RPA1, PLAGL1, CYLD, ACE, DMD, RNF11, ZMPSTE24, PPP3CA, TRAF4, CREBBP, TRIM28, CBL, CSNK2B, TRIM27, RUFY1, NR4A2, NR4A1, SMAD3, RAF1, TRIM25, NR4A3, PARK2, SNAI2, SOD1, TAB2, BRCA1, TRIM21, CDKN1A, RPAP2, IKBKG, ZNF571, …	326	2348	20581	1.61325	0.0675682	0.00268712	0.276363
GOTERM_MF_DIRECT	GO:0008270~zinc ion binding	40	12.1581	0.000385871	LIMA1, XIAP, PDLIM5, SNCA, CALR, ZNF331, ADA, CYLD, ACE, DMD, RNF11, NR2F2, KDM5B, TRAF4, PRKCA, EGR1, AR, CREBBP, CBL, TRIM28, TRIM27, NR4A2, RUFY1, NR4A1, SMAD3, PRKCG, TRIM25, NR4A3, PARK2, SOD1, RBBP6, TAB2, BRCA1, TRIM21, PRKCB, TRIM37, ADAMTS1, TNFAIP3, KLF4, HDAC6	320	1169	16881	1.80507	0.22457	0.0120383	0.575663
UP_KEYWORDS	Zinc-finger	46	13.9818	0.00113088	FGD2, THAP7, XIAP, HR, MCM10, ZNF331, RPA1, PLAGL1, DMD, RNF11, NR2F2, KDM5B, TRAF4, PRKCA, ZFP36, EGR1, AR, EGR2, EGR4, ZFY, CREBBP, TRIM28, CBL, TRIM27, RUFY1, NR4A2, NR4A1, RAF1, PRKCG, TRIM25, NR4A3, PARK2, SNAI2, RBBP6, TAB2, BRCA1, TRIM21, PRKCB, TRIM37, CDKN1A, RPAP2, IKBKG, TNFAIP3, ZNF571, KLF4, HDAC6	326	1781	20581	1.63058	0.323196	0.0110915	1.53238
Annotation Cluster 6	Enrichment Score: 3.8270133031831275
Category	Term	Count	%	PValue	Genes	List Total	Pop Hits	Pop Total	Fold Enrichment	Bonferroni	Benjamini	FDR
KEGG_PATHWAY	hsa05031:Amphetamine addiction	12	3.64742	4.88772e-06	PRKCA, FOS, STX1A, ARC, SLC6A3, JUN, CAMK2G, PPP3R1, PRKCG, PPP3CA, FOSB, PRKCB	216	66	6910	5.8165	0.00109425	0.000121643	0.00623963
KEGG_PATHWAY	hsa04720:Long-term potentiation	10	3.03951	0.000183123	PRKCA, KRAS, GNAQ, CAMK2G, CREBBP, PPP3R1, RAF1, PRKCG, PPP3CA, PRKCB	216	66	6910	4.84708	0.0401933	0.00186296	0.233529
KEGG_PATHWAY	hsa04310:Wnt signaling pathway	12	3.64742	0.00369071	PRKCA, CTBP1, JUN, CAMK2G, CREBBP, PPP3R1, CSNK2B, PRKCG, NFATC4, PPP3CA, FBXW11, PRKCB	216	138	6910	2.7818	0.563186	0.0186478	4.61071
Annotation Cluster 7	Enrichment Score: 3.8251298802954414
Category	Term	Count	%	PValue	Genes	List Total	Pop Hits	Pop Total	Fold Enrichment	Bonferroni	Benjamini	FDR
UP_KEYWORDS	Nucleotide-binding	59	17.9331	1.01548e-07	TUBB2A, TBK1, GNA11, XRCC6, TTK, RRAD, ITPKC, AURKB, AKT1, DHX34, DYNC1H1, RAB20, NSF, SIK3, CYR61, PRKCA, CDK1, LYN, PRKCG, UBE2I, EEF2, GEM, CDK5, HNRNPU, PRKCB, EIF4A3, GNAQ, SNRNP200, RUVBL2, GNAI3, CAMK2G, HSPA1A, DNAH7, SRC, EPHB2, IRAK3, UBE2D2, KRAS, HSPA6, HSPA5, TRIP13, RAB2A, KIF3A, MSH2, DDX1, EPRS, RAF1, TRIO, DDX5, EPHA1, VDAC3, FYN, GSK3A, NTRK1, PRKAR1A, MYO19, ABL1, PGK1, BMPR1B	326	1788	20581	2.08321	3.50333e-05	3.89265e-06	0.000138587
UP_KEYWORDS	Kinase	32	9.72644	7.37941e-07	TBK1, CAMK2G, TTK, ITPKC, AURKB, SRC, EPHB2, AKT1, IRAK3, SIK3, PRKCA, CDK1, LYN, SKP2, CSNK2B, RAF1, TRIO, PRKCG, EPHA1, CDK5, TAB2, PRKCB, CDKN1A, GSK3A, FYN, NTRK1, PRKAR1A, IKBKG, MAPK8IP2, BMPR1B, PGK1, ABL1	326	735	20581	2.7486	0.000254557	2.12156e-05	0.0010071
UP_SEQ_FEATURE	nucleotide phosphate-binding region:ATP	39	11.8541	7.79755e-07	TBK1, CAMK2G, TTK, ITPKC, AURKB, DNAH7, SRC, EPHB2, AKT1, IRAK3, DHX34, DYNC1H1, NSF, SIK3, TRIP13, PRKCA, CDK1, KIF3A, LYN, MSH2, DDX1, RAF1, EPRS, TRIO, PRKCG, DDX5, EPHA1, CDK5, HNRNPU, PRKCB, EIF4A3, FYN, GSK3A, NTRK1, SNRNP200, RUVBL2, BMPR1B, PGK1, ABL1	325	994	20063	2.42209	0.000982788	0.000491515	0.00126837
UP_SEQ_FEATURE	binding site:ATP	27	8.20669	1.47014e-06	TBK1, CAMK2G, TTK, AURKB, ITPKC, SRC, EPHB2, AKT1, IRAK3, SIK3, PRKCA, CDK1, LYN, TRIO, RAF1, EPRS, PRKCG, EPHA1, CDK5, PRKCB, EIF4A3, FYN, GSK3A, NTRK1, BMPR1B, PGK1, ABL1	325	558	20063	2.98705	0.00185213	0.000617757	0.00239136
UP_KEYWORDS	ATP-binding	47	14.2857	1.52921e-06	TBK1, CAMK2G, XRCC6, TTK, HSPA1A, ITPKC, AURKB, DNAH7, SRC, EPHB2, AKT1, IRAK3, UBE2D2, KRAS, DHX34, HSPA6, HSPA5, DYNC1H1, NSF, SIK3, TRIP13, PRKCA, CDK1, KIF3A, LYN, MSH2, DDX1, TRIO, RAF1, EPRS, PRKCG, UBE2I, DDX5, EPHA1, CDK5, HNRNPU, PRKCB, EIF4A3, FYN, GSK3A, NTRK1, SNRNP200, RUVBL2, MYO19, BMPR1B, PGK1, ABL1	326	1391	20581	2.13314	0.000527438	3.51712e-05	0.00208697
UP_SEQ_FEATURE	domain:Protein kinase	23	6.99088	1.16736e-05	PRKCA, CDK1, LYN, TBK1, CAMK2G, TRIO, RAF1, TTK, PRKCG, AURKB, CDK5, EPHA1, SRC, PRKCB, EPHB2, AKT1, IRAK3, GSK3A, FYN, NTRK1, BMPR1B, ABL1, SIK3	325	478	20063	2.97038	0.0146127	0.00367337	0.0189871
INTERPRO	IPR017441:Protein kinase, ATP binding site	21	6.38298	1.26936e-05	PRKCA, CDK1, LYN, TBK1, CAMK2G, RAF1, TTK, PRKCG, AURKB, CDK5, EPHA1, SRC, PRKCB, EPHB2, AKT1, GSK3A, FYN, NTRK1, BMPR1B, ABL1, SIK3	324	381	18559	3.15721	0.0101161	0.0101161	0.0194862
INTERPRO	IPR000719:Protein kinase, catalytic domain	23	6.99088	4.69594e-05	PRKCA, CDK1, LYN, TBK1, CAMK2G, TRIO, RAF1, TTK, PRKCG, AURKB, CDK5, EPHA1, SRC, PRKCB, EPHB2, AKT1, IRAK3, GSK3A, FYN, NTRK1, BMPR1B, ABL1, SIK3	324	487	18559	2.70526	0.0369167	0.0124602	0.0720704
GOTERM_BP_DIRECT	GO:0046777~protein autophosphorylation	13	3.95137	0.000112963	AKT1, IRAK3, LYN, CAMK2G, NTRK1, TRIM28, TTK, PRKCG, AURKB, ABL1, EPHA1, CDK5, SRC	320	172	16792	3.96613	0.269274	0.0082217	0.201468
INTERPRO	IPR011009:Protein kinase-like domain	23	6.99088	0.000166981	PRKCA, CDK1, LYN, TBK1, CAMK2G, TRIO, RAF1, TTK, PRKCG, AURKB, CDK5, EPHA1, SRC, PRKCB, EPHB2, AKT1, IRAK3, GSK3A, FYN, NTRK1, BMPR1B, ABL1, SIK3	324	531	18559	2.48109	0.125203	0.0328878	0.256052
GOTERM_MF_DIRECT	GO:0005524~ATP binding	49	14.8936	0.000192329	TBK1, CAMK2G, XRCC6, TTK, HSPA1A, ITPKC, AURKB, DNAH7, SRC, EPHB2, AKT1, IRAK3, KRAS, UBE2D2, DHX34, HSPA6, HSPA5, DYNC1H1, SIK3, NSF, TRIP13, PRKCA, CDK1, KIF3A, LYN, MSH2, SWAP70, DDX1, TRIO, RAF1, EPRS, UBE2I, PRKCG, DDX5, CDK5, EPHA1, HNRNPU, PRKCB, EIF4A3, ILF2, FYN, GSK3A, NTRK1, SNRNP200, RUVBL2, MYO19, BMPR1B, ABL1, PGK1	320	1495	16881	1.72903	0.119052	0.00789101	0.287314
UP_KEYWORDS	Transferase	44	13.3739	0.00155889	SAT1, TBK1, CAMK2G, TTK, ITPKC, AURKB, PNP, SRC, POLR2A, N6AMT1, EPHB2, AKT1, IRAK3, UBE2D2, ELOVL5, SIK3, PRKCA, CDK1, SHMT2, LYN, CREBBP, CSNK2B, SKP2, TRIO, RAF1, PRKCG, TRIM25, PARK2, EPHA1, CDK5, TAB2, BRCA1, PRKCB, CDKN1A, FYN, GSK3A, NTRK1, ST8SIA4, PRKAR1A, IKBKG, MAPK8IP2, BMPR1B, PGK1, ABL1	326	1708	20581	1.62635	0.416223	0.0133658	2.10665
UP_KEYWORDS	Serine/threonine-protein kinase	16	4.86322	0.00157241	PRKCA, CDK1, TBK1, CAMK2G, TRIO, TTK, RAF1, PRKCG, AURKB, CDK5, PRKCB, AKT1, IRAK3, GSK3A, BMPR1B, SIK3	326	393	20581	2.57026	0.418945	0.0131544	2.12475
UP_KEYWORDS	Tyrosine-protein kinase	8	2.43161	0.00202097	LYN, FYN, NTRK1, TTK, ABL1, EPHA1, SRC, EPHB2	326	112	20581	4.50942	0.502391	0.0161002	2.72316
GOTERM_BP_DIRECT	GO:0018105~peptidyl-serine phosphorylation	9	2.73556	0.00267518	PRKCA, AKT1, CDK1, TBK1, TTK, PRKCG, CDK5, SRC, PRKCB	320	125	16792	3.7782	0.999412	0.0784946	4.66955
UP_SEQ_FEATURE	active site:Proton acceptor	22	6.68693	0.00312414	PRKCA, CDK1, LYN, PTGS2, TBK1, CAMK2G, RAF1, TTK, PRKCG, AURKB, CDK5, EPHA1, SRC, PRKCB, EPHB2, AKT1, GSK3A, FYN, NTRK1, BMPR1B, ABL1, SIK3	325	672	20063	2.021	0.980662	0.231294	4.96245
INTERPRO	IPR008271:Serine/threonine-protein kinase, active site	14	4.25532	0.00337025	PRKCA, CDK1, CAMK2G, TRIO, TTK, RAF1, PRKCG, AURKB, CDK5, PRKCB, AKT1, GSK3A, BMPR1B, SIK3	324	312	18559	2.5703	0.933071	0.201758	5.05091
GOTERM_MF_DIRECT	GO:0004674~protein serine/threonine kinase activity	16	4.86322	0.00547637	PRKCA, CDK1, TBK1, CAMK2G, CSNK2B, TRIO, TTK, RAF1, AURKB, CDK5, PRKCB, AKT1, IRAK3, GSK3A, BMPR1B, SIK3	320	376	16881	2.24481	0.973186	0.0789551	7.88614
GOTERM_BP_DIRECT	GO:0006468~protein phosphorylation	18	5.47112	0.00655245	PRKCA, CTBP1, CCL2, LYN, PPP4R1, CSNK2B, TRIO, RAF1, PRKCG, AURKB, PRKCB, AKT1, IRAK3, FYN, GSK3A, NTRK1, BMPR1B, SIK3	320	456	16792	2.07138	1	0.138982	11.0733
GOTERM_MF_DIRECT	GO:0004672~protein kinase activity	15	4.55927	0.00862036	PRKCA, CDK1, CCL2, TBK1, TRIM28, RAF1, PRKCG, AURKB, CDK5, EPHA1, SRC, PRKCB, AKT1, ABL1, SIK3	320	359	16881	2.20417	0.996672	0.0968647	12.1473
SMART	SM00220:S_TKc	15	4.55927	0.0328494	PRKCA, CDK1, TBK1, CAMK2G, TRIO, TTK, RAF1, PRKCG, AURKB, CDK5, PRKCB, AKT1, GSK3A, BMPR1B, SIK3	228	359	10057	1.84302	0.999334	0.485718	34.6141
Annotation Cluster 8	Enrichment Score: 3.7657132415712486
Category	Term	Count	%	PValue	Genes	List Total	Pop Hits	Pop Total	Fold Enrichment	Bonferroni	Benjamini	FDR
KEGG_PATHWAY	hsa04380:Osteoclast differentiation	16	4.86322	1.18862e-05	AKT1, TNFRSF1A, FOS, CYLD, TNF, FYN, JUN, IKBKG, PPP3R1, NFKBIA, IL1B, FOSB, PPP3CA, TAB2, JUNB, STAT2	216	131	6910	3.90727	0.00265899	0.000204789	0.0151733
KEGG_PATHWAY	hsa04660:T cell receptor signaling pathway	13	3.95137	7.63124e-05	TNF, CBL, PPP3R1, NFKBIA, RAF1, AKT1, FOS, KRAS, PLCG1, FYN, JUN, IKBKG, PPP3CA	216	103	6910	4.03767	0.0169493	0.000899312	0.0973789
KEGG_PATHWAY	hsa04620:Toll-like receptor signaling pathway	10	3.03951	0.00556187	AKT1, FOS, TNF, TBK1, JUN, IKBKG, NFKBIA, IL1B, TAB2, CCL4	216	106	6910	3.01799	0.713305	0.0237394	6.87268
Annotation Cluster 9	Enrichment Score: 3.5316715648989914
Category	Term	Count	%	PValue	Genes	List Total	Pop Hits	Pop Total	Fold Enrichment	Bonferroni	Benjamini	FDR
UP_KEYWORDS	Cell junction	30	9.11854	1.17426e-06	LIMA1, GABRB3, COPS5, GRIK2, PDLIM5, CLDN5, SNCA, NEDD9, ITSN1, ITGB1, ADA, GJC1, AMPH, CXCR4, ANK3, DMD, DLG4, SSX2IP, TRAF4, PTPRK, ARC, STX1A, ACTN4, MPDZ, PRKCG, CDK5, ECT2, PTPN12, CADPS2, DST	326	675	20581	2.80586	0.000405038	3.11626e-05	0.00160256
UP_KEYWORDS	Synapse	16	4.86322	0.000603745	ARC, STX1A, GABRB3, COPS5, MPDZ, GRIK2, PDLIM5, SNCA, PRKCG, ITSN1, CDK5, AMPH, CADPS2, ANK3, DMD, DLG4	326	357	20581	2.82944	0.188081	0.00648994	0.820825
GOTERM_CC_DIRECT	GO:0030054~cell junction	15	4.55927	0.0358399	ARC, STX1A, COPS5, GABRB3, GRIK2, SNCA, ITSN1, CDK5, ADA, AMPH, EPB41L2, CADPS2, CXCR4, GTF2F1, DLG4	325	459	18224	1.83248	1	0.242518	40.4069
Annotation Cluster 10	Enrichment Score: 3.299081455879135
Category	Term	Count	%	PValue	Genes	List Total	Pop Hits	Pop Total	Fold Enrichment	Bonferroni	Benjamini	FDR
UP_KEYWORDS	Transcription	63	19.1489	5.9782e-05	XRCC6, HR, CRCP, YBX1, ARHGAP22, FLI1, DYNLL1, FOXF1, NR2F2, KDM5B, EGR1, AR, CTBP1, NANOG, EGR2, EGR4, ZFY, RB1, JUNB, PRKCB, HES1, TRIM37, BTG2, ARRB1, JUN, RUVBL2, WASL, THAP7, CREM, XAB2, ZNF331, POLR2A, PLAGL1, HTATSF1, PER1, NFATC4, MAFF, CEBPB, TRIM28, CREBBP, DDX1, TRIM27, NR4A2, SMAD3, NR4A1, NR4A3, PARK2, DDX5, SNAI2, BRCA1, STAT2, PAXIP1, RPAP2, ATF3, ILF2, ID1, GTF2F1, IKBKG, PPRC1, I…	326	2398	20581	1.65859	0.0204142	0.00103074	0.0815569
UP_KEYWORDS	Activator	25	7.59878	0.000145919	CREM, XRCC6, YBX1, PLAGL1, FLI1, DYNLL1, FOXF1, HTATSF1, NFATC4, NR2F2, EGR1, NANOG, AR, EGR2, CEBPB, ZFY, CREBBP, DDX1, BRCA1, STAT2, ILF2, JUN, PPRC1, RUVBL2, KLF4	326	661	20581	2.38774	0.0490993	0.00218654	0.198959
GOTERM_MF_DIRECT	GO:0003677~DNA binding	53	16.1094	0.000227728	IER2, XRCC6, HR, YBX1, FOS, FLI1, FOXF1, NR2F2, KDM5B, TFIP11, ZFP36, EGR1, AR, NANOG, HIST1H1E, EGR2, EGR4, RB1, FOSB, JUNB, HNRNPU, HES1, JUN, TNFAIP3, THAP7, CREM, CALR, RPA3, POLR2A, RPA1, PLAGL1, RPL6, RNF11, NFATC4, TRAF4, CEBPB, SWAP70, MSH2, HIST1H2BG, TRIM28, DDX1, TRIM27, NR4A2, NR4A1, SMAD3, NR4A3, BRCA1, TRIM21, STAT2, ILF2, GTF2F1, ABL1, ZNF571	320	1674	16881	1.6702	0.13937	0.00786836	0.340112
UP_KEYWORDS	Transcription regulation	59	17.9331	0.00030248	XRCC6, HR, YBX1, ARHGAP22, FLI1, DYNLL1, FOXF1, NR2F2, KDM5B, EGR1, AR, CTBP1, NANOG, EGR2, EGR4, ZFY, RB1, JUNB, PRKCB, HES1, BTG2, ARRB1, JUN, RUVBL2, WASL, THAP7, CREM, ZNF331, PLAGL1, HTATSF1, PER1, NFATC4, MAFF, CEBPB, TRIM28, CREBBP, DDX1, TRIM27, NR4A2, SMAD3, NR4A1, NR4A3, PARK2, DDX5, SNAI2, BRCA1, STAT2, PAXIP1, RPAP2, ATF3, ILF2, ID1, GTF2F1, IKBKG, PPRC1, ID3, ZNF571, KLF4, HDAC6	326	2332	20581	1.59725	0.0991094	0.00359255	0.412022
GOTERM_MF_DIRECT	GO:0003700~transcription factor activity, sequence-specific DNA binding	35	10.6383	0.000327982	CREM, HR, HCFC1, YBX1, PLAGL1, FOS, FLI1, NFATC4, NR2F2, KDM5B, EGR1, MAFF, AR, NANOG, CTBP1, CEBPB, EGR2, EGR4, ZFY, CREBBP, CBL, TRIM28, SMAD3, TRIM25, RB1, FOSB, PARK2, STAT2, HES1, ATF3, ID1, JUN, ID3, ZNF571, KLF4	320	961	16881	1.92129	0.194406	0.0107506	0.489499
UP_KEYWORDS	DNA-binding	53	16.1094	0.000411189	IER2, XRCC6, HR, MCM10, YBX1, FOS, FLI1, FOXF1, NR2F2, ZFP36, EGR1, AR, NANOG, HIST1H1E, EGR2, EGR4, ZFY, RB1, FOSB, JUNB, HNRNPU, HES1, JUN, TNFAIP3, THAP7, CREM, ZNF331, POLR2A, RPA1, PLAGL1, NFATC4, MAFF, CEBPB, SWAP70, MSH2, HIST1H2BG, TRIM27, DDX1, NR4A2, NR4A1, SMAD3, NR4A3, SNAI2, BRCA1, TRIM21, STAT2, ATF3, ILF2, GTF2F1, HIST1H3A, ABL1, ZNF571, KLF4	326	2050	20581	1.63219	0.132283	0.00471848	0.559715
GOTERM_BP_DIRECT	GO:0006351~transcription, DNA-templated	46	13.9818	0.0994814	THAP7, CREM, XRCC6, HR, CRCP, XAB2, ZNF331, PLAGL1, ARHGAP22, DYNLL1, HTATSF1, PER1, NR2F2, KDM5B, AR, NANOG, CTBP1, EGR2, CEBPB, EGR4, ZFY, TRIM27, DDX1, NR4A2, NR4A1, SMAD3, RB1, NR4A3, PARK2, SNAI2, BRCA1, PRKCB, STAT2, HES1, TRIM37, PAXIP1, ILF2, BTG2, ID1, IKBKG, PPRC1, RUVBL2, WASL, ID3, ZNF571, HDAC6	320	1955	16792	1.23471	1	0.705546	84.5968
Annotation Cluster 11	Enrichment Score: 2.8815643045439803
Category	Term	Count	%	PValue	Genes	List Total	Pop Hits	Pop Total	Fold Enrichment	Bonferroni	Benjamini	FDR
UP_KEYWORDS	Cell membrane	76	23.1003	0.000169114	CTNNAL1, GABRB3, GRIK2, PLXNA2, GNA11, SLC6A3, PDLIM5, CLDN5, RRAD, CRCP, PDIA6, AKT1, RANBP9, CXCR4, HTRA1, ANK3, MAPT, DLG4, FAS, PRKCA, PTPRK, ARC, HYAL2, STX1A, C5AR1, CCDC88A, LYN, SLCO4A1, MPDZ, APOLD1, PRKCG, GEM, CDK5, EPB41L2, PLCE1, ARRB2, ARRB1, SORT1, PSCA, PRNP, CD226, DST, FGD2, CAV2, GPR183, GNAI3, TNF, HAX1, PPP3R1, SLC47A1, ITGB1, ADA, SRC, GJC1, EPHB2, CYLD, TNFRSF1A, ACE, KRAS,…	326	3175	20581	1.51119	0.0566797	0.00242827	0.230553
GOTERM_CC_DIRECT	GO:0005886~plasma membrane	102	31.003	0.000209809	CTNNAL1, GABRB3, GRIK2, PLXNA2, SLC6A3, GNA11, SNCA, RRAD, ITSN1, CD2AP, HTRA1, ANK3, FAS, ARC, C5AR1, SLCO4A1, APOLD1, ACTN2, COLEC12, EEF2, PLCE1, ARRB2, ARRB1, HSPB1, PSCA, CD226, CAV2, GNAI3, HAX1, NFKBIA, ITGB1, ADA, SRC, EPHB2, ACE, KRAS, DMD, TRAF4, LPL, SMAD3, UPK3B, EPHA1, BRCA1, PTPN12, KCNJ5, RGS2, PLCG1, NTRK1, MTNR1B, CYB5R1, LIMA1, CLDN5, PDIA6, CRCP, CLTC, AKT1, RANBP9, DYNLL1, CXC…	325	4121	18224	1.3879	0.089912	0.00469962	0.297149
UP_KEYWORDS	Membrane	133	40.4255	0.0638709	HCCS, CTNNAL1, GABRB3, PTGS2, AP1G2, GRIK2, PLXNA2, PDLIM5, SLC6A3, GNA11, SNCA, RRAD, ITSN1, ELOVL5, HTRA1, ANK3, CH25H, FAS, RAB20, HIGD1A, PTPRK, ARC, C5AR1, MPDZ, SLCO4A1, TAZ, APOLD1, COLEC12, GEM, BCL2L11, PLCE1, NNT, ARRB2, ARRB1, ADAMTS1, PSCA, DST, FILIP1L, CD226, FGD2, CAV2, GNAI3, HAX1, MCL1, TMEM214, SFXN3, GIPC1, ITGB1, ADA, SRC, EPHB2, TMCC2, ACE, KRAS, DMD, ZMPSTE24, TRAF4, LPL, FB…	326	7494	20581	1.12044	1	0.271129	59.374
Annotation Cluster 12	Enrichment Score: 2.811744983251776
Category	Term	Count	%	PValue	Genes	List Total	Pop Hits	Pop Total	Fold Enrichment	Bonferroni	Benjamini	FDR
GOTERM_BP_DIRECT	GO:0045429~positive regulation of nitric oxide biosynthetic process	7	2.12766	0.000151204	AKT1, TNF, PTGS2, SMAD3, IL1B, HBB, KLF4	320	43	16792	8.54244	0.342904	0.00928827	0.269583
GOTERM_BP_DIRECT	GO:0031622~positive regulation of fever generation	3	0.911854	0.00346387	TNF, PTGS2, IL1B	320	5	16792	31.485	0.999935	0.0936458	6.00642
GOTERM_BP_DIRECT	GO:0042346~positive regulation of NF-kappaB import into nucleus	4	1.21581	0.00700874	TNF, PTGS2, C8ORF4, IL1B	320	21	16792	9.99524	1	0.143597	11.7997
Annotation Cluster 13	Enrichment Score: 2.8080363901356407
Category	Term	Count	%	PValue	Genes	List Total	Pop Hits	Pop Total	Fold Enrichment	Bonferroni	Benjamini	FDR
GOTERM_MF_DIRECT	GO:0001077~transcriptional activator activity, RNA polymerase II core promoter proximal region sequence-specific binding	14	4.25532	0.000573469	EGR1, AR, EGR2, CEBPB, NR4A2, NR4A1, NR4A3, FOSB, YBX1, JUNB, FOS, FLI1, JUN, KLF4	320	236	16881	3.12942	0.314786	0.0163015	0.854413
GOTERM_BP_DIRECT	GO:0006366~transcription from RNA polymerase II promoter	22	6.68693	0.000840148	EGR1, MAFF, CEBPB, EGR2, COPS5, HCFC1, FOSB, YBX1, JUNB, POLR2A, PLAGL1, FOS, FLI1, ATF3, ARRB2, ARRB1, GTF2F1, JUN, FOXF1, NFATC4, KLF4, TRIP13	320	513	16792	2.25039	0.903099	0.0332614	1.48925
GOTERM_MF_DIRECT	GO:0000978~RNA polymerase II core promoter proximal region sequence-specific DNA binding	15	4.55927	0.00781673	AR, EGR2, CEBPB, SMAD3, NR4A3, FOSB, YBX1, JUNB, ZNF331, FOS, FLI1, ATF3, JUN, PER1, NFATC4	320	355	16881	2.22901	0.994324	0.0913251	11.076
Annotation Cluster 14	Enrichment Score: 2.7837468912637906
Category	Term	Count	%	PValue	Genes	List Total	Pop Hits	Pop Total	Fold Enrichment	Bonferroni	Benjamini	FDR
UP_SEQ_FEATURE	domain:Actin-binding	5	1.51976	0.000263655	ACTN4, DMD, ACTN2, DST, FLNA	325	20	20063	15.4331	0.28288	0.0463913	0.42801
UP_SEQ_FEATURE	repeat:Spectrin 4	5	1.51976	0.000321569	ACTN4, DMD, TRIO, ACTN2, DST	325	21	20063	14.6982	0.333399	0.0494319	0.521795
UP_SEQ_FEATURE	repeat:Spectrin 3	5	1.51976	0.000388056	ACTN4, DMD, TRIO, ACTN2, DST	325	22	20063	14.0301	0.387026	0.0477649	0.629362
INTERPRO	IPR001589:Actinin-type, actin-binding, conserved site	5	1.51976	0.000613921	ACTN4, DMD, ACTN2, DST, FLNA	324	23	18559	12.4524	0.388538	0.078713	0.938385
UP_SEQ_FEATURE	repeat:Spectrin 2	5	1.51976	0.000753759	ACTN4, DMD, TRIO, ACTN2, DST	325	26	20063	11.8716	0.613587	0.0705313	1.21907
UP_SEQ_FEATURE	repeat:Spectrin 1	5	1.51976	0.000753759	ACTN4, DMD, TRIO, ACTN2, DST	325	26	20063	11.8716	0.613587	0.0705313	1.21907
INTERPRO	IPR002017:Spectrin repeat	5	1.51976	0.000853329	ACTN4, DMD, TRIO, ACTN2, DST	324	25	18559	11.4562	0.495309	0.0819248	1.30209
UP_SEQ_FEATURE	domain:CH 2	5	1.51976	0.000873682	ACTN4, DMD, ACTN2, DST, FLNA	325	27	20063	11.4319	0.667859	0.0757089	1.41173
UP_SEQ_FEATURE	domain:CH 1	5	1.51976	0.000873682	ACTN4, DMD, ACTN2, DST, FLNA	325	27	20063	11.4319	0.667859	0.0757089	1.41173
GOTERM_CC_DIRECT	GO:0030018~Z disc	9	2.73556	0.00123231	ACTN4, ANK3, DMD, HSPB1, ACTN2, PPP3CA, DST, STUB1, FLNA	325	118	18224	4.27682	0.425151	0.0219025	1.73359
INTERPRO	IPR018159:Spectrin/alpha-actinin	5	1.51976	0.00151688	ACTN4, DMD, TRIO, ACTN2, DST	324	29	18559	9.87601	0.703571	0.114493	2.30363
SMART	SM00150:SPEC	5	1.51976	0.00385358	ACTN4, DMD, TRIO, ACTN2, DST	228	29	10057	7.60511	0.570685	0.245617	4.79259
UP_KEYWORDS	Actin-binding	11	3.34347	0.0121434	EPB41L2, LIMA1, ACTN4, DMD, ACTN2, WASL, MYO19, TPM2, DST, FLNA, HDAC6	326	274	20581	2.53449	0.985229	0.0778614	15.3582
INTERPRO	IPR001715:Calponin homology domain	5	1.51976	0.0435306	ACTN4, DMD, ACTN2, DST, FLNA	324	76	18559	3.76848	1	0.599121	49.5046
SMART	SM00033:CH	5	1.51976	0.0615916	ACTN4, DMD, ACTN2, DST, FLNA	228	66	10057	3.34164	0.999999	0.581097	55.4525
Annotation Cluster 15	Enrichment Score: 2.776561283740115
Category	Term	Count	%	PValue	Genes	List Total	Pop Hits	Pop Total	Fold Enrichment	Bonferroni	Benjamini	FDR
GOTERM_MF_DIRECT	GO:0004842~ubiquitin-protein transferase activity	20	6.07903	1.70576e-05	XIAP, TRIM28, FBXO2, CBL, TRIM27, SKP2, TRIM25, PARK2, RBBP6, STUB1, TRIM21, BRCA1, CUL3, TRIM37, FBXW7, UBE2D2, RNF11, TNFAIP3, FBXW11, TRAF4	320	329	16881	3.20688	0.0111781	0.000936316	0.025513
GOTERM_BP_DIRECT	GO:0000209~protein polyubiquitination	13	3.95137	0.000212841	FBXO2, SKP2, PARK2, STUB1, RBBP6, TRIM21, CUL3, FBXW7, UBE2D2, UBB, PSMD7, FBXW11, HDAC6	320	184	16792	3.70747	0.446295	0.0119913	0.37928
UP_KEYWORDS	Ubl conjugation pathway	25	7.59878	0.000220419	XIAP, USP9X, STUB1, CUL3, CYLD, FBXW7, KRAS, UBE2D2, CUL7, RNF11, FBXW11, EGR2, FBXO2, CBL, TRIM28, TRIM27, SKP2, UBE2I, TRIM25, PARK2, RBBP6, BRCA1, TRIM21, TRIM37, TNFAIP3	326	680	20581	2.32103	0.0732327	0.00271249	0.300398
GOTERM_CC_DIRECT	GO:0019005~SCF ubiquitin ligase complex	7	2.12766	0.000247964	FBXW7, FBXO2, CKS2, SKP2, PARK2, FBXW11, TRIM21	325	50	18224	7.85034	0.105374	0.00528832	0.351099
KEGG_PATHWAY	hsa04120:Ubiquitin mediated proteolysis	14	4.25532	0.000315423	XIAP, CBL, FBXO2, SKP2, UBE2I, PARK2, STUB1, BRCA1, TRIM37, CUL3, FBXW7, UBE2D2, CUL7, FBXW11	216	137	6910	3.26913	0.0682269	0.00294008	0.401932
GOTERM_BP_DIRECT	GO:0016567~protein ubiquitination	18	5.47112	0.000539456	XIAP, TRIM28, FBXO2, CBL, PARK2, STUB1, TRIM21, BRCA1, CUL3, AKT1, FBXW7, UBE2D2, CUL7, ARRB2, ARRB1, TNFAIP3, FBXW11, TRAF4	320	359	16792	2.63106	0.776529	0.0246653	0.958663
UP_KEYWORDS	Ligase	15	4.55927	0.00132135	EGR2, XIAP, TRIM28, CBL, TRIM27, EPRS, TRIM25, UBE2I, PARK2, STUB1, RBBP6, TRIM21, BRCA1, TRIM37, TNFAIP3	326	347	20581	2.72904	0.366292	0.0119326	1.78832
GOTERM_MF_DIRECT	GO:0016874~ligase activity	13	3.95137	0.00541114	EGR2, XIAP, CBL, TRIM28, TRIM27, UBE2I, PARK2, STUB1, RBBP6, BRCA1, TRIM21, TRIM37, TNFAIP3	320	270	16881	2.53997	0.972002	0.0797906	7.79572
GOTERM_MF_DIRECT	GO:0061630~ubiquitin protein ligase activity	10	3.03951	0.00929138	CUL3, TRIM37, XIAP, CBL, SKP2, UBE2I, PARK2, RBBP6, FBXW11, STUB1	320	187	16881	2.82102	0.99787	0.100632	13.0326
INTERPRO	IPR013083:Zinc finger, RING/FYVE/PHD-type	16	4.86322	0.0134355	FGD2, TRIM28, CREBBP, CBL, TRIM27, RUFY1, TRIM25, STUB1, RBBP6, TRIM21, BRCA1, TRIM37, RNF11, KDM5B, TRAF4, HDAC6	324	453	18559	2.02317	0.99998	0.351694	18.7523
INTERPRO	IPR001841:Zinc finger, RING-type	12	3.64742	0.0146582	TRIM37, XIAP, TRIM28, CBL, TRIM27, RUFY1, RNF11, TRIM25, RBBP6, BRCA1, TRAF4, TRIM21	324	295	18559	2.33007	0.999993	0.365506	20.2845
UP_SEQ_FEATURE	zinc finger region:RING-type	9	2.73556	0.0337932	XIAP, TRIM28, CBL, TRIM27, RNF11, TRIM25, BRCA1, TRAF4, TRIM21	325	230	20063	2.41561	1	0.741971	42.8332
REACTOME_PATHWAY	R-HSA-983168:R-HSA-983168	14	4.25532	0.0537888	FBXO2, SKP2, PARK2, STUB1, RBBP6, TRIM21, TRIM37, CUL3, FBXW7, UBE2D2, CUL7, UBB, PSMD7, FBXW11	234	308	9075	1.76282	1	0.515387	56.1389
Annotation Cluster 16	Enrichment Score: 2.724977120394646
Category	Term	Count	%	PValue	Genes	List Total	Pop Hits	Pop Total	Fold Enrichment	Bonferroni	Benjamini	FDR
UP_KEYWORDS	Synapse	16	4.86322	0.000603745	ARC, STX1A, GABRB3, COPS5, MPDZ, GRIK2, PDLIM5, SNCA, PRKCG, ITSN1, CDK5, AMPH, CADPS2, ANK3, DMD, DLG4	326	357	20581	2.82944	0.188081	0.00648994	0.820825
GOTERM_CC_DIRECT	GO:0045211~postsynaptic membrane	12	3.64742	0.0014401	ARC, GABRB3, ARRB2, CADPS2, MPDZ, ARRB1, GRIK2, ANK3, DMD, PDLIM5, DLG4, CDK5	325	211	18224	3.18903	0.476424	0.0236808	2.02315
UP_KEYWORDS	Postsynaptic cell membrane	9	2.73556	0.00768813	ARC, GABRB3, MPDZ, GRIK2, ANK3, DMD, PDLIM5, DLG4, CDK5	326	179	20581	3.17423	0.930237	0.0539614	9.9972
Annotation Cluster 17	Enrichment Score: 2.598959493341855
Category	Term	Count	%	PValue	Genes	List Total	Pop Hits	Pop Total	Fold Enrichment	Bonferroni	Benjamini	FDR
GOTERM_BP_DIRECT	GO:0051591~response to cAMP	8	2.43161	2.36894e-05	FOS, DUSP1, SLC6A3, JUN, CREM, PER1, FOSB, JUNB	320	46	16792	9.12609	0.063669	0.00273734	0.0422815
INTERPRO	IPR004827:Basic-leucine zipper domain	8	2.43161	3.9788e-05	MAFF, FOS, ATF3, CEBPB, JUN, CREM, FOSB, JUNB	324	54	18559	8.48605	0.0313683	0.0158091	0.0610673
SMART	SM00338:BRLZ	8	2.43161	0.000135271	MAFF, FOS, ATF3, CEBPB, JUN, CREM, FOSB, JUNB	228	51	10057	6.91916	0.0291919	0.0291919	0.17193
UP_SEQ_FEATURE	domain:Leucine-zipper	9	2.73556	0.000499834	MAFF, FOS, ATF3, CEBPB, JUN, CREM, IKBKG, FOSB, JUNB	325	113	20063	4.91673	0.467647	0.055702	0.809956
UP_SEQ_FEATURE	DNA-binding region:Basic motif	9	2.73556	0.00508519	HES1, MAFF, FOS, ATF3, CEBPB, JUN, CREM, FOSB, JUNB	325	163	20063	3.40853	0.998386	0.314882	7.95834
GOTERM_BP_DIRECT	GO:0009612~response to mechanical stimulus	6	1.82371	0.005192	CCL2, BTG2, JUN, FOSB, SRC, JUNB	320	59	16792	5.33644	0.999999	0.119094	8.8741
GOTERM_MF_DIRECT	GO:0000982~transcription factor activity, RNA polymerase II core promoter proximal region sequence-specific binding	4	1.21581	0.00894602	FOS, ATF3, JUN, FOSB	320	23	16881	9.17446	0.99732	0.0986791	12.578
INTERPRO	IPR000837:Fos transforming protein	3	0.911854	0.0100269	FOS, ATF3, FOSB	324	9	18559	19.0936	0.999688	0.307129	14.3341
GOTERM_BP_DIRECT	GO:0032870~cellular response to hormone stimulus	5	1.51976	0.0103255	FOS, DUSP1, JUN, FOSB, JUNB	320	45	16792	5.83056	1	0.187272	16.9134
GOTERM_BP_DIRECT	GO:0071277~cellular response to calcium ion	5	1.51976	0.0158558	FOS, JUN, FOSB, ECT2, JUNB	320	51	16792	5.14461	1	0.249001	24.8229
INTERPRO	IPR008917:Eukaryotic transcription factor, Skn-1-like, DNA-binding	3	0.911854	0.0345711	MAFF, JUN, JUNB	324	17	18559	10.1084	1	0.523657	41.7337
GOTERM_BP_DIRECT	GO:0034097~response to cytokine	4	1.21581	0.0760152	FOS, MCL1, JUN, JUNB	320	52	16792	4.03654	1	0.623099	75.6188
Annotation Cluster 18	Enrichment Score: 2.5096927116529466
Category	Term	Count	%	PValue	Genes	List Total	Pop Hits	Pop Total	Fold Enrichment	Bonferroni	Benjamini	FDR
KEGG_PATHWAY	hsa04664:Fc epsilon RI signaling pathway	9	2.73556	0.00114314	PRKCA, AKT1, TNF, KRAS, LYN, PLCG1, FYN, RAF1, PRKCB	216	68	6910	4.23407	0.226021	0.00709168	1.44959
REACTOME_PATHWAY	R-HSA-5621575:R-HSA-5621575	5	1.51976	0.00179669	KRAS, LYN, FYN, CREBBP, RAF1	234	21	9075	9.23382	0.684789	0.120392	2.64494
REACTOME_PATHWAY	R-HSA-1433557:R-HSA-1433557	5	1.51976	0.0143996	PRKCA, KRAS, LYN, FYN, SRC	234	37	9075	5.24082	0.99991	0.301027	19.4425
Annotation Cluster 19	Enrichment Score: 2.488888504478821
Category	Term	Count	%	PValue	Genes	List Total	Pop Hits	Pop Total	Fold Enrichment	Bonferroni	Benjamini	FDR
REACTOME_PATHWAY	R-HSA-1433559:R-HSA-1433559	5	1.51976	0.000604347	PRKCA, LYN, FYN, CBL, SRC	234	16	9075	12.1194	0.321661	0.0746856	0.897062
GOTERM_BP_DIRECT	GO:0036120~cellular response to platelet-derived growth factor stimulus	4	1.21581	0.0044846	CCL2, FYN, CBL, SRC	320	18	16792	11.6611	0.999996	0.109143	7.71036
GOTERM_MF_DIRECT	GO:0046875~ephrin receptor binding	4	1.21581	0.0125987	FYN, CBL, CDK5, SRC	320	26	16881	8.11587	0.999765	0.129993	17.2757
Annotation Cluster 20	Enrichment Score: 2.4672170670684377
Category	Term	Count	%	PValue	Genes	List Total	Pop Hits	Pop Total	Fold Enrichment	Bonferroni	Benjamini	FDR
GOTERM_CC_DIRECT	GO:0030529~intracellular ribonucleoprotein complex	14	4.25532	9.49424e-07	ZFP36, HNRNPM, EIF4A3, ACTN4, ILF2, SNRNP200, DDX1, EPRS, EEF2, DDX5, YBX1, BRCA1, HNRNPU, TRIM21	325	136	18224	5.77231	0.000426201	5.3285e-05	0.00134651
GOTERM_BP_DIRECT	GO:0000398~mRNA splicing, via spliceosome	13	3.95137	0.00114074	TFIP11, PRPF31, DDX5, XAB2, YBX1, HNRNPU, POLR2A, EIF4A3, HNRNPM, HTATSF1, GTF2F1, SNRNP200, CPSF1	320	222	16792	3.07286	0.957982	0.0419287	2.01698
UP_KEYWORDS	Spliceosome	8	2.43161	0.00408344	TFIP11, HNRNPM, EIF4A3, PRPF31, SNRNP200, DDX5, XAB2, HNRNPU	326	127	20581	3.97681	0.756264	0.0308835	5.43123
REACTOME_PATHWAY	R-HSA-72163:R-HSA-72163	12	3.64742	0.00586135	TFIP11, HNRNPM, EIF4A3, PRPF31, GTF2F1, SNRNP200, DDX5, XAB2, YBX1, HNRNPU, CPSF1, POLR2A	234	177	9075	2.62929	0.977041	0.18015	8.38966
GOTERM_CC_DIRECT	GO:0071013~catalytic step 2 spliceosome	7	2.12766	0.0059815	TFIP11, HNRNPM, EIF4A3, SNRNP200, DDX5, XAB2, HNRNPU	325	92	18224	4.26649	0.932374	0.0635895	8.15677
UP_KEYWORDS	mRNA processing	11	3.34347	0.0388765	TFIP11, HNRNPM, EIF4A3, PRPF31, SNRNP200, DDX1, DDX5, XAB2, YBX1, HNRNPU, CPSF1	326	332	20581	2.09172	0.999999	0.198	41.7926
KEGG_PATHWAY	hsa03040:Spliceosome	9	2.73556	0.0550317	HNRNPM, EIF4A3, PRPF31, SNRNP200, HSPA6, HSPA1A, DDX5, XAB2, HNRNPU	216	133	6910	2.16479	0.999997	0.138575	51.4522
UP_KEYWORDS	mRNA splicing	9	2.73556	0.0551421	TFIP11, HNRNPM, EIF4A3, PRPF31, SNRNP200, DDX5, XAB2, YBX1, HNRNPU	326	260	20581	2.18534	1	0.246935	53.888
Annotation Cluster 21	Enrichment Score: 2.4029375297222013
Category	Term	Count	%	PValue	Genes	List Total	Pop Hits	Pop Total	Fold Enrichment	Bonferroni	Benjamini	FDR
UP_KEYWORDS	Cell cycle	27	8.20669	1.51412e-05	GNAI3, USP9X, NEDD9, HCFC1, AURKB, CLTC, CD2AP, SRC, CYLD, CEP250, FBXW11, CDK1, UBE2I, RB1, CEP63, CDK5, ECT2, BRCA1, TRIM21, CDKN1A, RGS2, DUSP1, ZWINT, CKS2, PDCD6IP, WASL, PRNP	326	650	20581	2.6224	0.00521013	0.000307232	0.020662
UP_KEYWORDS	Cell division	15	4.55927	0.00363464	CDK1, GNAI3, USP9X, NEDD9, UBE2I, AURKB, CLTC, CEP63, ECT2, CDK5, CD2AP, ZWINT, CKS2, PDCD6IP, WASL	326	388	20581	2.44067	0.715276	0.0281471	4.84797
GOTERM_BP_DIRECT	GO:0007067~mitotic nuclear division	11	3.34347	0.0205155	CDK1, USP9X, NEDD9, UBE2I, GEM, AURKB, WASL, CLTC, CEP63, ABL1, CD2AP	320	248	16792	2.32752	1	0.302167	30.9299
UP_KEYWORDS	Mitosis	10	3.03951	0.0239088	CDK1, USP9X, ZWINT, NEDD9, UBE2I, AURKB, WASL, CLTC, CEP63, CD2AP	326	262	20581	2.40961	0.999763	0.136248	28.1263
GOTERM_BP_DIRECT	GO:0051301~cell division	13	3.95137	0.0358138	CDK1, GNAI3, USP9X, NEDD9, UBE2I, RB1, CLTC, CEP63, CDK5, CD2AP, ZWINT, CKS2, WASL	320	350	16792	1.94907	1	0.419876	47.8513
Annotation Cluster 22	Enrichment Score: 2.4011121927839225
Category	Term	Count	%	PValue	Genes	List Total	Pop Hits	Pop Total	Fold Enrichment	Bonferroni	Benjamini	FDR
GOTERM_BP_DIRECT	GO:0030168~platelet activation	15	4.55927	3.80309e-08	PRKCA, LYN, GNA11, RAF1, PRKCG, SRC, FLNA, PRKCB, AKT1, GNAQ, ARRB2, ARRB1, GNB1, FYN, COL1A2	320	115	16792	6.84457	0.000105606	2.11221e-05	6.7892e-05
KEGG_PATHWAY	hsa04921:Oxytocin signaling pathway	19	5.77508	1.67e-06	PRKCA, GNAI3, PTGS2, CAMK2G, PPP3R1, RAF1, PRKCG, EEF2, SRC, PRKCB, KCNJ5, FOS, CDKN1A, KRAS, RGS2, GNAQ, JUN, NFATC4, PPP3CA	216	158	6910	3.84699	0.000374011	5.34387e-05	0.00213196
KEGG_PATHWAY	hsa04370:VEGF signaling pathway	12	3.64742	2.18147e-06	PRKCA, AKT1, KRAS, PTGS2, PLCG1, PPP3R1, RAF1, HSPB1, PRKCG, PPP3CA, SRC, PRKCB	216	61	6910	6.29326	0.000488531	6.10794e-05	0.0027849
KEGG_PATHWAY	hsa05143:African trypanosomiasis	9	2.73556	5.47226e-06	PRKCA, TNF, GNAQ, IL1B, PRKCG, FAS, HBB, HPR, PRKCB	216	33	6910	8.72475	0.00122504	0.000122571	0.00698582
BIOCARTA	h_ccr5Pathway:Pertussis toxin-insensitive CCR5 Signaling in Macrophage	9	2.73556	6.14963e-06	PRKCA, FOS, CCL2, PLCG1, GNAQ, CXCR4, JUN, CCL4, PRKCB	114	17	1625	7.54644	0.0014257	0.0014257	0.0078947
KEGG_PATHWAY	hsa05205:Proteoglycans in cancer	20	6.07903	1.28358e-05	PRKCA, CAV2, NANOG, TNF, CAMK2G, CBL, RAF1, PRKCG, DDX5, ITGB1, SRC, FLNA, PRKCB, AKT1, PLCE1, CDKN1A, KRAS, PLCG1, ANK3, FAS	216	200	6910	3.19907	0.0028711	0.000205352	0.0163853
KEGG_PATHWAY	hsa04012:ErbB signaling pathway	13	3.95137	1.3721e-05	PRKCA, AKT1, CDKN1A, KRAS, PLCG1, JUN, CAMK2G, CBL, RAF1, PRKCG, ABL1, SRC, PRKCB	216	87	6910	4.78023	0.00306881	0.00018078	0.0175153
BIOCARTA	h_gpcrPathway:Signaling Pathway from G-Protein Families	11	3.34347	5.6412e-05	PRKCA, FOS, PLCG1, GNAQ, GNB1, JUN, PRKAR1A, RAF1, NFATC4, PPP3CA, PRKCB	114	34	1625	4.61171	0.0130027	0.00652262	0.0723984
REACTOME_PATHWAY	R-HSA-5218921:R-HSA-5218921	6	1.82371	0.000155343	PRKCA, KRAS, PLCG1, RASA1, SRC, PRKCB	234	21	9075	11.0806	0.0949252	0.0486458	0.231303
KEGG_PATHWAY	hsa05214:Glioma	10	3.03951	0.000162471	PRKCA, AKT1, CDKN1A, KRAS, PLCG1, CAMK2G, RAF1, PRKCG, RB1, PRKCB	216	65	6910	4.92165	0.0357421	0.00173166	0.207217
KEGG_PATHWAY	hsa04720:Long-term potentiation	10	3.03951	0.000183123	PRKCA, KRAS, GNAQ, CAMK2G, CREBBP, PPP3R1, RAF1, PRKCG, PPP3CA, PRKCB	216	66	6910	4.84708	0.0401933	0.00186296	0.233529
UP_SEQ_FEATURE	domain:C2	8	2.43161	0.000362071	PRKCA, PLCE1, PLCG1, CADPS2, PRKCG, ITSN1, RASA1, PRKCB	325	82	20063	6.02266	0.366601	0.0494736	0.587335
KEGG_PATHWAY	hsa04540:Gap junction	11	3.34347	0.000373072	PRKCA, CDK1, GNAI3, KRAS, GNAQ, TUBB2A, GNA11, RAF1, PRKCG, SRC, PRKCB	216	88	6910	3.99884	0.0801859	0.00309091	0.475231
REACTOME_PATHWAY	R-HSA-5099900:R-HSA-5099900	5	1.51976	0.000462521	PRKCA, ARRB2, PRKCG, CLTC, PRKCB	234	15	9075	12.9274	0.256961	0.0715621	0.687219
KEGG_PATHWAY	hsa04730:Long-term depression	9	2.73556	0.000489588	PRKCA, GNAI3, KRAS, LYN, GNAQ, GNA11, RAF1, PRKCG, PRKCB	216	60	6910	4.79861	0.103892	0.00391	0.623226
BIOCARTA	h_tcrPathway:T Cell Receptor Signaling Pathway	11	3.34347	0.000587768	PRKCA, FOS, PLCG1, FYN, JUN, RAF1, NFKBIA, NFATC4, PPP3CA, RASA1, PRKCB	114	44	1625	3.5636	0.127508	0.0444493	0.751965
KEGG_PATHWAY	hsa04728:Dopaminergic synapse	13	3.95137	0.000597865	PRKCA, KCNJ5, AKT1, FOS, GNAI3, GNAQ, GSK3A, GNB1, SLC6A3, CAMK2G, PRKCG, PPP3CA, PRKCB	216	128	6910	3.24906	0.125377	0.00460872	0.760574
KEGG_PATHWAY	hsa04725:Cholinergic synapse	12	3.64742	0.000631278	PRKCA, AKT1, FOS, GNAI3, KRAS, GNAQ, FYN, GNB1, CAMK2G, GNA11, PRKCG, PRKCB	216	111	6910	3.45846	0.131902	0.00441058	0.802922
BIOCARTA	h_cdmacPathway:Cadmium induces DNA synthesis and proliferation in macrophages	7	2.12766	0.000651395	PRKCA, FOS, TNF, JUN, RAF1, NFKBIA, PRKCB	114	17	1625	5.86945	0.140301	0.037088	0.833054
KEGG_PATHWAY	hsa04713:Circadian entrainment	11	3.34347	0.000691124	PRKCA, KCNJ5, FOS, GNAI3, GNAQ, GNB1, CAMK2G, MTNR1B, PER1, PRKCG, PRKCB	216	95	6910	3.70419	0.143469	0.00468189	0.878731
BIOCARTA	h_biopeptidesPathway:Bioactive Peptide Induced Signaling Pathway	10	3.03951	0.000812588	PRKCA, PLCG1, FYN, GNB1, MAPT, CAMK2G, GNA11, RAF1, CDK5, PRKCB	114	38	1625	3.75115	0.17188	0.0370169	1.03821
INTERPRO	IPR014375:Protein kinase C, alpha/beta/gamma types	3	0.911854	0.000895481	PRKCA, PRKCG, PRKCB	324	3	18559	57.2809	0.512079	0.0766376	1.36599
KEGG_PATHWAY	hsa04530:Tight junction	13	3.95137	0.00109586	PRKCA, EPB41L2, AKT1, GNAI3, KRAS, ACTN4, MPDZ, CLDN5, CSNK2B, ACTN2, PRKCG, SRC, PRKCB	216	137	6910	3.03562	0.21777	0.00699276	1.39002
KEGG_PATHWAY	hsa04664:Fc epsilon RI signaling pathway	9	2.73556	0.00114314	PRKCA, AKT1, TNF, KRAS, LYN, PLCG1, FYN, RAF1, PRKCB	216	68	6910	4.23407	0.226021	0.00709168	1.44959
BIOCARTA	h_calcineurinPathway:Effects of calcineurin in Keratinocyte Differentiation	7	2.12766	0.00127227	PRKCA, CDKN1A, PLCG1, GNAQ, NFATC4, PPP3CA, PRKCB	114	19	1625	5.25162	0.255732	0.0480336	1.62111
KEGG_PATHWAY	hsa05146:Amoebiasis	11	3.34347	0.0016188	PRKCA, TNF, ACTN4, GNAQ, GNA11, COL1A2, HSPB1, IL1B, ACTN2, PRKCG, PRKCB	216	106	6910	3.31979	0.304348	0.00950469	2.04704
KEGG_PATHWAY	hsa05223:Non-small cell lung cancer	8	2.43161	0.00162412	PRKCA, AKT1, KRAS, PLCG1, RAF1, PRKCG, RB1, PRKCB	216	56	6910	4.57011	0.305178	0.00929242	2.05371
BIOCARTA	h_bcrPathway:BCR Signaling Pathway	9	2.73556	0.00168056	PRKCA, FOS, LYN, PLCG1, JUN, RAF1, NFATC4, PPP3CA, PRKCB	114	34	1625	3.77322	0.323091	0.0542201	2.13619
PIR_SUPERFAMILY	PIRSF000550:protein kinase C, alpha/beta/gamma types	3	0.911854	0.00177706	PRKCA, PRKCG, PRKCB	43	3	1692	39.3488	0.0636911	0.0636911	1.58439
REACTOME_PATHWAY	R-HSA-76005:R-HSA-76005	3	0.911854	0.00193591	PRKCA, PRKCG, PRKCB	234	3	9075	38.7821	0.711788	0.116979	2.84714
GOTERM_MF_DIRECT	GO:0004698~calcium-dependent protein kinase C activity	3	0.911854	0.00208287	PRKCA, PRKCG, PRKCB	320	4	16881	39.5648	0.746919	0.0407828	3.07083
KEGG_PATHWAY	hsa04726:Serotonergic synapse	11	3.34347	0.0022891	PRKCA, KCNJ5, GNAI3, KRAS, GABRB3, PTGS2, GNAQ, GNB1, RAF1, PRKCG, PRKCB	216	111	6910	3.17025	0.401511	0.0127517	2.88331
KEGG_PATHWAY	hsa05231:Choline metabolism in cancer	10	3.03951	0.0040414	PRKCA, AKT1, FOS, KRAS, PLCG1, JUN, RAF1, PRKCG, WASL, PRKCB	216	101	6910	3.1674	0.59631	0.0199561	5.03846
KEGG_PATHWAY	hsa04071:Sphingolipid signaling pathway	11	3.34347	0.00404634	PRKCA, AKT1, TNFRSF1A, TNF, GNAI3, KRAS, GNAQ, FYN, RAF1, PRKCG, PRKCB	216	120	6910	2.93248	0.596758	0.0195503	5.04448
KEGG_PATHWAY	hsa04666:Fc gamma R-mediated phagocytosis	9	2.73556	0.00441131	PRKCA, AKT1, LYN, PLCG1, RAF1, PRKCG, WASL, PRKCB, AMPH	216	84	6910	3.42758	0.628542	0.0208502	5.48774
KEGG_PATHWAY	hsa04650:Natural killer cell mediated cytotoxicity	11	3.34347	0.00455333	PRKCA, TNF, KRAS, PLCG1, FYN, PPP3R1, RAF1, PRKCG, PPP3CA, FAS, PRKCB	216	122	6910	2.88441	0.640225	0.0210722	5.65972
GOTERM_BP_DIRECT	GO:0035556~intracellular signal transduction	17	5.16717	0.00458793	ZFP36, PRKCA, RAF1, PRKCG, ITSN1, ECT2, SRC, PRKCB, SH3BP5, AKT1, DUSP1, PLCG1, FYN, HMOX1, PRKAR1A, HSPB1, RASA1	320	403	16792	2.21359	0.999997	0.110554	7.88123
BIOCARTA	h_keratinocytePathway:Keratinocyte Differentiation	10	3.03951	0.00462199	PRKCA, TNFRSF1A, FOS, TNF, JUN, RAF1, NFKBIA, PRKCG, FAS, PRKCB	114	48	1625	2.96966	0.65863	0.112566	5.77412
BIOCARTA	h_cxcr4Pathway:CXCR4 Signaling Pathway	7	2.12766	0.00473306	PRKCA, PLCG1, GNAQ, CXCR4, GNB1, RAF1, PRKCB	114	24	1625	4.15753	0.667354	0.104226	5.90901
BIOCARTA	h_tpoPathway:TPO Signaling Pathway	7	2.12766	0.00473306	PRKCA, FOS, PLCG1, JUN, RAF1, RASA1, PRKCB	114	24	1625	4.15753	0.667354	0.104226	5.90901
KEGG_PATHWAY	hsa04727:GABAergic synapse	9	2.73556	0.00474262	PRKCA, GABARAPL2, GNAI3, GABRB3, GNB1, PRKCG, NSF, SRC, PRKCB	216	85	6910	3.38725	0.655229	0.0214977	5.88848
GOTERM_BP_DIRECT	GO:0043536~positive regulation of blood vessel endothelial cell migration	4	1.21581	0.00525133	PRKCA, AKT1, PLCG1, HSPB1	320	19	16792	11.0474	1	0.119392	8.97108
REACTOME_PATHWAY	R-HSA-114516:R-HSA-114516	3	0.911854	0.0062365	PRKCA, PRKCG, PRKCB	234	5	9075	23.2692	0.981982	0.174079	8.90362
KEGG_PATHWAY	hsa05032:Morphine addiction	9	2.73556	0.00714884	PRKCA, KCNJ5, GNAI3, GABRB3, ARRB2, GNB1, ARRB1, PRKCG, PRKCB	216	91	6910	3.16392	0.79953	0.0282902	8.75226
KEGG_PATHWAY	hsa04912:GnRH signaling pathway	9	2.73556	0.00714884	PRKCA, KRAS, GNAQ, JUN, CAMK2G, GNA11, RAF1, SRC, PRKCB	216	91	6910	3.16392	0.79953	0.0282902	8.75226
INTERPRO	IPR000008:C2 calcium-dependent membrane targeting	9	2.73556	0.00840434	PRKCA, PLCE1, PLCG1, CADPS2, SNRNP200, PRKCG, ITSN1, RASA1, PRKCB	324	165	18559	3.12441	0.998841	0.313105	12.153
REACTOME_PATHWAY	R-HSA-416993:R-HSA-416993	4	1.21581	0.00870534	PRKCA, PRKCG, NSF, PRKCB	234	17	9075	9.12519	0.996351	0.2252	12.2194
BIOCARTA	h_egfPathway:EGF Signaling Pathway	7	2.12766	0.00876483	PRKCA, FOS, PLCG1, JUN, RAF1, RASA1, PRKCB	114	27	1625	3.69558	0.870284	0.156504	10.6867
KEGG_PATHWAY	hsa04724:Glutamatergic synapse	10	3.03951	0.00887328	PRKCA, GNAI3, GNAQ, GNB1, GRIK2, DLG4, PPP3R1, PRKCG, PPP3CA, PRKCB	216	114	6910	2.80621	0.864188	0.0332726	10.755
KEGG_PATHWAY	hsa04919:Thyroid hormone signaling pathway	10	3.03951	0.00887328	PRKCA, AKT1, PLCE1, KRAS, PLCG1, CREBBP, RAF1, PRKCG, SRC, PRKCB	216	114	6910	2.80621	0.864188	0.0332726	10.755
INTERPRO	IPR020454:Diacylglycerol/phorbol-ester binding	4	1.21581	0.00904547	PRKCA, RAF1, PRKCG, PRKCB	324	25	18559	9.16494	0.99931	0.305053	13.021
BIOCARTA	h_pkcPathway:Activation of PKC through G protein coupled receptor	4	1.21581	0.00932568	PRKCA, GNAQ, NFKBIA, PRKCB	114	7	1625	8.14536	0.886245	0.153977	11.3333
BIOCARTA	h_agpcrPathway:Attenuation of GPCR Signaling	5	1.51976	0.00970749	PRKCA, GNB1, ARRB1, PRKAR1A, PRKCB	114	13	1625	5.48246	0.895977	0.149264	11.771
BIOCARTA	h_arenrf2Pathway:Oxidative Stress Induced Gene Expression Via Nrf2	6	1.82371	0.00991576	PRKCA, MAFF, FOS, JUN, HMOX1, PRKCB	114	20	1625	4.27632	0.900931	0.142839	12.009
BIOCARTA	h_pdgfPathway:PDGF Signaling Pathway	7	2.12766	0.0105352	PRKCA, FOS, PLCG1, JUN, RAF1, RASA1, PRKCB	114	28	1625	3.5636	0.91432	0.14236	12.7131
BIOCARTA	h_pyk2Pathway:Links between Pyk2 and Map Kinases	7	2.12766	0.0105352	PRKCA, PLCG1, GNAQ, JUN, RAF1, SRC, PRKCB	114	28	1625	3.5636	0.91432	0.14236	12.7131
KEGG_PATHWAY	hsa04670:Leukocyte transendothelial migration	10	3.03951	0.0110062	PRKCA, GNAI3, ACTN4, PLCG1, CXCR4, CLDN5, ACTN2, PRKCG, ITGB1, PRKCB	216	118	6910	2.71108	0.916179	0.0404758	13.1761
KEGG_PATHWAY	hsa04750:Inflammatory mediator regulation of TRP channels	9	2.73556	0.0110097	PRKCA, PLCG1, GNAQ, CAMK2G, NTRK1, IL1B, PRKCG, SRC, PRKCB	216	98	6910	2.93793	0.916244	0.039838	13.1799
BIOCARTA	h_sppaPathway:Aspirin Blocks Signaling Pathway Involved in Platelet Activation	6	1.82371	0.0123059	PRKCA, GNB1, RAF1, ITGB1, SRC, PRKCB	114	21	1625	4.07268	0.943452	0.155475	14.6973
KEGG_PATHWAY	hsa04916:Melanogenesis	9	2.73556	0.0123527	PRKCA, GNAI3, KRAS, GNAQ, CAMK2G, CREBBP, RAF1, PRKCG, PRKCB	216	100	6910	2.87917	0.938223	0.0432318	14.6731
KEGG_PATHWAY	hsa04925:Aldosterone synthesis and secretion	8	2.43161	0.0126823	PRKCA, GNAQ, CAMK2G, GNA11, NR4A2, NR4A1, PRKCG, PRKCB	216	81	6910	3.15958	0.942674	0.0436888	15.0359
BIOCARTA	h_trkaPathway:Trka Receptor Signaling Pathway	5	1.51976	0.0128726	PRKCA, AKT1, PLCG1, NTRK1, PRKCB	114	14	1625	5.09085	0.950502	0.153792	15.3236
KEGG_PATHWAY	hsa04723:Retrograde endocannabinoid signaling	9	2.73556	0.0130676	PRKCA, KCNJ5, GNAI3, GABRB3, PTGS2, GNAQ, GNB1, PRKCG, PRKCB	216	101	6910	2.85066	0.947474	0.0443178	15.4582
UP_SEQ_FEATURE	metal ion-binding site:Calcium 1; via carbonyl oxygen	4	1.21581	0.0146416	PRKCA, PRKCG, COLEC12, PRKCB	325	32	20063	7.71654	1	0.554553	21.3315
UP_SEQ_FEATURE	metal ion-binding site:Calcium 3	4	1.21581	0.0146416	PRKCA, PRKCG, COLEC12, PRKCB	325	32	20063	7.71654	1	0.554553	21.3315
INTERPRO	IPR017892:Protein kinase, C-terminal	4	1.21581	0.0149813	PRKCA, AKT1, PRKCG, PRKCB	324	30	18559	7.63745	0.999994	0.360973	20.6849
BIOCARTA	h_fcer1Pathway:Fc Epsilon Receptor I Signaling in Mast Cells	8	2.43161	0.015587	FOS, LYN, PLCG1, JUN, RAF1, NFATC4, PPP3CA, PRKCB	114	39	1625	2.92398	0.97387	0.174548	18.2646
BIOCARTA	h_plcPathway:Phospholipase C Signaling Pathway	4	1.21581	0.0201936	PRKCA, AKT1, PLCG1, PRKCB	114	9	1625	6.33528	0.991199	0.210728	23.0414
KEGG_PATHWAY	hsa04020:Calcium signaling pathway	12	3.64742	0.0235619	PRKCA, PLCE1, PLCG1, GNAQ, CAMK2G, GNA11, PPP3R1, PRKCG, PPP3CA, ITPKC, VDAC3, PRKCB	216	179	6910	2.14463	0.995209	0.0714963	26.2433
KEGG_PATHWAY	hsa04014:Ras signaling pathway	14	4.25532	0.0237085	PRKCA, TBK1, RAF1, PRKCG, PRKCB, AKT1, PLCE1, KRAS, PLCG1, GNB1, IKBKG, RIN1, ABL1, RASA1	216	226	6910	1.98173	0.995368	0.0709805	26.3845
UP_SEQ_FEATURE	metal ion-binding site:Calcium 2; via carbonyl oxygen	4	1.21581	0.0248458	PRKCA, PRKCG, COLEC12, PRKCB	325	39	20063	6.33152	1	0.64064	33.5857
REACTOME_PATHWAY	R-HSA-399997:R-HSA-399997	3	0.911854	0.0257853	PRKCA, GNAQ, GNA11	234	10	9075	11.6346	1	0.38071	32.2535
KEGG_PATHWAY	hsa04015:Rap1 signaling pathway	13	3.95137	0.0304572	PRKCA, AKT1, PLCE1, GNAI3, KRAS, PLCG1, GNAQ, ID1, RAF1, PRKCG, ITGB1, SRC, PRKCB	216	210	6910	1.98038	0.99902	0.087132	32.6232
BIOCARTA	h_cardiacEGFPathway:Role of EGF Receptor Transactivation by GPCRs in Cardiac Hypertrophy	5	1.51976	0.0317118	PRKCA, FOS, PLCG1, JUN, PRKCB	114	18	1625	3.95955	0.999434	0.267662	33.8811
GOTERM_MF_DIRECT	GO:0004697~protein kinase C activity	3	0.911854	0.0317812	PRKCA, PRKCG, PRKCB	320	15	16881	10.5506	1	0.255922	38.3147
REACTOME_PATHWAY	R-HSA-418597:R-HSA-418597	5	1.51976	0.0319191	PRKCA, GNAI3, GNB1, PRKCG, PRKCB	234	47	9075	4.12575	1	0.421929	38.3405
KEGG_PATHWAY	hsa04960:Aldosterone-regulated sodium reabsorption	5	1.51976	0.0320226	PRKCA, KRAS, PRKCG, SFN, PRKCB	216	39	6910	4.10138	0.999318	0.0903369	33.9989
[truncated: 292 more rows]
