# Supplementary material for: Assessment of complementarity of WGCNA and NERI results for identification of modules associated to schizophrenia spectrum disorders
Source: PLoS One. 2019 Jan 15;14(1):e0210431. doi: 10.1371/journal.pone.0210431 (PMC6333352; doi:10.1371/journal.pone.0210431)
Supplement: S6 Table — (XLSX) [file pone.0210431.s013.xlsx]

## Sheet: NERI_BAHN
Table 6_supplementary. Complete list of KEGG enrichment results.
ID	Description	GeneRatio	BgRatio	pvalue	p.adjust	qvalue	geneID	Count
hsa05170	Human immunodeficiency virus 1 infection	22/142	212/7469	5.64736e-11	1.31019e-08	5.7068e-09	23118/4776/811/5578/2773/5335/5894/983/7132/2767/5579/207/23291/7124/29110/8517/5530/2776/5534/2782/3845/5582	22
hsa05163	Human cytomegalovirus infection	22/142	225/7469	1.82136e-10	2.11277e-08	9.20264e-09	4776/6714/811/5578/2773/5894/7132/2767/1026/5579/207/7124/29110/8517/5925/5530/2776/3553/5534/2782/3845/5582	22
hsa04010	MAPK signaling pathway	24/142	295/7469	1.13092e-09	8.74582e-08	3.80943e-08	408/4914/3310/23118/409/5494/5578/23542/5894/7132/5579/5495/4137/207/7124/51295/8517/5530/3553/5534/5921/2316/3845/5582	24
hsa04360	Axon guidance	18/142	175/7469	4.24561e-09	2.46246e-07	1.07258e-07	4776/818/6714/658/2041/5578/2773/5335/5894/2534/25/3688/2048/5530/5534/5921/3845/1020	18
hsa05161	Hepatitis B	16/142	144/7469	1.07747e-08	4.35491e-07	1.89687e-07	4776/6714/5578/5894/1026/5579/1387/207/7419/4088/7124/29110/8517/5925/3845/5582	16
hsa05167	Kaposi sarcoma-associated herpesvirus infection	18/142	186/7469	1.12627e-08	4.35491e-07	1.89687e-07	11345/4776/6714/4067/5335/7314/5894/7132/1026/1387/207/29110/8517/5925/5530/5534/2782/3845	18
hsa05205	Proteoglycans in cancer	18/142	201/7469	3.81427e-08	1.26416e-06	5.50632e-07	818/6714/858/1655/79923/5578/5335/5894/1026/5579/207/288/3688/867/7124/2316/3845/5582	18
hsa04012	ErbB signaling pathway	12/142	85/7469	5.61094e-08	1.62717e-06	7.0875e-07	818/6714/5578/5335/5894/1026/5579/25/207/867/3845/5582	12
hsa04370	VEGF signaling pathway	10/142	59/7469	1.27423e-07	3.28469e-06	1.43072e-06	6714/5578/5335/5894/5579/207/5530/5534/3845/5582	10
hsa04921	Oxytocin signaling pathway	15/142	152/7469	1.57843e-07	3.66197e-06	1.59505e-06	4776/818/6714/3762/5578/2773/5894/1026/5579/1938/5530/2776/5534/3845/5582	15
hsa04720	Long-term potentiation	10/142	67/7469	4.41832e-07	9.31863e-06	4.05893e-06	818/5578/5894/5579/1387/5530/2776/5534/3845/5582	10
hsa04540	Gap junction	11/142	88/7469	7.28364e-07	1.37601e-05	5.99351e-06	6714/5578/2773/5894/983/2767/5579/7280/2776/3845/5582	11
hsa05214	Glioma	10/142	71/7469	7.7104e-07	1.37601e-05	5.99351e-06	818/5578/5335/5894/1026/5579/207/5925/3845/5582	10
hsa04728	Dopaminergic synapse	13/142	131/7469	1.04083e-06	1.7248e-05	7.51274e-06	2931/409/818/3762/5578/2773/5579/207/5530/2776/6531/2782/5582	13
hsa05220	Chronic myeloid leukemia	10/142	76/7469	1.46997e-06	2.22819e-05	9.70536e-06	1487/5894/1026/25/207/4088/867/8517/5925/3845	10
hsa04064	NF-kappa B signaling pathway	11/142	95/7469	1.58615e-06	2.22819e-05	9.70536e-06	23118/7706/4067/5335/7132/5579/7124/8517/3553/1460/7329	11
hsa04730	Long-term depression	9/142	60/7469	1.63272e-06	2.22819e-05	9.70536e-06	4067/5578/2773/5894/2767/5579/2776/3845/5582	9
hsa05142	Chagas disease (American trypanosomiasis)	11/142	102/7469	3.23035e-06	4.16356e-05	1.81353e-05	811/1636/2773/7132/2767/207/4088/7124/8517/2776/3553	11
hsa05223	Non-small cell lung cancer	9/142	66/7469	3.71101e-06	4.53133e-05	1.97372e-05	5578/5335/5894/1026/5579/207/5925/3845/5582	9
hsa04625	C-type lectin receptor signaling pathway	11/142	104/7469	3.91523e-06	4.54166e-05	1.97822e-05	4776/6714/5894/207/7124/8517/5530/3553/5534/1540/3845	11
hsa04725	Cholinergic synapse	11/142	112/7469	8.0906e-06	8.93819e-05	3.89322e-05	818/5578/2773/2534/2767/5579/207/2776/2782/3845/5582	11
hsa04218	Cellular senescence	13/142	160/7469	9.80535e-06	0.00010274	4.47508e-05	4776/5894/983/1026/207/7419/4088/23291/5925/5530/5534/3845/823	13
hsa04120	Ubiquitin mediated proteolysis	12/142	137/7469	1.01855e-05	0.00010274	4.47508e-05	26232/8452/9820/55294/7322/4591/23291/10273/867/672/7329/6502	12
hsa04071	Sphingolipid signaling pathway	11/142	118/7469	1.33836e-05	0.000129375	5.63522e-05	5578/2773/5894/2534/7132/5579/207/7124/2776/3845/5582	11
hsa01521	EGFR tyrosine kinase inhibitor resistance	9/142	79/7469	1.67344e-05	0.000155296	6.76424e-05	6714/5578/5335/5894/5579/10018/207/3845/5582	9
hsa04066	HIF-1 signaling pathway	10/142	100/7469	1.80785e-05	0.000161316	7.02645e-05	818/5578/5335/1026/5579/3162/1387/207/5230/5582	10
hsa04310	Wnt signaling pathway	12/142	146/7469	1.94858e-05	0.000167434	7.29294e-05	4776/818/1487/5578/5579/1387/4088/23291/5530/1460/5534/5582	12
hsa04928	Parathyroid hormone synthesis, secretion and action	10/142	106/7469	3.01912e-05	0.000250155	0.000108961	408/409/5578/2773/5894/2767/1026/5579/2776/5582	10
hsa04926	Relaxin signaling pathway	11/142	130/7469	3.34625e-05	0.0002677	0.000116603	408/1278/409/6714/5578/2773/5894/207/4088/2782/3845	11
hsa04664	Fc epsilon RI signaling pathway	8/142	68/7469	3.95591e-05	0.000291373	0.000126914	4067/5578/5335/5894/2534/207/7124/3845	8
hsa05031	Amphetamine addiction	8/142	68/7469	3.95591e-05	0.000291373	0.000126914	6804/818/5578/5579/5530/6531/5534/5582	8
hsa04727	GABAergic synapse	9/142	88/7469	4.01894e-05	0.000291373	0.000126914	11345/6714/4905/5578/2773/5579/2782/5582/2562	9
hsa05143	African trypanosomiasis	6/142	35/7469	4.37782e-05	0.000307774	0.000134058	5578/5579/7124/2776/3553/5582	6
hsa04666	Fc gamma R-mediated phagocytosis	9/142	91/7469	5.25328e-05	0.000348217	0.000151674	8976/4067/5578/5335/5894/5579/207/273/5582	9
hsa05032	Morphine addiction	9/142	91/7469	5.25328e-05	0.000348217	0.000151674	408/409/3762/5578/2773/5579/2782/5582/2562	9
hsa04662	B cell receptor signaling pathway	8/142	71/7469	5.42694e-05	0.000349736	0.000152335	4067/5894/5579/207/8517/5530/5534/3845	8
hsa04724	Glutamatergic synapse	10/142	114/7469	5.66824e-05	0.000352364	0.00015348	5578/2773/2898/5579/1742/5530/2776/5534/2782/5582	10
hsa04062	Chemokine signaling pathway	13/142	189/7469	5.77149e-05	0.000352364	0.00015348	408/2931/409/8976/6714/4067/2773/5894/5579/207/8517/2782/3845	13
hsa04520	Adherens junction	8/142	72/7469	6.00847e-05	0.000354297	0.000154322	8976/6714/2534/1387/4088/1460/81/117178	8
hsa04726	Serotonergic synapse	10/142	115/7469	6.10857e-05	0.000354297	0.000154322	3762/5578/2773/5894/5579/2776/2782/3845/5582/2562	10
hsa04713	Circadian entrainment	9/142	96/7469	8.01859e-05	0.000442932	0.000192928	818/3762/5578/2773/5579/4544/2776/2782/5582	9
hsa05146	Amoebiasis	9/142	96/7469	8.01859e-05	0.000442932	0.000192928	1278/5578/2767/5579/7124/2776/3553/81/5582	9
hsa05164	Influenza A	12/142	171/7469	9.27458e-05	0.000500396	0.000217958	3310/7706/5578/5894/7132/5579/1387/207/7124/29110/3553/3838	12
hsa04750	Inflammatory mediator regulation of TRP channels	9/142	99/7469	0.000102015	0.000525944	0.000229086	4914/818/6714/5578/5335/5579/2776/3553/5582	9
hsa04933	AGE-RAGE signaling pathway in diabetic complications	9/142	99/7469	0.000102015	0.000525944	0.000229086	1278/5578/5335/5579/207/4088/7124/3553/3845	9
hsa04660	T cell receptor signaling pathway	9/142	101/7469	0.000119177	0.000588278	0.000256237	5335/5894/2534/207/7124/8517/5530/5534/3845	9
hsa04916	Melanogenesis	9/142	101/7469	0.000119177	0.000588278	0.000256237	818/5578/2773/5894/5579/1387/2776/3845/5582	9
hsa04014	Ras signaling pathway	14/142	232/7469	0.000123194	0.00059544	0.000259357	4914/5578/5335/5894/5579/25/207/29110/8517/9610/5921/2782/3845/5582	14
hsa04380	Osteoclast differentiation	10/142	128/7469	0.000150691	0.000713476	0.00031077	23118/2534/7132/207/7124/8517/5530/3553/5534/1540	10
hsa04650	Natural killer cell mediated cytotoxicity	10/142	131/7469	0.000182535	0.000846961	0.000368912	5578/5335/5894/2534/5579/7124/5530/5534/3845/5582	10
hsa05168	Herpes simplex infection	12/142	185/7469	0.000195866	0.000890997	0.000388093	23118/983/7132/5430/1387/7124/3054/29110/8517/3553/1460/6502	12
hsa05131	Shigellosis	7/142	65/7469	0.000214649	0.000957664	0.000417131	8976/6714/7322/25/23291/3688/8517	7
hsa05166	Human T-cell leukemia virus 1 infection	14/142	255/7469	0.000330196	0.00144207	0.000628124	4776/811/7132/1026/1387/207/7419/4088/7124/8517/5925/5530/5534/3845	14
hsa05225	Hepatocellular carcinoma	11/142	168/7469	0.000335654	0.00144207	0.000628124	5578/5335/5894/1026/5579/3162/207/4088/5925/3845/5582	11
hsa04919	Thyroid hormone signaling pathway	9/142	116/7469	0.000341909	0.00144223	0.000628196	6714/5578/5335/5894/5579/1387/207/3845/5582	9
hsa04912	GnRH signaling pathway	8/142	93/7469	0.000365623	0.00151472	0.000659771	818/6714/5578/5894/2767/5579/2776/3845	8
hsa04510	Focal adhesion	12/142	199/7469	0.000384437	0.00156473	0.00068155	1278/6714/858/5578/5894/2534/5579/207/3688/2316/81/5582	12
hsa05169	Epstein-Barr virus infection	12/142	201/7469	0.000421056	0.00165568	0.000721166	23118/811/4067/1026/10018/5713/207/7124/29110/8517/5925/6502	12
hsa05203	Viral carcinogenesis	12/142	201/7469	0.000421056	0.00165568	0.000721166	6714/4067/983/1026/1387/7419/8517/5925/10013/81/3845/6502	12
hsa05020	Prion diseases	5/142	35/7469	0.000474654	0.00183533	0.000799418	6647/2534/3309/3553/5621	5
hsa05215	Prostate cancer	8/142	97/7469	0.000486804	0.00185145	0.000806439	5894/1026/1387/207/8517/5925/367/3845	8
hsa05212	Pancreatic cancer	7/142	75/7469	0.000522566	0.00195541	0.00085172	5894/1026/207/4088/8517/5925/3845	7
hsa05231	Choline metabolism in cancer	8/142	99/7469	0.000558593	0.00202898	0.000883766	8976/5578/5335/5894/5579/207/3845/5582	8
hsa04110	Cell cycle	9/142	124/7469	0.000559718	0.00202898	0.000883766	2810/983/1026/7272/25/1387/4088/5925/6502	9
hsa05130	Pathogenic Escherichia coli infection	6/142	55/7469	0.000572337	0.0020428	0.000889787	8976/5578/2534/7280/25/3688	6
hsa04960	Aldosterone-regulated sodium reabsorption	5/142	37/7469	0.000618197	0.00217306	0.000946522	5578/2810/5579/3845/5582	5
hsa04020	Calcium signaling pathway	11/142	183/7469	0.000693733	0.00240218	0.00104632	818/5578/5335/2767/5579/7419/80271/5530/2776/5534/5582	11
hsa04144	Endocytosis	13/142	244/7469	0.000719726	0.00245553	0.00106956	408/3310/409/8976/6714/858/1213/7314/80230/4088/867/10015/273	13
hsa04068	FoxO signaling pathway	9/142	132/7469	0.000880326	0.00295994	0.00128926	11345/5894/1026/10018/1387/207/4088/3845/6502	9
hsa05219	Bladder cancer	5/142	41/7469	0.001	0.0033143	0.00144361	6714/5894/1026/5925/3845	5
hsa04210	Apoptosis	9/142	136/7469	0.00108928	0.00355933	0.00155035	4914/5894/7132/10018/207/7124/8517/3845/823	9
hsa04911	Insulin secretion	7/142	85/7469	0.00111003	0.00357677	0.00155794	6804/818/5578/2767/5579/2776/5582	7
hsa05210	Colorectal cancer	7/142	86/7469	0.00118952	0.00378039	0.00164663	5894/1026/10018/207/4088/4436/3845	7
hsa05418	Fluid shear stress and atherosclerosis	9/142	139/7469	0.00127101	0.00398479	0.00173566	6714/658/858/7132/3162/207/7124/8517/3553	9
hsa05145	Toxoplasmosis	8/142	113/7469	0.00133626	0.0041335	0.00180044	3310/23118/2773/7132/207/3688/7124/8517	8
hsa04137	Mitophagy - animal	6/142	65/7469	0.0013961	0.00426178	0.00185631	11345/6714/7314/29110/1460/3845	6
hsa05010	Alzheimer disease	10/142	171/7469	0.0014965	0.00450894	0.00196397	6622/7132/4137/7124/5530/2776/3553/5534/1020/823	10
hsa04015	Rap1 signaling pathway	11/142	206/7469	0.00182164	0.00531515	0.00231513	6714/5578/2773/5335/5894/5579/207/3688/2776/3845/5582	11
hsa04722	Neurotrophin signaling pathway	8/142	119/7469	0.00186175	0.00531515	0.00231513	4914/818/5335/5894/6272/25/207/3845	8
hsa04340	Hedgehog signaling pathway	5/142	47/7469	0.00186851	0.00531515	0.00231513	408/8452/409/23291/11127	5
hsa04961	Endocrine and other factor-regulated calcium reabsorption	5/142	47/7469	0.00186851	0.00531515	0.00231513	1213/5578/5579/2776/5582	5
hsa05222	Small cell lung cancer	7/142	93/7469	0.00187863	0.00531515	0.00231513	1026/207/3688/8517/5925/9618/6502	7
hsa05152	Tuberculosis	10/142	179/7469	0.00210411	0.00588136	0.00256175	818/6714/5894/7132/1387/207/7124/5530/3553/5534	10
hsa04925	Aldosterone synthesis and secretion	7/142	96/7469	0.00225478	0.00616329	0.00268455	818/3762/5578/2767/5579/2776/5582	7
hsa04150	mTOR signaling pathway	9/142	151/7469	0.0022581	0.00616329	0.00268455	5578/5894/7132/5579/207/7124/3845/5582/6502	9
hsa04611	Platelet activation	8/142	123/7469	0.00229449	0.00618978	0.00269609	1278/6714/4067/2773/2534/207/3688/2776	8
hsa01523	Antifolate resistance	4/142	31/7469	0.00264417	0.00705111	0.00307126	6472/7124/8517/3553	4
hsa05014	Amyotrophic lateral sclerosis (ALS)	5/142	51/7469	0.00269298	0.00709967	0.00309241	6647/7132/7124/5530/5534	5
hsa05100	Bacterial invasion of epithelial cells	6/142	74/7469	0.00272365	0.00709986	0.0030925	8976/6714/858/1213/3688/867	6
hsa04971	Gastric acid secretion	6/142	75/7469	0.00291505	0.00751436	0.00327304	818/5578/2773/5579/2776/5582	6
hsa05160	Hepatitis C	8/142	131/7469	0.00339485	0.00865501	0.00376988	5894/7132/1026/207/7124/29110/8517/3845	8
hsa04022	cGMP-PKG signaling pathway	9/142	163/7469	0.00377844	0.00952823	0.00415023	4776/2773/5894/2767/207/7419/5530/2776/5534	9
hsa05206	MicroRNAs in cancer	13/142	299/7469	0.00439979	0.0108929	0.00474466	5578/5335/5894/1026/5579/10018/25/3162/1387/672/3845/7329/5582	13
hsa04371	Apelin signaling pathway	8/142	137/7469	0.00446047	0.0108929	0.00474466	11345/2773/5894/207/4088/2776/2782/3845	8
hsa04915	Estrogen signaling pathway	8/142	137/7469	0.00446047	0.0108929	0.00474466	3310/6714/3762/2773/5894/207/2776/3845	8
hsa04670	Leukocyte transendothelial migration	7/142	112/7469	0.00533305	0.0128882	0.00561374	5578/2773/5335/5579/3688/81/5582	7
hsa04723	Retrograde endocannabinoid signaling	8/142	148/7469	0.00706366	0.0168945	0.00735878	3762/5578/2773/5579/2776/2782/5582/2562	8
hsa04924	Renin secretion	5/142	65/7469	0.00766383	0.018143	0.00790256	1636/2773/5530/2776/5534	5
hsa04657	IL-17 signaling pathway	6/142	93/7469	0.00836018	0.0195915	0.00853352	23118/7124/29110/8517/3553/9618	6
hsa03430	Mismatch repair	3/142	23/7469	0.0090179	0.0209215	0.00911282	6119/6117/4436	3
hsa05211	Renal cell carcinoma	5/142	69/7469	0.00981831	0.022553	0.00982343	5894/1026/1387/207/3845	5
hsa04622	RIG-I-like receptor signaling pathway	5/142	70/7469	0.0104158	0.0236909	0.0103191	7706/7124/29110/8517/1540	5
hsa01522	Endocrine resistance	6/142	98/7469	0.0106913	0.0240815	0.0104892	6714/5894/1026/207/5925/3845	6
hsa05218	Melanoma	5/142	72/7469	0.0116847	0.0260658	0.0113535	5894/1026/207/5925/3845	5
hsa05165	Human papillomavirus infection	13/142	339/7469	0.0121513	0.0268486	0.0116945	1278/5894/7132/1026/1387/207/3688/7124/29110/8517/5925/10013/3845	13
hsa05162	Measles	7/142	132/7469	0.0126975	0.0277909	0.0121049	3310/23118/2534/207/29110/3553/1460	7
hsa04918	Thyroid hormone synthesis	5/142	74/7469	0.013055	0.0280049	0.0121981	5578/5579/3309/2776/5582	5
hsa05140	Leishmaniasis	5/142	74/7469	0.013055	0.0280049	0.0121981	23118/5579/3688/7124/3553	5
hsa04141	Protein processing in endoplasmic reticulum	8/142	165/7469	0.0131575	0.0280049	0.0121981	26232/3310/811/7322/10130/3309/10273/823	8
hsa04922	Glucagon signaling pathway	6/142	103/7469	0.0134507	0.0283688	0.0123567	818/1387/207/5530/2776/5534	6
hsa05030	Cocaine addiction	4/142	49/7469	0.0136895	0.0286123	0.0124627	2773/1742/6531/1020	4
hsa04620	Toll-like receptor signaling pathway	6/142	104/7469	0.0140572	0.0291186	0.0126832	23118/207/7124/29110/8517/3553	6
hsa04621	NOD-like receptor signaling pathway	8/142	168/7469	0.0145425	0.0298571	0.0130049	11345/23118/837/7419/7124/29110/8517/3553	8
hsa04659	Th17 cell differentiation	6/142	107/7469	0.015991	0.0325432	0.0141749	5335/4088/8517/5530/3553/5534	6
hsa04668	TNF signaling pathway	6/142	110/7469	0.0181019	0.0365186	0.0159065	23118/7132/207/7124/8517/3553	6
hsa05410	Hypertrophic cardiomyopathy (HCM)	5/142	83/7469	0.0205645	0.0411289	0.0179146	1636/1756/3688/7124/7169	5
hsa05213	Endometrial cancer	4/142	58/7469	0.0240634	0.0477155	0.0207835	5894/1026/207/3845	4

## Sheet: NERI_KATO
ID	Description	GeneRatio	BgRatio	pvalue	p.adjust	qvalue	geneID	Count
hsa04010	MAPK signaling pathway	23/140	295/7469	4.51086e-09	1.02396e-06	4.51086e-07	3306/7189/7046/2260/408/2316/3312/5578/3164/7124/3654/673/4609/5566/5532/4772/5536/998/5595/7186/5599/23542/836	23
hsa05161	Hepatitis B	15/140	144/7469	6.33108e-08	5.82693e-06	2.56693e-06	7046/6714/5578/5728/7124/4609/7529/1017/5925/4772/1027/5595/5599/841/836	15
hsa04520	Adherens junction	11/140	72/7469	7.70079e-08	5.82693e-06	2.56693e-06	7046/2260/5770/6714/5795/5787/999/2534/998/5595/71	11
hsa05169	Epstein-Barr virus infection	17/140	201/7469	1.75484e-07	9.95872e-06	4.3871e-06	7189/7124/3654/960/4734/3106/4609/7431/1017/5925/695/1027/7186/5599/3383/841/836	17
hsa04120	Ubiquitin mediated proteolysis	14/140	137/7469	2.2749e-07	1.0328e-05	4.54979e-06	8452/10273/7189/8924/9320/7334/8881/9063/4734/9820/22954/64750/867/672	14
hsa05163	Human cytomegalovirus infection	17/140	225/7469	8.79225e-07	3.05913e-05	1.34763e-05	2773/6667/6714/5578/7124/2775/3106/4609/5566/5532/2771/5925/4772/5595/7186/841/836	17
hsa05205	Proteoglycans in cancer	16/140	201/7469	9.43344e-07	3.05913e-05	1.34763e-05	2260/2316/5781/6714/5578/7124/673/960/4609/5566/288/867/998/5595/836/71	16
hsa05145	Toxoplasmosis	12/140	113/7469	1.14873e-06	3.25953e-05	1.43592e-05	3306/7189/2773/3312/7124/2775/3654/2771/5595/5599/841/836	12
hsa04914	Progesterone-mediated oocyte maturation	11/140	99/7469	2.08612e-06	4.7355e-05	2.08612e-05	2773/5347/6790/673/8881/5566/1017/2771/3320/5595/5599	11
hsa04933	AGE-RAGE signaling pathway in diabetic complications	11/140	99/7469	2.08612e-06	4.7355e-05	2.08612e-05	7046/5578/7124/4772/1027/998/5595/5599/5590/3383/836	11
hsa04921	Oxytocin signaling pathway	13/140	152/7469	4.76508e-06	9.65539e-05	4.25348e-05	2773/1938/6714/5578/5565/2775/5566/5532/2771/4772/5595/5997/71	13
hsa04926	Relaxin signaling pathway	12/140	130/7469	5.10417e-06	9.65539e-05	4.25348e-05	2773/7046/408/6714/5578/2775/5566/10022/2771/5595/5599/5590	12
hsa04650	Natural killer cell mediated cytotoxicity	12/140	131/7469	5.52971e-06	9.65572e-05	4.25362e-05	5781/5578/7124/673/3106/5532/2534/4772/5595/3383/3689/836	12
hsa05134	Legionellosis	8/140	55/7469	7.22283e-06	0.000117113	5.15917e-05	3306/3312/7124/7415/3689/841/3329/836	8
hsa04657	IL-17 signaling pathway	10/140	93/7469	8.32935e-06	0.000123299	5.43169e-05	7189/7124/1994/3320/5595/7186/5599/841/836/5597	10
hsa05170	Human immunodeficiency virus 1 infection	15/140	212/7469	9.05351e-06	0.000123299	5.43169e-05	7189/2773/5578/7124/2775/3654/3106/5532/2771/4772/5595/7186/5599/841/836	15
hsa05219	Bladder cancer	7/140	41/7469	9.23387e-06	0.000123299	5.43169e-05	11186/6714/673/999/4609/5925/5595	7
hsa05133	Pertussis	9/140	76/7469	1.08352e-05	0.000127403	5.61249e-05	7189/2773/7124/3654/2771/5595/5599/3689/836	9
hsa05220	Chronic myeloid leukemia	9/140	76/7469	1.08352e-05	0.000127403	5.61249e-05	7046/5781/1487/673/4609/5925/867/1027/5595	9
hsa04071	Sphingolipid signaling pathway	11/140	118/7469	1.16897e-05	0.000127403	5.61249e-05	2773/9517/5578/5728/7124/2534/2771/5595/7186/5599/5590	11
hsa04144	Endocytosis	16/140	244/7469	1.17862e-05	0.000127403	5.61249e-05	3306/7189/7046/408/3312/6714/4734/3106/7037/64750/1213/867/998/5590/5868/1173	16
hsa05142	Chagas disease (American trypanosomiasis)	10/140	102/7469	1.90265e-05	0.000196319	8.64841e-05	7189/2773/7046/7124/2775/3654/2771/5595/5599/841	10
hsa04915	Estrogen signaling pathway	11/140	137/7469	4.77521e-05	0.000471293	0.000207618	3306/2773/6667/3312/6714/2775/5566/2771/3320/5595/3875	11
hsa05130	Pathogenic Escherichia coli infection	7/140	55/7469	6.69737e-05	0.000633459	0.000279057	100506658/5578/999/2534/998/3875/71	7
hsa04530	Tight junction	12/140	170/7469	7.63632e-05	0.000693378	0.000305453	100506658/6714/3308/8777/5565/1741/4734/5566/998/5599/5590/71	12
hsa01522	Endocrine resistance	9/140	98/7469	8.44393e-05	0.00073722	0.000324766	9611/6667/6714/673/5566/5925/1027/5595/5599	9
hsa05416	Viral myocarditis	7/140	59/7469	0.000105782	0.00088935	0.000391784	3106/2534/3383/3689/841/836/71	7
hsa04730	Long-term depression	7/140	60/7469	0.0001179	0.000941762	0.000414873	2773/5578/2775/673/2781/2771/5595	7
hsa04015	Rap1 signaling pathway	13/140	206/7469	0.000120313	0.000941762	0.000414873	2773/2260/6714/5578/2775/673/999/2771/998/5595/5590/3689/71	13
hsa05152	Tuberculosis	12/140	179/7469	0.000125345	0.000948443	0.000417816	7189/6714/7124/3654/5532/5595/5599/3689/841/5868/3329/836	12
hsa04380	Osteoclast differentiation	10/140	128/7469	0.000133959	0.000979662	0.000431569	7189/7046/7124/5532/2534/695/4772/5595/7186/5599	10
hsa04934	Cushing syndrome	11/140	154/7469	0.000138102	0.000979662	0.000431569	3284/2773/6667/3164/673/5566/1017/2771/5925/1027/5595	11
hsa04928	Parathyroid hormone synthesis, secretion and action	9/140	106/7469	0.000155239	0.00106786	0.000470421	2773/2260/408/6667/5578/673/5566/2771/5595	9
hsa04012	ErbB signaling pathway	8/140	85/7469	0.000177964	0.00116863	0.000514813	6714/5578/673/4609/867/1027/5595/5599	8
hsa05167	Kaposi sarcoma-associated herpesvirus infection	12/140	186/7469	0.000180185	0.00116863	0.000514813	6714/3106/4609/5532/5925/4772/5595/7186/5599/3383/841/836	12
hsa04670	Leukocyte transendothelial migration	9/140	112/7469	0.000236218	0.00148949	0.000656162	2773/100506658/5781/5578/2771/998/3383/3689/71	9
hsa05222	Small cell lung cancer	8/140	93/7469	0.000332118	0.00203759	0.000897615	7189/5728/4609/1017/5925/1027/7186/836	8
hsa05203	Viral carcinogenesis	12/140	201/7469	0.00036964	0.00216669	0.000954487	6714/3106/5566/7529/1017/5925/1027/998/5595/7186/841/836	12
hsa04722	Neurotrophin signaling pathway	9/140	119/7469	0.00037225	0.00216669	0.000954487	7189/5781/3654/673/5663/4916/998/5595/5599	9
hsa05215	Prostate cancer	8/140	97/7469	0.000442608	0.00246201	0.00108459	2260/5728/673/1017/5925/3320/1027/5595	8
hsa05020	Prion diseases	5/140	35/7469	0.000444681	0.00246201	0.00108459	4684/5566/5621/2534/5595	5
hsa04611	Platelet activation	9/140	123/7469	0.000475428	0.00256958	0.00113197	2773/6714/5566/2534/2771/695/5595/5590/71	9
hsa04110	Cell cycle	9/140	124/7469	0.000504599	0.00266381	0.00117349	5347/4171/2810/8881/4609/7529/1017/5925/1027	9
hsa04612	Antigen processing and presentation	7/140	77/7469	0.000563455	0.00290692	0.00128058	3306/3312/3308/821/7124/3106/3320	7
hsa04390	Hippo signaling pathway	10/140	154/7469	0.000599331	0.00302329	0.00133185	7046/11186/6657/1741/999/4609/7529/5590/3689/71	10
hsa04625	C-type lectin receptor signaling pathway	8/140	104/7469	0.000706804	0.00341838	0.00150589	5781/6714/7124/5532/4772/5595/5599/841	8
hsa05213	Endometrial cancer	6/140	58/7469	0.00070777	0.00341838	0.00150589	5728/673/999/4609/5595/4292	6
hsa04068	FoxO signaling pathway	9/140	132/7469	0.000795136	0.00376033	0.00165653	7046/5347/5728/5565/673/1017/1027/5595/5599	9
hsa05166	Human T-cell leukemia virus 1 infection	13/140	255/7469	0.00094905	0.00439662	0.00193684	7046/821/7124/8881/3106/4609/5566/5532/5925/4772/5599/3383/3689	13
hsa04210	Apoptosis	9/140	136/7469	0.000984796	0.00447098	0.00196959	4000/7124/6709/5595/7186/5599/841/836/71	9
hsa04668	TNF signaling pathway	8/140	110/7469	0.00102335	0.0045549	0.00200657	7124/5595/7186/5599/3383/841/836/10059	8
hsa05210	Colorectal cancer	7/140	86/7469	0.00109479	0.00477917	0.00210536	7046/673/4609/5595/5599/4292/836	7
hsa04727	GABAergic synapse	7/140	88/7469	0.00125397	0.00535571	0.00235934	2773/6714/5578/2775/5566/2771/4905	7
hsa05131	Shigellosis	6/140	65/7469	0.00129764	0.00535571	0.00235934	6714/960/998/5595/5599/71	6
hsa05230	Central carbon metabolism in cancer	6/140	65/7469	0.00129764	0.00535571	0.00235934	2260/5728/4609/4916/5162/5595	6
hsa04726	Serotonergic synapse	8/140	115/7469	0.00136612	0.00553768	0.00243951	2773/5578/2775/673/5566/2771/5595/836	8
hsa04360	Axon guidance	10/140	175/7469	0.00159967	0.00631936	0.00278386	2773/5781/6714/5578/5532/2534/2771/998/5595/5590	10
hsa05165	Human papillomavirus infection	15/140	339/7469	0.0016397	0.00631936	0.00278386	5728/7124/1741/3106/7283/5566/1017/5663/5925/1027/998/5595/5590/841/836	15
hsa04664	Fc epsilon RI signaling pathway	6/140	68/7469	0.00164248	0.00631936	0.00278386	5578/7124/2534/695/5595/5599	6
hsa04920	Adipocytokine signaling pathway	6/140	69/7469	0.00177164	0.0067027	0.00295273	51094/5781/5565/7124/7186/5599	6
hsa05226	Gastric cancer	9/140	149/7469	0.00186897	0.006955	0.00306388	7046/673/999/4609/1017/5925/1027/5595/4292	9
hsa04622	RIG-I-like receptor signaling pathway	6/140	70/7469	0.00190837	0.00698709	0.00307801	7189/7124/7186/5599/5300/841	6
hsa04713	Circadian entrainment	7/140	96/7469	0.00207995	0.00749442	0.00330151	2773/5578/2775/5566/4544/2771/5595	7
hsa05218	Melanoma	6/140	72/7469	0.00220567	0.0077137	0.00339811	2260/5728/673/999/5925/5595	6
hsa04114	Oocyte meiosis	8/140	124/7469	0.00220877	0.0077137	0.00339811	5347/6790/8881/5566/5532/7529/1017/5595	8
hsa01524	Platinum drug resistance	6/140	73/7469	0.00236681	0.00814039	0.00358608	672/5595/7155/841/4292/836	6
hsa05100	Bacterial invasion of epithelial cells	6/140	74/7469	0.00253667	0.00859438	0.00378607	6714/999/1213/867/998/71	6
hsa05212	Pancreatic cancer	6/140	75/7469	0.00271553	0.00906508	0.00399343	7046/673/5925/998/5595/5599	6
hsa04218	Cellular senescence	9/140	160/7469	0.00303587	0.00998758	0.00439981	7046/5728/3106/4609/5532/1017/5925/4772/5595	9
hsa05160	Hepatitis C	8/140	131/7469	0.00311108	0.0100888	0.0044444	7189/100506658/7124/673/5595/975/7186/5599	8
hsa05162	Measles	8/140	132/7469	0.00326049	0.0104244	0.00459225	3306/7189/3312/3654/8667/1017/2534/1027	8
hsa04141	Protein processing in endoplasmic reticulum	9/140	165/7469	0.00372801	0.0117536	0.00517779	3306/10273/10956/3312/821/7415/3320/7186/5599	9
hsa04931	Insulin resistance	7/140	107/7469	0.00383883	0.0119372	0.00525867	5781/5770/5728/5565/7124/5599/5590	7
hsa04510	Focal adhesion	10/140	199/7469	0.00408461	0.0123889	0.00545767	2316/6714/5578/5728/673/2534/998/5595/5599/71	10
hsa04910	Insulin signaling pathway	8/140	137/7469	0.00409325	0.0123889	0.00545767	5770/5565/673/5566/867/5595/5599/5590	8
hsa05418	Fluid shear stress and atherosclerosis	8/140	139/7469	0.00446893	0.013348	0.00588017	6714/7124/445/3320/5599/5590/3383/71	8
hsa04350	TGF-beta signaling pathway	6/140	84/7469	0.00477997	0.0138885	0.0061183	7046/6667/7124/4609/64750/5595	6
hsa04370	VEGF signaling pathway	5/140	59/7469	0.00478903	0.0138885	0.0061183	6714/5578/5532/998/5595	5
hsa05216	Thyroid cancer	4/140	37/7469	0.00483346	0.0138885	0.0061183	673/999/4609/5595	4
hsa04725	Cholinergic synapse	7/140	112/7469	0.00493738	0.0140098	0.00617173	2773/5578/2775/5566/2534/2771/5595	7
hsa05132	Salmonella infection	6/140	86/7469	0.00536323	0.0150303	0.00662128	2316/1778/998/5595/5599/71	6
hsa04724	Glutamatergic synapse	7/140	114/7469	0.00543751	0.0150526	0.00663111	2773/5578/2775/5566/5532/2771/5595	7
hsa04919	Thyroid hormone signaling pathway	7/140	116/7469	0.00597477	0.0160157	0.00705538	9611/6714/5578/4609/5566/5595/71	7
hsa04310	Wnt signaling pathway	8/140	146/7469	0.00599642	0.0160157	0.00705538	5578/1487/4609/5566/5532/5663/4772/5599	8
hsa04540	Gap junction	6/140	88/7469	0.00599707	0.0160157	0.00705538	2773/6714/5578/5566/2771/5595	6
hsa05224	Breast cancer	8/140	147/7469	0.00624357	0.0164801	0.00725997	2260/6667/5728/673/4609/5925/672/5595	8
hsa04932	Non-alcoholic fatty liver disease (NAFLD)	8/140	149/7469	0.00676107	0.017641	0.00777135	51094/5565/7124/998/7186/5599/841/836	8
hsa05032	Morphine addiction	6/140	91/7469	0.00704801	0.0181807	0.0080091	2773/408/5578/2775/5566/2771	6
hsa05223	Non-small cell lung cancer	5/140	66/7469	0.00770408	0.0195045	0.00859229	11186/5578/673/5925/5595	5
hsa05168	Herpes simplex infection	9/140	185/7469	0.00781437	0.0195045	0.00859229	7189/5781/7124/3106/1017/7186/5599/841/836	9
hsa04912	GnRH signaling pathway	6/140	93/7469	0.00781898	0.0195045	0.00859229	6714/5578/5566/998/5595/5599	6
hsa04720	Long-term potentiation	5/140	67/7469	0.00820275	0.0202394	0.00891603	5578/673/5566/5532/5595	5
hsa04064	NF-kappa B signaling pathway	6/140	95/7469	0.00864905	0.0208443	0.00918253	7189/7124/3654/695/7186/3383	6
hsa03430	Mismatch repair	3/140	23/7469	0.00867422	0.0208443	0.00918253	9156/6119/4292	3
hsa05120	Epithelial cell signaling in Helicobacter pylori infection	5/140	68/7469	0.0087234	0.0208443	0.00918253	5781/6714/998/5599/836	5
hsa04062	Chemokine signaling pathway	9/140	189/7469	0.00893565	0.0210216	0.0092606	2773/408/6714/673/5566/2771/998/5595/5590	9
hsa04962	Vasopressin-regulated water reabsorption	4/140	44/7469	0.00898278	0.0210216	0.0092606	1778/5566/4905/5868	4
hsa05146	Amoebiasis	6/140	96/7469	0.00908699	0.0210484	0.00927244	5578/7124/5566/3689/5868/836	6
hsa05211	Renal cell carcinoma	5/140	69/7469	0.00926651	0.0212475	0.00936011	5781/673/9915/998/5595	5
hsa04662	B cell receptor signaling pathway	5/140	71/7469	0.0104219	0.0233511	0.0102868	5532/695/4772/5595/975	5
hsa05214	Glioma	5/140	71/7469	0.0104219	0.0233511	0.0102868	5578/5728/673/5925/5595	5
hsa04930	Type II diabetes mellitus	4/140	46/7469	0.0104926	0.0233511	0.0102868	7124/5595/5599/5590	4
hsa04115	p53 signaling pathway	5/140	72/7469	0.011035	0.0242081	0.0106644	2810/5728/1017/841/836	5
hsa04340	Hedgehog signaling pathway	4/140	47/7469	0.0113054	0.0242081	0.0106644	8452/408/5566/64750	4
hsa04961	Endocrine and other factor-regulated calcium reabsorption	4/140	47/7469	0.0113054	0.0242081	0.0106644	5578/5566/1213/1173	4
hsa04728	Dopaminergic synapse	7/140	131/7469	0.0113548	0.0242081	0.0106644	2773/5578/2775/5566/5532/2771/5599	7
hsa04660	T cell receptor signaling pathway	6/140	101/7469	0.0115175	0.0242081	0.0106644	7124/5532/2534/4772/998/5595	6
hsa04916	Melanogenesis	6/140	101/7469	0.0115175	0.0242081	0.0106644	2773/5578/2775/5566/2771/5595	6
hsa04014	Ras signaling pathway	10/140	232/7469	0.0116349	0.0242305	0.0106742	2260/8315/11186/5781/5578/5566/998/5595/5599/5868	10
hsa05140	Leishmaniasis	5/140	74/7469	0.0123344	0.0254537	0.0112131	7189/7124/3654/5595/3689	5
hsa05144	Malaria	4/140	49/7469	0.0130501	0.0266881	0.0117569	7124/975/3383/3689	4
hsa04620	Toll-like receptor signaling pathway	6/140	104/7469	0.0131788	0.0267106	0.0117668	7189/7124/3654/5595/5599/841	6
hsa04621	NOD-like receptor signaling pathway	8/140	168/7469	0.0134392	0.0267606	0.0117888	7189/7124/3320/5595/7186/5599/841/10059	8
hsa05225	Hepatocellular carcinoma	8/140	168/7469	0.0134392	0.0267606	0.0117888	7046/5578/5728/673/4609/5925/5595/71	8
hsa04371	Apelin signaling pathway	7/140	137/7469	0.0142731	0.0281738	0.0124114	2773/7046/5565/999/5566/2771/5595	7
hsa05164	Influenza A	8/140	171/7469	0.0148248	0.0288588	0.0127131	3306/3312/5578/7124/5595/5599/3383/71	8
hsa05014	Amyotrophic lateral sclerosis (ALS)	4/140	51/7469	0.0149579	0.0288588	0.0127131	7124/5532/5868/836	4
hsa04659	Th17 cell differentiation	6/140	107/7469	0.0150015	0.0288588	0.0127131	7046/5532/3320/4772/5595/5599	6
hsa01521	EGFR tyrosine kinase inhibitor resistance	5/140	79/7469	0.0160282	0.0305748	0.0134691	6714/5578/5728/673/5595	5
hsa04723	Retrograde endocannabinoid signaling	7/140	148/7469	0.0209567	0.0396432	0.017464	2773/5578/2775/5566/2771/5595/5599	7
hsa04215	Apoptosis - multiple species	3/140	33/7469	0.0233337	0.0437748	0.0192841	5599/841/836	3
hsa04145	Phagosome	7/140	152/7469	0.0238532	0.0443826	0.0195518	821/3106/1778/7037/3689/5868/71	7
hsa04152	AMPK signaling pathway	6/140	120/7469	0.0249327	0.046014	0.0202705	51094/1938/5862/5565/1994/51552	6
hsa05143	African trypanosomiasis	3/140	35/7469	0.0272461	0.049878	0.0219727	5578/7124/3383	3

## Sheet: WGCNA_BAHN
ID	Description	GeneRatio	BgRatio	pvalue	p.adjust	qvalue	geneID	Count
hsa05150	Staphylococcus aureus infection	17/139	56/7469	7.54722e-17	1.43397e-14	9.37444e-15	712/713/715/716/718/728/2212/2215/2357/3108/3109/3113/3115/3119/3122/3383/3689	17
hsa05140	Leishmaniasis	18/139	74/7469	7.05317e-16	6.70051e-14	4.38039e-14	718/1535/2212/2215/3108/3109/3113/3115/3119/3122/3460/3553/3689/4688/4792/5970/6772/7097	18
hsa05169	Epstein-Barr virus infection	26/139	201/7469	2.30176e-15	1.45778e-13	9.53009e-14	960/1026/3627/23586/1647/4616/3108/3109/3113/3115/3119/3122/3383/3569/3665/10379/9636/5606/4792/4938/4940/5970/6772/6890/7097/7128	26
hsa05164	Influenza A	23/139	171/7469	4.80416e-14	2.28198e-12	1.49182e-12	6347/3627/23586/3108/3109/3113/3115/3119/3122/3383/3460/3553/3569/3665/10379/5606/4599/4792/4938/4940/5970/91543/6772	23
hsa05168	Herpes simplex infection	23/139	185/7469	2.6787e-13	1.01791e-11	6.65446e-12	718/6347/972/23586/9569/3108/3109/3113/3115/3119/3122/3460/3553/3569/3665/10379/4792/4938/4940/5970/6772/6890/7097	23
hsa05152	Tuberculosis	22/139	179/7469	1.18329e-12	3.7471e-11	2.44963e-11	718/929/972/1051/2207/2212/2215/3108/3109/3113/3115/3119/3122/3460/3588/3553/3569/3689/5970/6772/10312/7097	22
hsa05321	Inflammatory bowel disease (IBD)	14/139	65/7469	8.38074e-12	2.27477e-10	1.48711e-10	3108/3109/3113/3115/3119/3122/3460/3553/3566/3569/5970/6772/6778/7097	14
hsa04145	Phagosome	18/139	152/7469	2.94904e-10	7.00397e-09	4.57877e-09	715/718/929/1535/2212/2215/3108/3109/3113/3115/3119/3122/3689/4688/29927/6890/10312/7097	18
hsa05323	Rheumatoid arthritis	14/139	90/7469	8.362e-10	1.73252e-08	1.13262e-08	6347/2919/3108/3109/3113/3115/3119/3122/3383/3553/3569/3689/10312/7097	14
hsa04659	Th17 cell differentiation	15/139	107/7469	9.11855e-10	1.73252e-08	1.13262e-08	3108/3109/3113/3115/3119/3122/3460/3553/3554/3566/3569/4792/5970/6772/6778	15
hsa05133	Pertussis	13/139	76/7469	1.02468e-09	1.7699e-08	1.15705e-08	712/713/715/716/718/929/3553/3569/3659/3689/23643/5970/710	13
hsa04668	TNF signaling pathway	15/139	110/7469	1.35595e-09	2.14692e-08	1.40353e-08	6347/1051/2919/3627/2920/3383/3553/3569/3659/5606/4792/5970/6401/7128/7412	15
hsa04621	NOD-like receptor signaling pathway	18/139	168/7469	1.54194e-09	2.2536e-08	1.47327e-08	6347/2919/2920/1535/2633/2634/3428/3553/3569/3665/10379/4792/4938/4940/10616/5970/6772/7128	18
hsa04064	NF-kappa B signaling pathway	14/139	95/7469	1.74704e-09	2.37099e-08	1.55001e-08	597/6351/929/2920/23586/4616/3383/3553/3554/23643/4792/5970/7128/7412	14
hsa04640	Hematopoietic cell lineage	14/139	97/7469	2.3158e-09	2.93334e-08	1.91764e-08	929/960/1436/1440/3108/3109/3113/3115/3119/3122/3553/3554/3566/3569	14
hsa04620	Toll-like receptor signaling pathway	14/139	104/7469	5.89348e-09	6.9985e-08	4.5752e-08	6351/929/3627/6373/4283/3553/3569/3665/23643/5606/4792/5970/6772/7097	14
hsa04657	IL-17 signaling pathway	13/139	93/7469	1.32997e-08	1.47838e-07	9.66477e-08	6347/1051/1440/2919/3627/2920/3553/3569/4792/5970/6279/6280/7128	13
hsa04612	Antigen processing and presentation	12/139	77/7469	1.40057e-08	1.47838e-07	9.66477e-08	972/3108/3109/3113/3115/3119/3122/10437/5641/5720/5721/6890	12
hsa05162	Measles	15/139	132/7469	1.75422e-08	1.67433e-07	1.09457e-07	23586/3460/3553/3569/3665/10379/4478/4599/4792/4938/4940/5970/6772/7097/7128	15
hsa05145	Toxoplasmosis	14/139	113/7469	1.76245e-08	1.67433e-07	1.09457e-07	3108/3109/3113/3115/3119/3122/3460/3588/23643/5606/4792/5970/6772/7097	14
hsa05134	Legionellosis	10/139	55/7469	5.16098e-08	4.66946e-07	3.05261e-07	718/929/2919/2920/3553/3569/3689/4792/5970/7097	10
hsa04658	Th1 and Th2 cell differentiation	12/139	92/7469	1.08987e-07	9.41253e-07	6.15334e-07	3108/3109/3113/3115/3119/3122/3460/3566/4792/5970/6772/6778	12
hsa05322	Systemic lupus erythematosus	14/139	133/7469	1.43241e-07	1.18329e-06	7.73566e-07	712/713/715/716/718/2212/2215/3108/3109/3113/3115/3119/3122/6737	14
hsa05146	Amoebiasis	12/139	96/7469	1.76098e-07	1.39411e-06	9.11383e-07	929/1282/1284/2919/3553/3554/3569/3689/5970/1992/5272/7097	12
hsa04610	Complement and coagulation cascades	11/139	79/7469	1.91323e-07	1.45405e-06	9.50571e-07	2/712/713/715/716/718/728/3689/5265/710/11326	11
hsa05144	Malaria	9/139	49/7469	2.25606e-07	1.64866e-06	1.07779e-06	6347/1440/3383/3553/3569/3689/6401/7097/7412	9
hsa04380	Osteoclast differentiation	13/139	128/7469	6.22491e-07	4.38049e-06	2.8637e-06	1436/1535/2212/2215/3460/3553/3554/10379/4688/4792/5970/6772/7305	13
hsa05332	Graft-versus-host disease	8/139	41/7469	6.69322e-07	4.54183e-06	2.96917e-06	3108/3109/3113/3115/3119/3122/3553/3569	8
hsa05310	Asthma	7/139	31/7469	1.20331e-06	7.88374e-06	5.15391e-06	2207/3108/3109/3113/3115/3119/3122	7
hsa04060	Cytokine-cytokine receptor interaction	19/139	294/7469	1.85432e-06	1.1744e-05	7.67754e-06	6347/6351/6355/1230/1436/1440/2919/3627/6373/2920/4283/3460/3588/3601/3553/3554/3566/3569/4804	19
hsa04672	Intestinal immune network for IgA production	8/139	49/7469	2.78673e-06	1.70799e-05	1.11658e-05	3108/3109/3113/3115/3119/3122/3601/3569	8
hsa05167	Kaposi sarcoma-associated herpesvirus infection	14/139	186/7469	8.31659e-06	4.93798e-05	3.22815e-05	718/1230/1026/2919/2920/3055/3383/3569/3665/10379/4792/5970/6772/7538	14
hsa05416	Viral myocarditis	8/139	59/7469	1.17157e-05	6.74542e-05	4.40975e-05	3108/3109/3113/3115/3119/3122/3383/3689	8
hsa04940	Type I diabetes mellitus	7/139	43/7469	1.22383e-05	6.83903e-05	4.47094e-05	3108/3109/3113/3115/3119/3122/3553	7
hsa04933	AGE-RAGE signaling pathway in diabetic complications	10/139	99/7469	1.37033e-05	7.43895e-05	4.86314e-05	6347/1282/1284/3383/3553/3569/5970/6401/6772/7412	10
hsa05142	Chagas disease (American trypanosomiasis)	10/139	102/7469	1.78682e-05	9.43045e-05	6.16506e-05	712/713/718/6347/3460/3553/3569/4792/5970/7097	10
hsa05166	Human T-cell leukemia virus 1 infection	16/139	255/7469	1.86884e-05	9.59677e-05	6.27379e-05	1026/3108/3109/3113/3115/3119/3122/3383/3601/3554/3569/3689/4792/5970/7412/7538	16
hsa04623	Cytosolic DNA-sensing pathway	8/139	63/7469	1.92202e-05	9.61009e-05	6.2825e-05	6351/3627/23586/3553/3569/3665/4792/5970	8
hsa04062	Chemokine signaling pathway	13/139	189/7469	4.61394e-05	0.000224781	0.000146949	6347/6351/6355/1230/2919/3627/6373/2920/4283/3055/4792/5970/6772	13
hsa05330	Allograft rejection	6/139	38/7469	6.30531e-05	0.000299502	0.000195796	3108/3109/3113/3115/3119/3122	6
hsa05160	Hepatitis C	10/139	131/7469	0.000153035	0.000709188	0.000463624	1026/23586/3659/3665/10379/4792/4938/4940/5970/6772	10
hsa05132	Salmonella infection	8/139	86/7469	0.000183824	0.000831585	0.00054364	6351/929/2919/2920/3460/3553/3569/5970	8
hsa04630	JAK-STAT signaling pathway	11/139	162/7469	0.000202906	0.00089656	0.000586117	1026/1440/3460/3588/3601/3566/3569/10379/4170/6772/6778	11
hsa05418	Fluid shear stress and atherosclerosis	10/139	139/7469	0.00024913	0.00107579	0.000703286	6347/1535/3162/3383/3553/3554/4688/5970/6401/7412	10
hsa04514	Cell adhesion molecules (CAMs)	10/139	144/7469	0.000331721	0.0014006	0.000915626	3108/3109/3113/3115/3119/3122/3383/3689/6401/7412	10
hsa05320	Autoimmune thyroid disease	6/139	53/7469	0.000417096	0.00172279	0.00112626	3108/3109/3113/3115/3119/3122	6
hsa05143	African trypanosomiasis	5/139	35/7469	0.000430243	0.00173928	0.00113704	3383/3553/3569/6401/7412	5
hsa04625	C-type lectin receptor signaling pathway	8/139	104/7469	0.000674076	0.00266822	0.00174432	2207/3553/3569/3659/10379/4792/5970/6772	8
hsa05161	Hepatitis B	9/139	144/7469	0.00140222	0.00543718	0.0035545	1026/23586/3569/3665/4792/5970/6772/6778/7097	9
hsa05222	Small cell lung cancer	7/139	93/7469	0.0016618	0.00631485	0.00412827	1026/1282/1284/1647/4616/4792/5970	7
hsa04622	RIG-I-like receptor signaling pathway	6/139	70/7469	0.00184	0.00685492	0.00448133	3627/23586/3665/9636/4792/5970	6
hsa05202	Transcriptional misregulation in cancer	10/139	186/7469	0.00238265	0.00870584	0.00569135	597/929/1026/1051/1436/1647/4616/3569/4804/5970	10
hsa01523	Antifolate resistance	4/139	31/7469	0.00244657	0.00877073	0.00573377	9429/3553/3569/5970	4
hsa05163	Human cytomegalovirus infection	11/139	225/7469	0.00307058	0.0108039	0.00706293	6347/6351/1230/1026/3588/3553/3554/3569/4792/5970/6890	11
hsa05020	Prion diseases	4/139	35/7469	0.00384415	0.0132798	0.00868152	712/713/3553/3569	4
hsa03050	Proteasome	4/139	45/7469	0.0094821	0.0321714	0.0210317	5696/5698/5720/5721	4
hsa04066	HIF-1 signaling pathway	6/139	100/7469	0.0106395	0.035465	0.0231849	1026/3162/3460/3569/5970/7076	6
hsa05212	Pancreatic cancer	5/139	75/7469	0.0126534	0.0414508	0.027098	1026/1647/4616/5970/6772	5
hsa04210	Apoptosis	7/139	136/7469	0.013261	0.0422661	0.027631	597/1075/1647/4616/4170/4792/5970	7
hsa05220	Chronic myeloid leukemia	5/139	76/7469	0.0133472	0.0422661	0.027631	1026/1647/4616/4792/5970	5

## Sheet: WGCNA_KATO
ID	Description	GeneRatio	BgRatio	pvalue	p.adjust	qvalue	geneID	Count
hsa05169	Epstein-Barr virus infection	38/214	201/7469	2.54465e-21	5.24198e-19	3.5893e-19	29760/958/960/1026/3627/23586/355/3105/3106/3107/3108/3109/3113/3115/3117/3119/3122/3133/3134/3135/3383/3569/3665/10379/9636/4067/4615/4790/4792/4938/4940/8737/6772/6774/6890/6891/7097/7128	38
hsa05140	Leishmaniasis	24/214	74/7469	1.28778e-19	1.32641e-17	9.08222e-18	718/1535/1536/2212/2215/3108/3109/3113/3115/3117/3119/3122/3553/3684/3689/3717/4615/4688/4790/4792/5777/6772/7040/7097	24
hsa05150	Staphylococcus aureus infection	21/214	56/7469	8.31796e-19	5.24684e-17	3.59263e-17	712/713/715/716/718/719/728/629/2212/2215/2357/3108/3109/3113/3115/3117/3119/3122/3383/3684/3689	21
hsa05168	Herpes simplex infection	34/214	185/7469	1.0188e-18	5.24684e-17	3.59263e-17	718/6347/972/23586/355/3105/3106/3107/3108/3109/3113/3115/3117/3119/3122/3133/3134/3135/64135/3553/3569/3665/10379/3717/4615/4790/4792/4938/4940/6772/6890/6891/7097/7098	34
hsa04145	Phagosome	29/214	152/7469	1.57318e-16	6.48151e-15	4.43803e-15	715/718/929/64581/1520/1535/1536/2212/2215/3105/3106/3107/3108/3109/3113/3115/3117/3119/3122/3133/3134/3135/3684/3689/4688/6890/6891/7097/84617	29
hsa05164	Influenza A	29/214	171/7469	4.19967e-15	1.44189e-13	9.8729e-14	6347/3627/23586/355/3108/3109/3113/3115/3117/3119/3122/3383/64135/3553/3569/3665/10379/3717/4599/4615/4790/4792/4938/4940/29108/91543/6772/7098/8743	29
hsa05332	Graft-versus-host disease	16/214	41/7469	6.45492e-15	1.89959e-13	1.30069e-13	355/3105/3106/3107/3108/3109/3113/3115/3117/3119/3122/3133/3134/3135/3553/3569	16
hsa04612	Antigen processing and presentation	20/214	77/7469	2.00135e-14	5.15349e-13	3.5287e-13	972/1520/3105/3106/3107/3108/3109/3113/3115/3117/3119/3122/3133/3134/3135/10437/5720/5721/6890/6891	20
hsa05330	Allograft rejection	15/214	38/7469	3.81578e-14	8.73389e-13	5.98029e-13	958/355/3105/3106/3107/3108/3109/3113/3115/3117/3119/3122/3133/3134/3135	15
hsa05152	Tuberculosis	28/214	179/7469	1.08037e-13	2.22557e-12	1.5239e-12	718/929/972/1051/64581/1520/2207/2212/2215/3108/3109/3113/3115/3117/3119/3122/3553/3569/3684/3689/3717/4615/4790/64127/8767/6772/7040/7097	28
hsa04940	Type I diabetes mellitus	15/214	43/7469	3.29225e-13	6.16548e-12	4.22164e-12	355/3105/3106/3107/3108/3109/3113/3115/3117/3119/3122/3133/3134/3135/3553	15
hsa04621	NOD-like receptor signaling pathway	26/214	168/7469	1.13514e-12	1.94866e-11	1.33429e-11	330/6347/2919/2920/1535/1536/2633/2634/3428/3553/3569/3665/10379/4210/4615/10135/4790/4792/64127/4938/4940/29108/8737/8767/6772/7128	26
hsa05321	Inflammatory bowel disease (IBD)	17/214	65/7469	1.73711e-12	2.75265e-11	1.8848e-11	3108/3109/3113/3115/3117/3119/3122/8809/3553/3566/3569/4790/64127/6772/6774/7040/7097	17
hsa05416	Viral myocarditis	16/214	59/7469	4.35327e-12	6.40553e-11	4.386e-11	958/3105/3106/3107/3108/3109/3113/3115/3117/3119/3122/3133/3134/3135/3383/3689	16
hsa05320	Autoimmune thyroid disease	15/214	53/7469	1.05375e-11	1.44715e-10	9.90892e-11	958/355/3105/3106/3107/3108/3109/3113/3115/3117/3119/3122/3133/3134/3135	15
hsa05167	Kaposi sarcoma-associated herpesvirus infection	26/214	186/7469	1.25687e-11	1.54672e-10	1.05907e-10	718/1230/1026/2919/2920/355/2791/3055/3105/3106/3107/3133/3134/3135/3383/3569/3665/10379/3717/4067/4790/4792/6772/6774/7098/7538	26
hsa04514	Cell adhesion molecules (CAMs)	23/214	144/7469	1.27642e-11	1.54672e-10	1.05907e-10	958/7122/3105/3106/3107/3108/3109/3113/3115/3117/3119/3122/3133/3134/3135/3383/3684/3689/5175/5788/6401/6402/7412	23
hsa04064	NF-kappa B signaling pathway	19/214	95/7469	1.44189e-11	1.65016e-10	1.1299e-10	597/330/29760/6351/929/958/2920/23586/3383/3553/4055/23643/4067/4615/4790/4792/8737/7128/7412	19
hsa04668	TNF signaling pathway	20/214	110/7469	2.59685e-11	2.77068e-10	1.89715e-10	330/6347/6364/1051/2919/3627/2920/355/3383/8809/3553/3569/3659/4790/4792/64127/8737/6401/7128/7412	20
hsa05133	Pertussis	17/214	76/7469	2.68998e-11	2.77068e-10	1.89715e-10	712/713/715/716/718/929/3553/3569/3659/3394/3684/3689/23643/4615/4790/29108/710	17
hsa05145	Toxoplasmosis	20/214	113/7469	4.34349e-11	4.26076e-10	2.91743e-10	240/330/958/3108/3109/3113/3115/3117/3119/3122/3717/23643/4615/4790/4792/8651/6772/6774/7040/7097	20
hsa05144	Malaria	14/214	49/7469	4.57822e-11	4.28688e-10	2.93532e-10	6347/958/1440/3043/3383/3553/3569/3689/4615/5175/6401/7040/7097/7412	14
hsa04610	Complement and coagulation cascades	16/214	79/7469	5.15282e-10	4.61513e-09	3.16008e-09	2/712/713/715/716/718/719/728/629/3684/3689/10544/5265/710/11326/7450	16
hsa05134	Legionellosis	13/214	55/7469	3.05821e-09	2.62496e-08	1.79737e-08	718/929/2919/2920/3553/3569/3684/3689/4615/4790/4792/29108/7097	13
hsa05323	Rheumatoid arthritis	16/214	90/7469	3.87998e-09	3.1971e-08	2.18912e-08	6347/6364/2919/3108/3109/3113/3115/3117/3119/3122/3383/3553/3569/3689/7040/7097	16
hsa04620	Toll-like receptor signaling pathway	17/214	104/7469	4.75315e-09	3.76596e-08	2.57863e-08	6351/929/958/3627/6373/4283/3553/3569/3665/23643/4615/4790/4792/8737/6772/7097/7098	17
hsa05162	Measles	19/214	132/7469	5.1702e-09	3.94467e-08	2.701e-08	23586/355/64135/3553/3569/3665/10379/3717/4599/4615/4790/4792/4938/4940/6772/6774/7097/7128/8743	19
hsa04672	Intestinal immune network for IgA production	12/214	49/7469	8.15887e-09	6.0026e-08	4.11011e-08	958/3108/3109/3113/3115/3117/3119/3122/3601/3569/4055/7040	12
hsa05166	Human T-cell leukemia virus 1 infection	26/214	255/7469	1.36278e-08	9.68043e-08	6.6284e-08	958/1026/3105/3106/3107/3108/3109/3113/3115/3117/3119/3122/3133/3134/3135/3383/3601/3569/3689/4055/4790/4792/7040/8295/7412/7538	26
hsa04060	Cytokine-cytokine receptor interaction	28/214	294/7469	1.63757e-08	1.12446e-07	7.69944e-08	6347/6364/6351/6355/1230/958/1436/1440/1524/2919/3627/6373/2920/4283/355/3597/3601/8809/3553/9173/9235/3566/3569/4055/4804/7040/4982/8743	28
hsa04659	Th17 cell differentiation	16/214	107/7469	5.09087e-08	3.38297e-07	2.31639e-07	3108/3109/3113/3115/3117/3119/3122/3553/3566/3569/3717/4790/4792/6772/6774/7040	16
hsa04640	Hematopoietic cell lineage	15/214	97/7469	8.54386e-08	5.50011e-07	3.76604e-07	929/960/1436/1440/3108/3109/3113/3115/3117/3119/3122/3553/3566/3569/3684	15
hsa04933	AGE-RAGE signaling pathway in diabetic complications	15/214	99/7469	1.13011e-07	7.05463e-07	4.83046e-07	6347/1282/1284/1536/3383/3553/3569/3717/4790/5292/6401/6772/6774/7040/7412	15
hsa05310	Asthma	9/214	31/7469	1.28231e-07	7.76928e-07	5.31979e-07	958/2207/3108/3109/3113/3115/3117/3119/3122	9
hsa04657	IL-17 signaling pathway	14/214	93/7469	3.29533e-07	1.93954e-06	1.32804e-06	6347/6364/1051/1440/2919/3627/2920/3553/3569/4790/4792/6279/6280/7128	14
hsa04062	Chemokine signaling pathway	20/214	189/7469	3.92489e-07	2.24591e-06	1.53782e-06	6347/6364/6351/6355/1230/1524/2919/3627/6373/2920/4283/2791/3055/3717/4067/4790/4792/6464/6772/6774	20
hsa05143	African trypanosomiasis	9/214	35/7469	4.06443e-07	2.2629e-06	1.54945e-06	8542/355/3043/3383/3553/3569/4615/6401/7412	9
hsa04380	Osteoclast differentiation	16/214	128/7469	6.43172e-07	3.48667e-06	2.3874e-06	29760/1436/1535/2212/2215/3553/10379/3937/4688/4790/4792/8651/6772/7040/4982/7305	16
hsa05322	Systemic lupus erythematosus	16/214	133/7469	1.08672e-06	5.74011e-06	3.93038e-06	712/713/715/716/718/958/2212/2215/3108/3109/3113/3115/3117/3119/3122/6737	16
hsa04650	Natural killer cell mediated cytotoxicity	15/214	131/7469	4.4498e-06	2.29164e-05	1.56914e-05	355/2207/2215/3105/3106/3107/3133/3135/3383/3689/3937/5777/6464/8743/7305	15
hsa05163	Human cytomegalovirus infection	20/214	225/7469	6.11163e-06	3.07072e-05	2.10259e-05	6347/6351/1230/1026/355/2791/3105/3106/3107/3133/3134/3135/3553/3569/4790/4792/8737/6774/6890/6891	20
hsa05170	Human immunodeficiency virus 1 infection	19/214	212/7469	9.36482e-06	4.59322e-05	3.14508e-05	684/355/2791/3105/3106/3107/3133/3134/3135/3985/4615/4790/4792/8737/25939/6890/6891/7097/85363	19
hsa04623	Cytosolic DNA-sensing pathway	10/214	63/7469	1.02343e-05	4.90295e-05	3.35716e-05	6351/3627/23586/3553/3569/3665/4790/4792/29108/8737	10
hsa04658	Th1 and Th2 cell differentiation	12/214	92/7469	1.08317e-05	5.07122e-05	3.47238e-05	3108/3109/3113/3115/3117/3119/3122/3566/3717/4790/4792/6772	12
hsa05146	Amoebiasis	12/214	96/7469	1.68598e-05	7.71804e-05	5.28471e-05	929/1282/1284/2919/3553/3569/3684/3689/4790/1992/7040/7097	12
hsa05160	Hepatitis C	14/214	131/7469	2.07685e-05	9.30069e-05	6.36839e-05	1026/7122/23586/3659/3665/10379/4790/4792/4938/4940/8737/6772/6774/7098	14
hsa05142	Chagas disease (American trypanosomiasis)	12/214	102/7469	3.13466e-05	0.000137392	9.40749e-05	712/713/718/6347/355/3553/3569/4615/4790/4792/7040/7097	12
hsa05161	Hepatitis B	14/214	144/7469	6.0114e-05	0.000257989	0.000176651	1026/23586/355/64135/3569/3665/4615/4790/4792/6772/6774/7040/7097/7098	14
hsa05203	Viral carcinogenesis	15/214	201/7469	0.000625649	0.00263028	0.00180101	718/1026/3105/3106/3107/3133/3134/3135/3665/10379/4055/4067/4790/4792/6774	15
hsa04217	Necroptosis	13/214	162/7469	0.000731714	0.00292161	0.00200049	330/1536/355/3553/10379/3717/29108/8737/6772/6774/7098/7128/8743	13
hsa04630	JAK-STAT signaling pathway	13/214	162/7469	0.000731714	0.00292161	0.00200049	1026/1440/3597/3601/3566/3569/10379/3717/5292/5777/8651/6772/6774	13
hsa05132	Salmonella infection	9/214	86/7469	0.000746269	0.00292161	0.00200049	6351/929/2919/2920/3553/3569/4615/4790/29108	9
hsa04625	C-type lectin receptor signaling pathway	10/214	104/7469	0.000751676	0.00292161	0.00200049	64581/2207/3553/3569/3659/10379/4790/4792/29108/6772	10
hsa04622	RIG-I-like receptor signaling pathway	8/214	70/7469	0.000816394	0.00311439	0.00213249	3627/23586/64135/3665/9636/4790/4792/8737	8
hsa05202	Transcriptional misregulation in cancer	14/214	186/7469	0.000870788	0.0032615	0.00223322	597/604/330/929/958/1026/1051/1436/3486/3569/3684/4790/4804/26471	14
hsa02010	ABC transporters	6/214	44/7469	0.00146543	0.0053907	0.00369113	5243/8647/5826/9429/6890/6891	6
hsa05221	Acute myeloid leukemia	7/214	66/7469	0.00266587	0.00963454	0.00659698	597/929/1436/3684/4790/5292/6774	7
hsa04917	Prolactin signaling pathway	7/214	70/7469	0.00372696	0.0131057	0.00897379	3659/3717/4790/6464/8651/6772/6774	7
hsa05340	Primary immunodeficiency	5/214	37/7469	0.00380428	0.0131057	0.00897379	29760/958/5788/6890/6891	5
hsa05165	Human papillomavirus infection	19/214	339/7469	0.00381721	0.0131057	0.00897379	1026/1282/1284/355/3105/3106/3107/3133/3134/3135/3659/10379/9636/4599/4790/8638/6772/7098/7450	19
hsa04662	B cell receptor signaling pathway	7/214	71/7469	0.0040364	0.0136311	0.00933352	29760/8519/3635/4067/4790/4792/5777	7
hsa04670	Leukocyte transendothelial migration	9/214	112/7469	0.00470267	0.015625	0.0106988	7122/1535/1536/3383/3684/3689/4688/5175/7412	9
hsa04210	Apoptosis	10/214	136/7469	0.00554135	0.0181193	0.0124067	597/330/1075/8722/1520/355/4790/4792/8737/8743	10
hsa04218	Cellular senescence	11/214	160/7469	0.0061174	0.0196904	0.0134824	1026/3105/3106/3107/3133/3134/3135/3486/3569/4790/7040	11
hsa05131	Shigellosis	6/214	65/7469	0.0104376	0.0330792	0.02265	960/3059/4790/4792/64127/8767	6
hsa01523	Antifolate resistance	4/214	31/7469	0.0112399	0.0350822	0.0240215	9429/3553/3569/4790	4
hsa04664	Fc epsilon RI signaling pathway	6/214	68/7469	0.0128904	0.0396331	0.0271376	240/241/2207/3635/3937/4067	6
