# Supplementary material for: Assessment of complementarity of WGCNA and NERI results for identification of modules associated to schizophrenia spectrum disorders
Source: PLoS One. 2019 Jan 15;14(1):e0210431. doi: 10.1371/journal.pone.0210431 (PMC6333352; doi:10.1371/journal.pone.0210431)
Supplement: S7 Table — (XLSX) [file pone.0210431.s014.xlsx]

## Sheet: Sheet1
Table 7_supplementary. List of hub genes obtained on both WGCNA's least preserved module and NERI's Delta' score.
Method	Type	Dataset	Gene Symbol	Gene Name	Gene ID	OVERLAP – SZDB DEG
NERI	HUB	BAHN	CBL	Cbl proto-oncogene	867	YES
NERI	HUB	KATO	CBL	Cbl proto-oncogene	867	YES
NERI	HUB	KATO	CDC16	cell division cycle 16	8881	YES
NERI	HUB	KATO	CDC42	cell division cycle 42	998	YES
NERI	HUB	KATO	CDH1	cadherin 1	999	YES
NERI	HUB	BAHN	CDKN1A	cyclin dependent kinase inhibitor 1A	1026	YES
NERI	HUB	BAHN	DYNLL1	dynein light chain LC8-type 1	8655	YES
NERI	HUB	BAHN	EEF2	eukaryotic translation elongation factor 2	1938	YES
NERI	HUB	KATO	EEF2	eukaryotic translation elongation factor 2	1938	YES
NERI	HUB	BAHN	HIST1H3A	histone cluster 1 H3 family member a	8350	YES
NERI	HUB	BAHN	HNRNPU	heterogeneous nuclear ribonucleoprotein U	3192	YES
NERI	HUB	KATO	HSPA8	heat shock protein family A (Hsp70) member 8	3312	YES
NERI	HUB	KATO	HSPD1	heat shock protein family D (Hsp60) member 1	3329	YES
NERI	HUB	BAHN	MSH2	mutS homolog 2	4436	YES
NERI	HUB	BAHN	PGK1	phosphoglycerate kinase 1	5230	YES
NERI	HUB	BAHN	PRKCA	protein kinase C alpha	5578	YES
NERI	HUB	KATO	PRKCA	protein kinase C alpha	5578	YES
NERI	HUB	KATO	PRPF40A	pre-mRNA processing factor 40 homolog A	55660	YES
NERI	HUB	BAHN	RPA3	replication protein A3	6119	YES
NERI	HUB	KATO	RPA3	replication protein A3	6119	YES
NERI	HUB	BAHN	SFN	stratifin	2810	YES
NERI	HUB	KATO	SFN	stratifin	2810	YES
NERI	HUB	BAHN	SKP2	S-phase kinase associated protein 2	6502	YES
NERI	HUB	BAHN	UBE2D2	ubiquitin conjugating enzyme E2 D2	7322	YES
NERI	HUB	KATO	UBE2N	ubiquitin conjugating enzyme E2 N	7334	YES
NERI	HUB	KATO	WWOX	WW domain containing oxidoreductase	51741	YES
NERI	HUB	BAHN	XRCC6	X-ray repair cross complementing 6	2547	YES
NERI	HUB	BAHN	ABL1	ABL proto-oncogene 1, non-receptor tyrosine kinase	25
NERI	HUB	BAHN	AKT1	AKT serine/threonine kinase 1	207
NERI	HUB	BAHN	AMPH	amphiphysin	273
NERI	HUB	KATO	AP2M1	adaptor related protein complex 2 mu 1 subunit	1173
NERI	HUB	BAHN	AR	androgen receptor	367
NERI	HUB	BAHN	ARRB1	arrestin beta 1	408
NERI	HUB	KATO	ARRB1	arrestin beta 1	408
NERI	HUB	BAHN	ARRB2	arrestin beta 2	409
NERI	HUB	KATO	AURKA	aurora kinase A	6790
NERI	HUB	BAHN	BRCA1	BRCA1, DNA repair associated	672
NERI	HUB	KATO	BRCA1	BRCA1, DNA repair associated	672
NERI	HUB	KATO	CANX	calnexin	821
NERI	HUB	BAHN	CDK1	cyclin dependent kinase 1	983
NERI	HUB	KATO	CDK2	cyclin dependent kinase 2	1017
NERI	HUB	BAHN	CEP250	centrosomal protein 250	11190
NERI	HUB	BAHN	CLTC	clathrin heavy chain	1213
NERI	HUB	KATO	CLTC	clathrin heavy chain	1213
NERI	HUB	BAHN	COPS5	COP9 signalosome subunit 5	10987
NERI	HUB	BAHN	COPS6	COP9 signalosome subunit 6	10980
NERI	HUB	BAHN	CREBBP	CREB binding protein	1387
NERI	HUB	BAHN	CSNK2B	casein kinase 2 beta	1460
NERI	HUB	BAHN	CUL3	cullin 3	8452
NERI	HUB	KATO	CUL3	cullin 3	8452
NERI	HUB	BAHN	CUL7	cullin 7	9820
NERI	HUB	KATO	CUL7	cullin 7	9820
NERI	HUB	BAHN	CYLD	CYLD lysine 63 deubiquitinase	1540
NERI	HUB	BAHN	DDX5	DEAD-box helicase 5	1655
NERI	HUB	KATO	DLD	dihydrolipoamide dehydrogenase	1738
NERI	HUB	BAHN	DLG4	discs large MAGUK scaffold protein 4	1742
NERI	HUB	KATO	DNM1L	dynamin 1 like	10059
NERI	HUB	KATO	ELAVL1	ELAV like RNA binding protein 1	1994
NERI	HUB	KATO	EWSR1	EWS RNA binding protein 1	2130
NERI	HUB	KATO	EXO1	exonuclease 1	9156
NERI	HUB	BAHN	FBXW11	F-box and WD repeat domain containing 11	23291
NERI	HUB	BAHN	FBXW7	F-box and WD repeat domain containing 7	55294
NERI	HUB	BAHN	FLNA	filamin A	2316
NERI	HUB	KATO	FLNA	filamin A	2316
NERI	HUB	BAHN	FYN	FYN proto-oncogene, Src family tyrosine kinase	2534
NERI	HUB	KATO	FYN	FYN proto-oncogene, Src family tyrosine kinase	2534
NERI	HUB	BAHN	HDAC6	histone deacetylase 6	10013
NERI	HUB	KATO	HERC2	HECT and RLD domain containing E3 ubiquitin protein ligase 2	8924
NERI	HUB	BAHN	HNRNPM	heterogeneous nuclear ribonucleoprotein M	4670
NERI	HUB	KATO	HSP90AA1	heat shock protein 90 alpha family class A member 1	3320
NERI	HUB	KATO	HSPA4	heat shock protein family A (Hsp70) member 4	3308
NERI	HUB	BAHN	HSPA5	heat shock protein family A (Hsp70) member 5	3309
NERI	HUB	BAHN	HTT	huntingtin	3064
NERI	HUB	KATO	HTT	huntingtin	3064
NERI	HUB	BAHN	IKBKG	inhibitor of nuclear factor kappa B kinase subunit gamma	8517
NERI	HUB	BAHN	ILF2	interleukin enhancer binding factor 2	3608
NERI	HUB	KATO	KDM1A	lysine demethylase 1A	23028
NERI	HUB	BAHN	KPNA2	karyopherin subunit alpha 2	3838
NERI	HUB	BAHN	KRAS	KRAS proto-oncogene, GTPase	3845
NERI	HUB	BAHN	LIMA1	LIM domain and actin binding 1	51474
NERI	HUB	KATO	LMNA	lamin A/C	4000
NERI	HUB	BAHN	LYN	LYN proto-oncogene, Src family tyrosine kinase	4067
NERI	HUB	KATO	MAPK3	mitogen-activated protein kinase 3	5595
NERI	HUB	KATO	MAPK8	mitogen-activated protein kinase 8	5599
NERI	HUB	BAHN	MCM10	minichromosome maintenance 10 replication initiation factor	55388
NERI	HUB	KATO	MCM2	minichromosome maintenance complex component 2	4171
NERI	HUB	KATO	MLH1	mutL homolog 1	4292
NERI	HUB	KATO	MYC	v-myc avian myelocytomatosis viral oncogene homolog	4609
NERI	HUB	BAHN	NANOG	Nanog homeobox	79923
NERI	HUB	KATO	NEDD4	neural precursor cell expressed, developmentally down-regulated 4, E3 ubiquitin protein ligase	4734
NERI	HUB	BAHN	NTRK1	neurotrophic receptor tyrosine kinase 1	4914
NERI	HUB	KATO	OTUB1	OTU deubiquitinase, ubiquitin aldehyde binding 1	55611
NERI	HUB	BAHN	PARK2	parkin RBR E3 ubiquitin protein ligase	5071
NERI	HUB	BAHN	PAXIP1	PAX interacting protein 1	22976
NERI	HUB	BAHN	PEX5	peroxisomal biogenesis factor 5	5830
NERI	HUB	KATO	PIN1	peptidylprolyl cis/trans isomerase, NIMA-interacting 1	5300
NERI	HUB	KATO	PLK1	polo like kinase 1	5347
NERI	HUB	BAHN	POLR2A	RNA polymerase II subunit A	5430
NERI	HUB	KATO	PRKACA	protein kinase cAMP-activated catalytic subunit alpha	5566
NERI	HUB	KATO	PTEN	phosphatase and tensin homolog	5728
NERI	HUB	BAHN	RACK1	receptor for activated C kinase 1	10399
NERI	HUB	BAHN	RAF1	Raf-1 proto-oncogene, serine/threonine kinase	5894
NERI	HUB	BAHN	RB1	RB transcriptional corepressor 1	5925
NERI	HUB	KATO	RB1	RB transcriptional corepressor 1	5925
NERI	HUB	BAHN	RPA1	replication protein A1	6117
NERI	HUB	KATO	RPL11	ribosomal protein L11	6135
NERI	HUB	KATO	RPL14	ribosomal protein L14	9045
NERI	HUB	BAHN	RPL6	ribosomal protein L6	6128
NERI	HUB	KATO	RPS8	ribosomal protein S8	6202
NERI	HUB	BAHN	RUVBL2	RuvB like AAA ATPase 2	10856
NERI	HUB	BAHN	SHMT2	serine hydroxymethyltransferase 2	6472
NERI	HUB	BAHN	SMAD3	SMAD family member 3	4088
NERI	HUB	BAHN	SNCA	synuclein alpha	6622
NERI	HUB	BAHN	SOD1	superoxide dismutase 1	6647
NERI	HUB	KATO	SOX2	SRY-box 2	6657
NERI	HUB	KATO	SP1	Sp1 transcription factor	6667
NERI	HUB	KATO	SPTAN1	spectrin alpha, non-erythrocytic 1	6709
NERI	HUB	BAHN	SRC	SRC proto-oncogene, non-receptor tyrosine kinase	6714
NERI	HUB	KATO	SRC	SRC proto-oncogene, non-receptor tyrosine kinase	6714
NERI	HUB	KATO	SRPK2	SRSF protein kinase 2	6733
NERI	HUB	BAHN	SSX2IP	SSX family member 2 interacting protein	117178
NERI	HUB	BAHN	STUB1	STIP1 homology and U-box containing protein 1	10273
NERI	HUB	KATO	STUB1	STIP1 homology and U-box containing protein 1	10273
NERI	HUB	BAHN	TAB2	TGF-beta activated kinase 1/MAP3K7 binding protein 2	23118
NERI	HUB	KATO	TGFBR1	transforming growth factor beta receptor 1	7046
NERI	HUB	KATO	TRAF2	TNF receptor associated factor 2	7186
NERI	HUB	KATO	TRAF6	TNF receptor associated factor 6	7189
NERI	HUB	BAHN	TRIM25	tripartite motif containing 25	7706
NERI	HUB	BAHN	TRIM27	tripartite motif containing 27	5987
NERI	HUB	BAHN	TRIM28	tripartite motif containing 28	10155
NERI	HUB	BAHN	TTK	TTK protein kinase	7272
NERI	HUB	KATO	TUBG1	tubulin gamma 1	7283
NERI	HUB	KATO	U2AF2	U2 small nuclear RNA auxiliary factor 2	11338
NERI	HUB	BAHN	UBB	ubiquitin B	7314
NERI	HUB	BAHN	UBE2I	ubiquitin conjugating enzyme E2 I	7329
NERI	HUB	KATO	VCP	valosin containing protein	7415
NERI	HUB	KATO	VIM	vimentin	7431
NERI	HUB	BAHN	YBX1	Y-box binding protein 1	4904
NERI	HUB	KATO	YBX1	Y-box binding protein 1	4904
NERI	HUB	KATO	YWHAB	tyrosine 3-monooxygenase/tryptophan 5-monooxygenase activation protein beta	7529
NERI	HUB	KATO	ZDHHC17	zinc finger DHHC-type containing 17	23390
WGCNA	HUB	KATO	CD163	CD163 molecule	9332	YES
WGCNA	HUB	BAHN	CHI3L1	chitinase 3 like 1	1116	YES
WGCNA	HUB	BAHN	CHI3L2	chitinase 3 like 2	1117	YES
WGCNA	HUB	BAHN	CXCL8	C-X-C motif chemokine ligand 8	3576	YES
WGCNA	HUB	KATO	CXCL8	C-X-C motif chemokine ligand 8	3576	YES
WGCNA	HUB	KATO	CXCL9	C-X-C motif chemokine ligand 9	4283	YES
WGCNA	INTRA-HUB	KATO	HLA-DQA1	major histocompatibility complex, class II, DQ alpha 1	3117	YES
WGCNA	INTRA-HUB	BAHN	RCAN2	regulator of calcineurin 2	10231	YES
WGCNA	HUB	KATO	TNFAIP3	TNF alpha induced protein 3	7128	YES
WGCNA	HUB	KATO	ALOX5AP	arachidonate 5-lipoxygenase activating protein	241
WGCNA	HUB	KATO	BCL2A1	BCL2 related protein A1	597
WGCNA	INTRA-HUB	BAHN	BRDT	bromodomain testis associated	676
WGCNA	HUB	BAHN	C1R	complement C1r	715
WGCNA	HUB	BAHN	CCL2	C-C motif chemokine ligand 2	6347
WGCNA	HUB	KATO	CCL2	C-C motif chemokine ligand 2	6347
WGCNA	HUB	BAHN	CCL8	C-C motif chemokine ligand 8	6355
WGCNA	HUB	KATO	CCL8	C-C motif chemokine ligand 8	6355
WGCNA	HUB	KATO	CFB	complement factor B	629
WGCNA	HUB	KATO	CHI3L2	chitinase 3 like 2	1117
WGCNA	HUB	BAHN	CXCL1	C-X-C motif chemokine ligand 1	2919
WGCNA	HUB	KATO	CXCL1	C-X-C motif chemokine ligand 1	2919
WGCNA	HUB	BAHN	CXCL10	C-X-C motif chemokine ligand 10	3627
WGCNA	HUB	KATO	CXCL10	C-X-C motif chemokine ligand 10	3627
WGCNA	HUB	KATO	CXCL11	C-X-C motif chemokine ligand 11	6373
WGCNA	HUB	BAHN	FCER1G	Fc fragment of IgE receptor Ig	2207
WGCNA	HUB	KATO	FCGR1B	Fc fragment of IgG receptor Ib	2210
WGCNA	HUB	BAHN	GBP1	guanylate binding protein 1	2633
WGCNA	HUB	KATO	GBP1	guanylate binding protein 1	2633
WGCNA	HUB	BAHN	IFI30	IFI30, lysosomal thiol reductase	10437
WGCNA	HUB	KATO	IFI30	IFI30, lysosomal thiol reductase	10437
WGCNA	HUB	KATO	IFI35	interferon induced protein 35	3430
WGCNA	HUB	KATO	IFIT2	interferon induced protein with tetratricopeptide repeats 2	3433
WGCNA	HUB	KATO	IFIT3	interferon induced protein with tetratricopeptide repeats 3	3437
WGCNA	HUB	BAHN	IL6	interleukin 6	3569
WGCNA	HUB	KATO	IL6	interleukin 6	3569
WGCNA	HUB	BAHN	IRF1	interferon regulatory factor 1	3659
WGCNA	HUB	KATO	IRF1	interferon regulatory factor 1	3659
WGCNA	HUB	BAHN	ISG20	interferon stimulated exonuclease gene 20	3669
WGCNA	HUB	KATO	ISG20	interferon stimulated exonuclease gene 20	3669
WGCNA	HUB	KATO	NCF2	neutrophil cytosolic factor 2	4688
WGCNA	HUB	KATO	OAS1	2'-5'-oligoadenylate synthetase 1	4938
WGCNA	HUB	KATO	OXTR	oxytocin receptor	5021
WGCNA	INTRA-HUB	KATO	PLEK	pleckstrin	5341
WGCNA	HUB	KATO	PSMB8	proteasome subunit beta 8	5696
WGCNA	HUB	BAHN	PSMB9	proteasome subunit beta 9	5698
WGCNA	INTRA-HUB	BAHN	RBBP7	RB binding protein 7, chromatin remodeling factor	5931
WGCNA	HUB	KATO	S100A11	S100 calcium binding protein A11	6282
WGCNA	HUB	BAHN	SELE	selectin E	6401
WGCNA	HUB	KATO	SELE	selectin E	6401
WGCNA	HUB	KATO	SERPINA1	serpin family A member 1	5265
WGCNA	HUB	KATO	SP110	SP110 nuclear body protein	3431
WGCNA	HUB	BAHN	TAP1	transporter 1, ATP binding cassette subfamily B member	6890
WGCNA	INTRA-HUB	BAHN	TEAD4	TEA domain transcription factor 4	7004
WGCNA	HUB	KATO	TLR2	toll like receptor 2	7097
WGCNA	HUB	BAHN	VSIG4	V-set and immunoglobulin domain containing 4	11326
WGCNA	HUB	KATO	VSIG4	V-set and immunoglobulin domain containing 4	11326
WGCNA	HUB	KATO	ZC3HAV1	zinc finger CCCH-type containing, antiviral 1	56829
